# Supplementary material for: Electronic cigarette liquids impair metabolic cooperation and alter proteomic profiles in V79 cells
Source: Respir Res. 2022 Jul 15;23:191. doi: 10.1186/s12931-022-02102-w (PMC9285873; doi:10.1186/s12931-022-02102-w)
Supplement: Supplementary file 7 — Additional file 7: Figure S7. Western blot of Cx43 and tubulin as endogenous control in V79 cells after 72h treatments. Control (1; 5; 9) ECL-N (2; 6; 10) ECL (3; 7; 11) NIC (4; 8; 12). [file 12931_2022_2102_MOESM7_ESM.xlsx]

## Sheet: Table S4
No	Database	ID	Name	Type	Taxon	Annotations
1	UniProtKB	Q7TQN0	Glutaminase	PROTEIN	Cricetulus griseus	6 annotations
2	UniProtKB	G3IEN3	39S ribosomal protein L1, mitochondrial	PROTEIN	Cricetulus griseus	8 annotations
3	UniProtKB	A0A3L7GQL3	Succinate--CoA ligase [ADP-forming] subunit beta, mitochondrial	PROTEIN	Cricetulus griseus	25 annotations
4	UniProtKB	G3GZL2	AA_TRNA_LIGASE_II domain-containing protein	PROTEIN	Cricetulus griseus	21 annotations
5	UniProtKB	G3H337	tRNA-nucleotidyltransferase 1, mitochondrial	PROTEIN	Cricetulus griseus	11 annotations
6	UniProtKB	G3HCC4	PseudoU_synth_1 domain-containing protein	PROTEIN	Cricetulus griseus	15 annotations
7	UniProtKB	A0A061HVY7	CCA tRNA nucleotidyltransferase 1	PROTEIN	Cricetulus griseus	17 annotations
8	UniProtKB	G3I419	tRNA pseudouridine synthase	PROTEIN	Cricetulus griseus	10 annotations
9	UniProtKB	A0A061I0I1	Pyrroline-5-carboxylate reductase	PROTEIN	Cricetulus griseus	15 annotations
10	UniProtKB	A0A061IG64	28S ribosomal protein S30	PROTEIN	Cricetulus griseus	6 annotations
11	UniProtKB	A0A3L7I311	Ipi1_N domain-containing protein	PROTEIN	Cricetulus griseus	5 annotations
12	UniProtKB	Q2MH30	Dihydrofolate reductase	PROTEIN	Cricetulus griseus	19 annotations
13	UniProtKB	G3H8R2	Peptidase_M3 domain-containing protein	PROTEIN	Cricetulus griseus	11 annotations
14	UniProtKB	G3HDG3	Neuroguidin	PROTEIN	Cricetulus griseus	3 annotations
15	UniProtKB	A0A3L7GNY6	NUC129 domain-containing protein	PROTEIN	Cricetulus griseus	7 annotations
16	UniProtKB	G3HPT1	COX6B1	PROTEIN	Cricetulus griseus	3 annotations
17	UniProtKB	G3I4N3	Lysine--tRNA ligase	PROTEIN	Cricetulus griseus	28 annotations
18	UniProtKB	G3H5V7	CDGSH iron sulfur domain-containing protein 3, mitochondrial	PROTEIN	Cricetulus griseus	9 annotations
