# Supplementary material for: Electronic cigarette liquids impair metabolic cooperation and alter proteomic profiles in V79 cells
Source: Respir Res. 2022 Jul 15;23:191. doi: 10.1186/s12931-022-02102-w (PMC9285873; doi:10.1186/s12931-022-02102-w)
Supplement: Supplementary file 9 — Additional file 9: Table S2. The list of significantly upregulated and downregulated proteins in V79 cell treatments by protein mass spectrometry relative label-free quantification. [file 12931_2022_2102_MOESM9_ESM.xlsx]

## Sheet: Table S5 - all PTMs
Protein Cluster ID	Modified Peptide Sequence Window	Protein	Protein Description	Protein Position	Modifications	Best AScore_Ccontrol	Best Ion Intensity (%)_Control	Best AScore_ECL-N	Best Ion Intensity (%)_ECL-N	Best AScore_ECL	Best Ion Intensity (%)_ECL	Best AScore_NIC	Best Ion Intensity (%)_NIC	Control modified	Control unmodified	ECL modified	ECL unmodified	ECL-N modified	ECL-N unmodified	NIC modified	NIC unmodified	Best -10logP	Best AScore	Best Ion Intensity (%)
31	LYVRRVFIMDsCDELIPEYLN	G3HC84|G3HC84_CRIGR	Heat shock protein HSP 90-beta OS=Cricetulus griseus OX=10029 GN=I79_008088 PE=3 SV=1	S53	2 3-dihydro-2 2-dimethyl-7-benzofuranol N-methyl carbamate	N/A	N/A	1000	0	N/A	N/A	N/A	N/A	0	11400	0	28100	225	23300	0	18900	23.73	1000	0
														0		0		0.00111406		0
1	SMPGVRLLQDsVDFSLADAIN	G3HHR3|G3HHR3_CRIGR	Vimentin OS=Cricetulus griseus OX=10029 GN=CgPICR_005384 PE=3 SV=1	S83	2-amino-3-oxo-butanoic_acid	N/A	N/A	N/A	N/A	42.68	0	N/A	N/A	0	56600	211	134000	0	89100	0	57100	40.93	42.68	0
22	AAIATIKTKRtIQFVDWCPTG	sp|P68365|TBA1C_CRIGR	Tubulin alpha-1C chain OS=Cricetulus griseus OX=10029 GN=TUBA1C PE=2 SV=1	T340	2-amino-3-oxo-butanoic_acid	N/A	N/A	N/A	N/A	N/A	N/A	61.68	0	0	37600	0	28800	0	26200	195	25500	25.65	61.68	0
22	AAIATIKTKRtIQFVDWCPTG	A0A3L7IAT1|A0A3L7IAT1_CRIGR	Tubulin alpha chain (Fragment) OS=Cricetulus griseus OX=10029 GN=CgPICR_000157 PE=3 SV=1	T347	2-amino-3-oxo-butanoic_acid	N/A	N/A	N/A	N/A	N/A	N/A	61.68	0	0	37600	0	28800	0	26200	195	25500	25.65	61.68	0
493	HDLTTGALLKtFPLDVGSVVG	G3I366|G3I366_CRIGR	Prolyl endopeptidase OS=Cricetulus griseus OX=10029 GN=I79_017867 PE=3 SV=1	T219	2-amino-3-oxo-butanoic_acid	55.73	0	N/A	N/A	N/A	N/A	N/A	N/A	204	2860	0	397	0	1640	0	1500	27.23	55.73	0
170	SINMLRIVEPyIAWGYPNLKS	A0A3L7I948|A0A3L7I948_CRIGR	RPL7 (Fragment) OS=Cricetulus griseus OX=10029 GN=CgPICR_006087 PE=3 SV=1	Y134	2-amino-3-oxo-butanoic_acid	N/A	N/A	53.92	0	N/A	N/A	N/A	N/A	0	30900	0	21700	449	17200	0	16100	29.34	53.92	0
523	PIIPKKKRKFtDEPEPAPSVS	G3H451|G3H451_CRIGR	Nucleolar protein 56 OS=Cricetulus griseus OX=10029 GN=I79_005051 PE=3 SV=1	T564	2-amino-3-oxo-butanoic_acid	61.72	0	N/A	N/A	N/A	N/A	N/A	N/A	29000	687	0	0	0	0	0	280	19.49	61.72	0
523	PIIPKKKRKFtDEPEPAPSVS	A0A3L7HED7|A0A3L7HED7_CRIGR	NOP56 OS=Cricetulus griseus OX=10029 GN=CgPICR_001435 PE=3 SV=1	T572	2-amino-3-oxo-butanoic_acid	61.72	0	N/A	N/A	N/A	N/A	N/A	N/A	29000	687	0	0	0	0	0	280	19.49	61.72	0
81	AAIATIKTKCtIQFVDWCPTG	A0A3L7H2Q5|A0A3L7H2Q5_CRIGR	TUBA1A OS=Cricetulus griseus OX=10029 GN=CgPICR_014304 PE=3 SV=1	T197	2-amino-3-oxo-butanoic_acid	N/A	N/A	N/A	N/A	N/A	N/A	61.68	0	0	35900	0	27700	0	25200	195	24700	25.65	61.68	0
384	SINMLRIVEPyIAWGYPNLKS	A0A061IJF5|A0A061IJF5_CRIGR	60S ribosomal protein L7-like protein OS=Cricetulus griseus OX=10029 GN=H671_1g3985 PE=3 SV=1	Y139	2-amino-3-oxo-butanoic_acid	N/A	N/A	53.92	0	N/A	N/A	N/A	N/A	0	30900	0	21700	449	17200	0	16100	29.34	53.92	0
														58204	233734	211	263097	898	202740	585	167060
														0.147121		0.000783505		0.00444633		0.00224855
														1		0.00362518		0.0154285		0.0100509
3	PVGRVETGVLkPGMVVTFAPV	Q540F6|Q540F6_CRIGR	Elongation factor 1-alpha OS=Cricetulus griseus OX=10029 PE=3 SV=1	K273	3-phosphoglyceryl	46.6	0	N/A	N/A	N/A	N/A	N/A	N/A	6350	575000	0	387000	0	332000	0	308000	18.87	46.6	0
3	PVGRVETGVLkPGMVVTFAPV	sp|P62629|EF1A1_CRIGR	Elongation factor 1-alpha 1 OS=Cricetulus griseus OX=10029 GN=EEF1A1 PE=2 SV=1	K273	3-phosphoglyceryl	46.6	0	N/A	N/A	N/A	N/A	N/A	N/A	6350	575000	0	387000	0	332000	0	308000	18.87	46.6	0
														12700	1150000	0	774000	0	664000	0	616000
9	AAVGAVEASFkCCSGAIIVLT	A0A098KXF7|A0A098KXF7_CRIGR	Pyruvate kinase OS=Cricetulus griseus OX=10029 GN=H671_4g13041 PE=3 SV=1	K551	4-hydroxynonenal (HNE)	N/A	N/A	1000	0	1000	0	N/A	N/A	0	173000	119	119000	222	132000	0	152000	27.93	1000	0
9	AAVGAVEASFkCCSGAIIVLT	A0A098KXC0|A0A098KXC0_CRIGR	Pyruvate kinase OS=Cricetulus griseus OX=10029 GN=H671_4g13041 PE=3 SV=1	K636	4-hydroxynonenal (HNE)	N/A	N/A	1000	0	1000	0	N/A	N/A	0	173000	119	119000	222	132000	0	152000	27.93	1000	0
9	AAVGAVEASFkCCSGAIIVLT	A0A3L7HNE9|A0A3L7HNE9_CRIGR	Pyruvate kinase (Fragment) OS=Cricetulus griseus OX=10029 GN=CgPICR_013659 PE=3 SV=1	K597	4-hydroxynonenal (HNE)	N/A	N/A	1000	0	1000	0	N/A	N/A	0	173000	119	119000	222	132000	0	152000	27.93	1000	0
					4-hydroxynonenal (HNE)									0	519000	357	357000	666	396000	0	456000			Tab
													%	0		0.00132565		0.00329761		0
													ratio	n/a		inf		inf		n/a
43	EVVKATSRGCiTIIGGGDTAT	sp|P50310|PGK1_CRIGR	Phosphoglycerate kinase 1 OS=Cricetulus griseus OX=10029 GN=PGK1 PE=2 SV=2	I368	5-dimethylaminonaphthalene-1-sulfonyl	95.84	5	N/A	N/A	125.38	1	135.21	4	0	11200	316	4310	830	2920	466	8810	42.49	135.21	5
														0		0.0011734		0.00410964		0.00179115
														n/a		inf		inf		inf
6	GQSGAGNNWAkGHYTEGAELV	sp|P69893|TBB5_CRIGR	Tubulin beta-5 chain OS=Cricetulus griseus OX=10029 GN=TUBB5 PE=1 SV=1	K103	Acetaldehyde +26	N/A	N/A	1000	0	N/A	N/A	N/A	N/A	0	77500	0	61200	1540	77000	0	33100	31.06	1000	0
6	GQSGAGNNWAkGHYTEGAELV	G3HQP8|G3HQP8_CRIGR	Tubulin beta chain OS=Cricetulus griseus OX=10029 GN=CgPICR_019487 PE=3 SV=1	K103	Acetaldehyde +26	N/A	N/A	1000	0	N/A	N/A	N/A	N/A	0	77500	0	61200	1540	77000	0	33100	31.06	1000	0
10	GQSGAGNNWAkGHYTEGAELV	Q60454|Q60454_CRIGR	Tubulin beta chain OS=Cricetulus griseus OX=10029 PE=2 SV=1	K103	Acetaldehyde +26	N/A	N/A	1000	0	N/A	N/A	N/A	N/A	0	77500	0	61200	1540	77000	0	33100	31.06	1000	0
21	GQSGAGNNWAkGHYTEGAELV	G3HCL2|G3HCL2_CRIGR	Tubulin beta chain OS=Cricetulus griseus OX=10029 GN=CgPICR_019983 PE=3 SV=1	K103	Acetaldehyde +26	N/A	N/A	1000	0	N/A	N/A	N/A	N/A	0	77500	0	61200	1540	76900	0	33100	31.06	1000	0
23	GQSGAGNNWAkGHYTEGAELV	G3IEG6|G3IEG6_CRIGR	Tubulin beta chain OS=Cricetulus griseus OX=10029 GN=I79_022113 PE=3 SV=1	K103	Acetaldehyde +26	N/A	N/A	1000	0	N/A	N/A	N/A	N/A	0	77500	0	61200	1540	77000	0	33100	31.06	1000	0
220	DDWANDGWGLkKAADGAAEPG	A0A061I3K8|A0A061I3K8_CRIGR	Calnexin OS=Cricetulus griseus OX=10029 GN=H671_7g18220 PE=3 SV=1	K459	Acetaldehyde +26	N/A	N/A	N/A	N/A	N/A	N/A	1000	0	0	1240	0	0	0	1170	358	1010	17.46	1000	0
220	DDWANDGWGLkKAADGAAEPG	G3HP69|G3HP69_CRIGR	Calnexin OS=Cricetulus griseus OX=10029 GN=I79_012575 PE=3 SV=1	K459	Acetaldehyde +26	N/A	N/A	N/A	N/A	N/A	N/A	1000	0	0	1240	2200	0	0	1170	358	1010	17.46	1000	0
1314	HPPVTEWSWFkTSDSGDQLIT	sp|Q99PA3|BASI_CRIGR	Basigin (Fragment) OS=Cricetulus griseus OX=10029 GN=BSG PE=2 SV=1	K121	Acetaldehyde +26	64.63	0	N/A	N/A	101.24	0	N/A	N/A	1960	0	2380	0	0	0	0	0	45.71	101.24	0
1314	HPPVTEWSWFkTSDSGDQLIT	A0A3L7HHV4|A0A3L7HHV4_CRIGR	Basigin OS=Cricetulus griseus OX=10029 GN=CgPICR_013106 PE=4 SV=1	K258	Acetaldehyde +26	64.63	0	N/A	N/A	101.24	0	N/A	N/A	1560	0	2380	0	0	0	3300	0	45.71	101.24	0
1314	HPPVTEWSWFkTSDSGDQLIT	G3HF38|G3HF38_CRIGR	Basigin OS=Cricetulus griseus OX=10029 GN=I79_009191 PE=4 SV=1	K309	Acetaldehyde +26	64.63	0	N/A	N/A	101.24	0	N/A	N/A	1560	0	2380	0	0	0	3300	0	45.71	101.24	0
														5080	389980	9340	306000	7700	387240	7316	167520
														0.0128406		0.0346822		0.0381256		0.0281203
														1		1.83858		1.51575		1.44016
7	LVVDNGSGMCkAGFAGDDAPR	sp|P48975|ACTB_CRIGR	Actin cytoplasmic 1 OS=Cricetulus griseus OX=10029 GN=ACTB PE=3 SV=1	K18	Acetylation (K)	N/A	N/A	N/A	N/A	N/A	N/A	1000	0	0	66200	0	61100	0	51500	339	75200	18.92	1000	0
7	LVVDNGSGMCkAGFAGDDAPR	G3GVD0|G3GVD0_CRIGR	ACTB OS=Cricetulus griseus OX=10029 GN=CgPICR_011696 PE=3 SV=1	K18	Acetylation (K)	N/A	N/A	N/A	N/A	N/A	N/A	1000	0	0	66200	0	61100	0	51500	339	75200	18.92	1000	0
12	********MSkGPAVGIDLGT	sp|P19378|HSP7C_CRIGR	Heat shock cognate 71 kDa protein OS=Cricetulus griseus OX=10029 GN=HSPA8 PE=2 SV=1	K3	Acetylation (K)	146.29	0	N/A	N/A	147.08	0	172.46	0	8610	0	6140	0	0	5420	5380	0	56.85	172.46	0
12	TAAAIAYGLDkKVGAERNVLI	sp|P19378|HSP7C_CRIGR	Heat shock cognate 71 kDa protein OS=Cricetulus griseus OX=10029 GN=HSPA8 PE=2 SV=1	K187	Acetylation (K)	1000	0	N/A	N/A	N/A	N/A	N/A	N/A	146	180000	0	136000	0	118000	0	132000	31.01	1000	0
12	VFGFLSATMSkGPAVGIDLGT	A0A061I5D1|A0A061I5D1_CRIGR	Heat shock cognate protein OS=Cricetulus griseus OX=10029 GN=H671_4g13251 PE=3 SV=1	K30	Acetylation (K)	N/A	N/A	N/A	N/A	147.08	0	172.46	0	0	8610	6140	0	0	5420	5380	0	56.85	172.46	0
12	TAAAIAYGLDkKVGAERNVLI	A0A061I5D1|A0A061I5D1_CRIGR	Heat shock cognate protein OS=Cricetulus griseus OX=10029 GN=H671_4g13251 PE=3 SV=1	K214	Acetylation (K)	1000	0	N/A	N/A	N/A	N/A	N/A	N/A	146	180000	0	136000	0	118000	0	132000	31.01	1000	0
26	DLINNLGTIAkSGTKAFMEAL	A0A3L7HL04|A0A3L7HL04_CRIGR	HSP90AA1 OS=Cricetulus griseus OX=10029 GN=CgPICR_019896 PE=3 SV=1	K112	Acetylation (K)	N/A	N/A	N/A	N/A	1000	0	1000	0	0	116000	155	119000	0	100000	112	145000	29.31	1000	0
3	DAAIVDMVPGkPMCVESFSDY	Q540F6|Q540F6_CRIGR	Elongation factor 1-alpha OS=Cricetulus griseus OX=10029 PE=3 SV=1	K408	Acetylation (K)	N/A	N/A	N/A	N/A	1000	0	N/A	N/A	0	301000	141	173000	0	161000	0	133000	24.7	1000	0
3	DAAIVDMVPGkPMCVESFSDY	sp|P62629|EF1A1_CRIGR	Elongation factor 1-alpha 1 OS=Cricetulus griseus OX=10029 GN=EEF1A1 PE=2 SV=1	K408	Acetylation (K)	N/A	N/A	N/A	N/A	1000	0	N/A	N/A	0	301000	141	173000	0	161000	0	133000	24.7	1000	0
37	DLINNLGTIAkSGTKAFMEAL	A0A3L7INC2|A0A3L7INC2_CRIGR	HSP90AB1 OS=Cricetulus griseus OX=10029 GN=CgPICR_018150 PE=3 SV=1	K107	Acetylation (K)	N/A	N/A	N/A	N/A	1000	0	1000	0	0	116000	155	119000	0	100000	112	145000	29.31	1000	0
90	QKEVPEAKKQkVEGSESTTPF	A0A3L7IC01|A0A3L7IC01_CRIGR	NCL OS=Cricetulus griseus OX=10029 GN=CgPICR_000545 PE=4 SV=1	K299	Acetylation (K)	109.57	0	N/A	N/A	N/A	N/A	N/A	N/A	550	7450	0	6230	0	4460	0	3990	39	109.57	0
162	DTQIGAFVLMkMKETAVPAYF	A0A3L7I7E6|A0A3L7I7E6_CRIGR	HSPA9 OS=Cricetulus griseus OX=10029 GN=CgPICR_011085 PE=3 SV=1	K146	Acetylation (K)	26.31	5	N/A	N/A	N/A	N/A	N/A	N/A	8700	0	0	0	0	0	0	0	17.63	26.31	5
64	TAAAIAYGLDkKGCAGGEKNV	G3H4Z8|G3H4Z8_CRIGR	HSPA2 OS=Cricetulus griseus OX=10029 GN=CgPICR_008285 PE=3 SV=1	K188	Acetylation (K)	1000	0	N/A	N/A	N/A	N/A	N/A	N/A	146	180000	0	137000	0	119000	0	132000	31.01	1000	0
64	TAAAIAYGLDkKGCAGGEKNV	A0A061I5U1|A0A061I5U1_CRIGR	Heat shock-related protein 2 OS=Cricetulus griseus OX=10029 GN=H671_5g14782 PE=3 SV=1	K188	Acetylation (K)	1000	0	N/A	N/A	N/A	N/A	N/A	N/A	146	180000	0	137000	0	119000	0	132000	31.01	1000	0
100	DLINNLGTIAkSGTKAFMEAL	A0A3L7IP75|A0A3L7IP75_CRIGR	HSP90AB1 OS=Cricetulus griseus OX=10029 GN=CgPICR_011549 PE=3 SV=1	K113	Acetylation (K)	N/A	N/A	N/A	N/A	1000	0	1000	0	0	116000	155	118000	0	96800	112	145000	29.31	1000	0
882	*******MAFkDTGKTPVEPE	A0A3L7I995|A0A3L7I995_CRIGR	40S ribosomal protein S20 OS=Cricetulus griseus OX=10029 GN=CgPICR_006139 PE=3 SV=1	K4	Acetylation (K)	N/A	N/A	N/A	N/A	25.11	0	N/A	N/A	0	3660	623	3050	0	2870	0	0	47.31	25.11	0
1662	EQPPVSVIEPkLAAPTALKKS	G3I9M7|G3I9M7_CRIGR	DNA polymerase delta subunit 3 OS=Cricetulus griseus OX=10029 GN=H671_3g8896 PE=4 SV=1	K272	Acetylation (K)	89.48	0	N/A	N/A	N/A	N/A	N/A	N/A	1450	0	0	0	0	0	0	0	20.49	89.48	0
1662	EQPPVSVIEPkLAAPTALKKS	A0A061IHA4|A0A061IHA4_CRIGR	DNA polymerase delta subunit 3 OS=Cricetulus griseus OX=10029 GN=H671_3g8896 PE=4 SV=1	K272	Acetylation (K)	89.48	0	N/A	N/A	N/A	N/A	N/A	N/A	1450	0	0	0	0	0	0	0	20.49	89.48	0
														21344	1822120	13650	1379480	0	1213970	11774	1383390
1	LRSSMPGVRLlQDSVDFSLAD	G3HHR3|G3HHR3_CRIGR	Vimentin OS=Cricetulus griseus OX=10029 GN=CgPICR_005384 PE=3 SV=1	L80	Acetylation (N-term)	1000	0	1000	0	1000	0	N/A	N/A	5110	51500	13400	125000	978	89100	0	57100	21.48	1000	0
7	EIVRDIKEKLcYVALDFEQEM	sp|P48975|ACTB_CRIGR	Actin cytoplasmic 1 OS=Cricetulus griseus OX=10029 GN=ACTB PE=3 SV=1	C217	Acetylation (N-term)	1000	0	1000	0	1000	0	1000	0	1940	0	5130	0	4200	0	3130	0	26.79	1000	0
7	EIVRDIKEKLcYVALDFEQEM	G3GVD0|G3GVD0_CRIGR	ACTB OS=Cricetulus griseus OX=10029 GN=CgPICR_011696 PE=3 SV=1	C217	Acetylation (N-term)	1000	0	1000	0	1000	0	1000	0	1940	0	5130	0	4200	0	3130	0	26.79	1000	0
5	EIVRDIKEKLcYVALDFEQEM	A0A3L7GSH9|A0A3L7GSH9_CRIGR	ACTG1 OS=Cricetulus griseus OX=10029 GN=CgPICR_019876 PE=3 SV=1	C217	Acetylation (N-term)	1000	0	1000	0	1000	0	1000	0	1940	0	5130	0	4200	0	3130	0	26.79	1000	0
9	HAETIKNVRTaTESFASDPIL	A0A098KXF7|A0A098KXF7_CRIGR	Pyruvate kinase OS=Cricetulus griseus OX=10029 GN=H671_4g13041 PE=3 SV=1	A115	Acetylation (N-term)	N/A	N/A	1000	0	N/A	N/A	N/A	N/A	0	118000	0	93300	580	123000	0	98200	17.94	1000	0
9	LQLFEELRRLaPITNDPTEAA	A0A098KXF7|A0A098KXF7_CRIGR	Pyruvate kinase OS=Cricetulus griseus OX=10029 GN=H671_4g13041 PE=3 SV=1	A531	Acetylation (N-term)	1000	0	1000	0	1000	0	1000	0	18500	152000	9780	107000	14400	115000	17100	131000	32.21	1000	0
9	HAETIKNVRTaTESFASDPIL	A0A098KXC0|A0A098KXC0_CRIGR	Pyruvate kinase OS=Cricetulus griseus OX=10029 GN=H671_4g13041 PE=3 SV=1	A200	Acetylation (N-term)	N/A	N/A	1000	0	N/A	N/A	N/A	N/A	0	118000	0	93300	580	123000	0	98200	17.94	1000	0
9	LQLFEELRRLaPITNDPTEAA	A0A098KXC0|A0A098KXC0_CRIGR	Pyruvate kinase OS=Cricetulus griseus OX=10029 GN=H671_4g13041 PE=3 SV=1	A616	Acetylation (N-term)	1000	0	1000	0	1000	0	1000	0	18500	152000	9780	107000	14400	115000	17100	131000	32.21	1000	0
9	HAETIKNVRTaTESFASDPIL	A0A3L7HNE9|A0A3L7HNE9_CRIGR	Pyruvate kinase (Fragment) OS=Cricetulus griseus OX=10029 GN=CgPICR_013659 PE=3 SV=1	A226	Acetylation (N-term)	N/A	N/A	1000	0	N/A	N/A	N/A	N/A	0	118000	0	93300	580	123000	0	98200	17.94	1000	0
9	LQLFEELRRLaPITNDPTEAA	A0A3L7HNE9|A0A3L7HNE9_CRIGR	Pyruvate kinase (Fragment) OS=Cricetulus griseus OX=10029 GN=CgPICR_013659 PE=3 SV=1	A577	Acetylation (N-term)	1000	0	1000	0	1000	0	1000	0	18500	152000	9780	107000	14400	115000	17100	131000	32.21	1000	0
12	FVFGFLSATMsKGPAVGIDLG	A0A061I5D1|A0A061I5D1_CRIGR	Heat shock cognate protein OS=Cricetulus griseus OX=10029 GN=H671_4g13251 PE=3 SV=1	S29	Acetylation (N-term)	1000	3	1000	0	N/A	N/A	N/A	N/A	8610	0	0	6140	5420	0	0	5380	70.86	1000	3
65	PSGAAVSCKVePGLGADNSVV	G3IBK2|G3IBK2_CRIGR	Filamin-A OS=Cricetulus griseus OX=10029 GN=I79_021027 PE=4 SV=1	E870	Acetylation (N-term)	1000	5	N/A	N/A	N/A	N/A	N/A	N/A	186	0	0	1440	0	2040	0	2360	19.13	1000	5
26	GEPMGRGTKViLHLKEDQTEY	A0A3L7HL04|A0A3L7HL04_CRIGR	HSP90AA1 OS=Cricetulus griseus OX=10029 GN=CgPICR_019896 PE=3 SV=1	I187	Acetylation (N-term)	1000	0	N/A	N/A	N/A	N/A	N/A	N/A	353	121000	0	105000	0	74800	0	77400	20.55	1000	0
13	PARPPECQTMsILKVLAREIF	A0A3L7ICF5|A0A3L7ICF5_CRIGR	2-phospho-D-glycerate hydro-lyase OS=Cricetulus griseus OX=10029 GN=CgPICR_017908 PE=3 SV=1	S108	Acetylation (N-term)	N/A	N/A	1000	5	N/A	N/A	N/A	N/A	0	0	0	0	1270	0	0	0	17.38	1000	5
6	SGAGNNWAKGhYTEGAELVDS	sp|P69893|TBB5_CRIGR	Tubulin beta-5 chain OS=Cricetulus griseus OX=10029 GN=TUBB5 PE=1 SV=1	H105	Acetylation (N-term)	N/A	N/A	1000	0	N/A	N/A	N/A	N/A	0	103000	0	116000	144	118000	0	114000	28.43	1000	0
6	SGAGNNWAKGhYTEGAELVDS	G3HQP8|G3HQP8_CRIGR	Tubulin beta chain OS=Cricetulus griseus OX=10029 GN=CgPICR_019487 PE=3 SV=1	H105	Acetylation (N-term)	N/A	N/A	1000	0	N/A	N/A	N/A	N/A	0	103000	0	116000	144	118000	0	114000	28.43	1000	0
32	ALSSQHQARIeIESFFEGEDF	sp|G3I8R9|BIP_CRIGR	Endoplasmic reticulum chaperone BiP OS=Cricetulus griseus OX=10029 GN=HSPA5 PE=1 SV=1	E308	Acetylation (N-term)	N/A	N/A	N/A	N/A	1000	0	1000	0	0	4390	1570	13300	0	13900	1190	11300	28.31	1000	0
32	ALSSQHQARIeIESFFEGEDF	A0A3L7HCD3|A0A3L7HCD3_CRIGR	78 kDa glucose-regulated protein OS=Cricetulus griseus OX=10029 GN=CgPICR_015423 PE=3 SV=1	E308	Acetylation (N-term)	N/A	N/A	N/A	N/A	1000	0	1000	0	0	4390	1570	13300	0	13900	1190	11300	28.31	1000	0
10	SGAGNNWAKGhYTEGAELVDS	Q60454|Q60454_CRIGR	Tubulin beta chain OS=Cricetulus griseus OX=10029 PE=2 SV=1	H105	Acetylation (N-term)	N/A	N/A	1000	0	N/A	N/A	N/A	N/A	0	103000	0	116000	144	118000	0	114000	28.43	1000	0
22	PDGQMPSDKTiGGGDDSFNTF	sp|P68365|TBA1C_CRIGR	Tubulin alpha-1C chain OS=Cricetulus griseus OX=10029 GN=TUBA1C PE=2 SV=1	I42	Acetylation (N-term)	1000	0	1000	0	1000	0	1000	0	22400	109000	15400	81200	11700	67200	17100	85400	33.61	1000	0
22	PDGQMPSDKTiGGGDDSFNTF	A0A3L7IAT1|A0A3L7IAT1_CRIGR	Tubulin alpha chain (Fragment) OS=Cricetulus griseus OX=10029 GN=CgPICR_000157 PE=3 SV=1	I49	Acetylation (N-term)	1000	0	1000	0	1000	0	1000	0	22400	109000	15400	81200	11700	67200	17100	85400	33.61	1000	0
38	DKYKNIGAKLvQDVANNTNEE	A0A061IE32|A0A061IE32_CRIGR	60 kDa chaperonin OS=Cricetulus griseus OX=10029 GN=H671_2g6481 PE=3 SV=1	V98	Acetylation (N-term)	1000	0	1000	0	N/A	N/A	N/A	N/A	536	38800	0	23400	183	14700	0	17800	22.8	1000	0
38	KGEKAQIEKRiQEITEQLEIT	A0A061IE32|A0A061IE32_CRIGR	60 kDa chaperonin OS=Cricetulus griseus OX=10029 GN=H671_2g6481 PE=3 SV=1	I369	Acetylation (N-term)	N/A	N/A	1000	0	N/A	N/A	N/A	N/A	0	19100	0	14700	1660	9390	0	9180	19.98	1000	0
42	EMVEFSSGLKgMSLNLEPDNV	A0A061ICE4|A0A061ICE4_CRIGR	ATP synthase subunit alpha OS=Cricetulus griseus OX=10029 GN=CgPICR_017589 PE=3 SV=1	G104	Acetylation (N-term)	N/A	N/A	N/A	N/A	1000	0	N/A	N/A	0	8910	87.5	11500	0	10100	0	11200	25.94	1000	0
31	AFVERVPKRGfEAVYMTEPID	G3HC84|G3HC84_CRIGR	Heat shock protein HSP 90-beta OS=Cricetulus griseus OX=10029 GN=I79_008088 PE=3 SV=1	F196	Acetylation (N-term)	N/A	N/A	N/A	N/A	N/A	N/A	1000	0	0	31700	0	23700	0	18900	254	3210	18.19	1000	0
21	VCDIPPRGLKmAATFIGNSTA	G3HCL2|G3HCL2_CRIGR	Tubulin beta chain OS=Cricetulus griseus OX=10029 GN=CgPICR_019983 PE=3 SV=1	M363	Acetylation (N-term)	N/A	N/A	1000	0	N/A	N/A	N/A	N/A	0	0	0	0	204	0	0	0	35.2	1000	0
87	QVPSVPTNGMaKNGSEADIDE	G3IBG3|G3IBG3_CRIGR	Ubiquitin-activating enzyme E1 OS=Cricetulus griseus OX=10029 GN=Uba1 PE=2 SV=1	A42	Acetylation (N-term)	1000	4	N/A	N/A	N/A	N/A	N/A	N/A	200	0	0	0	0	0	0	0	36.97	1000	4
23	SGAGNNWAKGhYTEGAELVDS	G3IEG6|G3IEG6_CRIGR	Tubulin beta chain OS=Cricetulus griseus OX=10029 GN=I79_022113 PE=3 SV=1	H105	Acetylation (N-term)	N/A	N/A	1000	0	N/A	N/A	N/A	N/A	0	103000	0	116000	144	118000	0	114000	28.43	1000	0
23	VCDIPPRGLKmSATFIGNSTA	G3IEG6|G3IEG6_CRIGR	Tubulin beta chain OS=Cricetulus griseus OX=10029 GN=I79_022113 PE=3 SV=1	M363	Acetylation (N-term)	N/A	N/A	N/A	N/A	1000	0	N/A	N/A	0	13200	175	5800	0	6470	0	4080	29.69	1000	0
112	SRLIGSWRPPaSLSLAPVNIF	A0A3L7IHU6|A0A3L7IHU6_CRIGR	CCT-beta (Fragment) OS=Cricetulus griseus OX=10029 GN=CgPICR_002587 PE=3 SV=1	A133	Acetylation (N-term)	1000	0	1000	0	1000	1	1000	1	18100	0	11500	0	9410	0	10600	0	38.42	1000	1
149	LLSLAKGDRCeDLSVNQDLAD	G3I5L3|G3I5L3_CRIGR	Annexin OS=Cricetulus griseus OX=10029 GN=H671_3g10393 PE=3 SV=1	E190	Acetylation (N-term)	1000	0	N/A	N/A	N/A	N/A	N/A	N/A	96.4	5090	0	1990	0	0	0	3200	25.87	1000	0
66	LMVALAKGRRaEDGSVIDYEL	A0A3L7HVV8|A0A3L7HVV8_CRIGR	Annexin OS=Cricetulus griseus OX=10029 GN=CgPICR_005226 PE=3 SV=1	A192	Acetylation (N-term)	1000	0	1000	0	1000	0	1000	0	10500	37100	12800	28400	15100	24000	4630	24800	32.76	1000	0
90	EVPEAKKQKVeGSESTTPFNL	A0A3L7IC01|A0A3L7IC01_CRIGR	NCL OS=Cricetulus griseus OX=10029 GN=CgPICR_000545 PE=4 SV=1	E301	Acetylation (N-term)	1000	0	N/A	N/A	N/A	N/A	1000	0	1660	29700	0	16200	0	11600	647	15400	32.52	1000	0
72	LMVALAKGRRaEDGSVIDYEL	G3IG05|G3IG05_CRIGR	Annexin OS=Cricetulus griseus OX=10029 GN=I79_022682 PE=3 SV=1	A180	Acetylation (N-term)	1000	0	1000	0	1000	0	1000	0	10500	37100	12800	28400	15100	24000	4630	24800	32.76	1000	0
85	CTANTNTCNKyGVSGYPTLKI	Q91Z81|Q91Z81_CRIGR	Protein disulfide-isomerase OS=Cricetulus griseus OX=10029 PE=2 SV=1	Y95	Acetylation (N-term)	N/A	N/A	N/A	N/A	1000	5	N/A	N/A	0	9660	438	3270	0	2290	0	7180	18.05	1000	5
68	KVPKSSKSKMaTLKDQLIVNL	A0A3L7HVN5|A0A3L7HVN5_CRIGR	L-lactate dehydrogenase OS=Cricetulus griseus OX=10029 GN=CgPICR_015787 PE=3 SV=1	A31	Acetylation (N-term)	1000	5	1000	1	1000	0	1000	0	46000	0	51700	0	45500	0	47500	0	76.74	1000	5
68	KVPKSSKSKMaTLKDQLIVNL	G3I255|G3I255_CRIGR	L-lactate dehydrogenase OS=Cricetulus griseus OX=10029 GN=I79_017480 PE=3 SV=1	A31	Acetylation (N-term)	1000	5	1000	1	1000	0	1000	0	46000	0	51700	0	45500	0	47500	0	76.74	1000	5
89	GPGAQRAAVMvSHLQLNNGAK	A0A3L7IJ25|A0A3L7IJ25_CRIGR	AKR1B1 OS=Cricetulus griseus OX=10029 GN=CgPICR_009155 PE=3 SV=1	V175	Acetylation (N-term)	1000	5	1000	5	1000	5	1000	5	6010	0	3260	0	1860	0	7810	0	45.81	1000	5
211	VNTLLVMAERlQSNIEAVKSG	A0A061IEX9|A0A061IEX9_CRIGR	Myoferlin isoform 1 OS=Cricetulus griseus OX=10029 GN=H671_3g8947 PE=3 SV=1	L667	Acetylation (N-term)	N/A	N/A	N/A	N/A	N/A	N/A	1000	0	0	0	0	0	0	0	554	0	19.98	1000	0
234	GGIGQFLAKAiEPPPLDAVIE	A0A3L7HJP2|A0A3L7HJP2_CRIGR	RNA helicase (Fragment) OS=Cricetulus griseus OX=10029 GN=CgPICR_000845 PE=3 SV=1	I788	Acetylation (N-term)	N/A	N/A	N/A	N/A	1000	0	N/A	N/A	0	272	1020	0	0	0	0	1570	24.86	1000	0
35	SGAGNNWAKGhYTEGAELVDS	G3GRQ1|G3GRQ1_CRIGR	Tubulin beta-3 chain OS=Cricetulus griseus OX=10029 GN=I79_000194 PE=3 SV=1	H421	Acetylation (N-term)	N/A	N/A	1000	0	N/A	N/A	N/A	N/A	0	103000	0	116000	144	118000	0	114000	28.43	1000	0
131	NVLINKDIRCkDDEFTHLYTL	G3HCX8|G3HCX8_CRIGR	Calreticulin OS=Cricetulus griseus OX=10029 GN=CgPICR_020604 PE=3 SV=1	K164	Acetylation (N-term)	1000	0	1000	0	1000	0	1000	0	27000	0	22300	0	28300	0	29600	0	66.12	1000	0
138	NVLINKDIRCkDDEFTHLYTL	sp|Q8K3H7|CALR_CRIGR	Calreticulin OS=Cricetulus griseus OX=10029 GN=CALR PE=1 SV=1	K164	Acetylation (N-term)	1000	0	1000	0	1000	0	1000	0	27000	0	22300	0	28300	0	29600	0	66.12	1000	0
334	QLQQVRTGPMaDTQYILPNDI	A0A061IAX6|A0A061IAX6_CRIGR	Dipeptidyl peptidase 3 OS=Cricetulus griseus OX=10029 GN=H671_3g10129 PE=3 SV=1	A27	Acetylation (N-term)	1000	0	N/A	N/A	1000	0	1000	0	1140	0	598	0	0	0	507	0	53.16	1000	0
739	SPSPRHPDVSmVDPEALAIEQ	G3HIT7|G3HIT7_CRIGR	Microtubule-associated protein 1B OS=Cricetulus griseus OX=10029 GN=I79_010564 PE=4 SV=1	M2122	Acetylation (N-term)	1000	0	1000	0	1000	0	1000	1	236	0	164	0	126	0	167	0	58.76	1000	1
739	SPSPRHPDVSmVDPEALAIEQ	A0A3L7I5P7|A0A3L7I5P7_CRIGR	MAP1B OS=Cricetulus griseus OX=10029 GN=CgPICR_002894 PE=4 SV=1	M2164	Acetylation (N-term)	1000	0	1000	0	1000	0	1000	1	236	0	164	0	126	0	167	0	58.76	1000	1
341	VEALKYSMKTsSAETPTIPLG	G3HJK8|G3HJK8_CRIGR	MICOS complex subunit MIC60 OS=Cricetulus griseus OX=10029 GN=I79_010854 PE=3 SV=1	S541	Acetylation (N-term)	1000	0	N/A	N/A	N/A	N/A	1000	0	962	6440	0	4950	0	4040	636	4700	25.6	1000	0
341	VEALKYSMKTsSAETPTIPLG	A0A3L7H919|A0A3L7H919_CRIGR	MICOS complex subunit MIC60 (Fragment) OS=Cricetulus griseus OX=10029 GN=CgPICR_013839 PE=3 SV=1	S742	Acetylation (N-term)	1000	0	N/A	N/A	N/A	N/A	1000	0	962	6440	0	4950	0	4040	636	4700	25.6	1000	0
209	LYWRLLEYPVmDKNELVQKAK	A0A3L7IRH1|A0A3L7IRH1_CRIGR	YWHAZ OS=Cricetulus griseus OX=10029 GN=CgPICR_010732 PE=3 SV=1	M23	Acetylation (N-term)	1000	5	N/A	N/A	1000	5	N/A	N/A	88	0	203	0	0	0	0	0	30	1000	5
162	DTQIGAFVLMkMKETAVPAYF	A0A3L7I7E6|A0A3L7I7E6_CRIGR	HSPA9 OS=Cricetulus griseus OX=10029 GN=CgPICR_011085 PE=3 SV=1	K146	Acetylation (N-term)	N/A	N/A	N/A	N/A	1000	5	N/A	N/A	0	0	6890	0	0	0	0	0	18.62	1000	5
162	QIGAFVLMKMkETAVPAYFND	A0A3L7I7E6|A0A3L7I7E6_CRIGR	HSPA9 OS=Cricetulus griseus OX=10029 GN=CgPICR_011085 PE=3 SV=1	K148	Acetylation (N-term)	1000	0	N/A	N/A	N/A	N/A	N/A	N/A	1800	8700	0	6890	0	0	0	0	20.95	1000	0
393	RRYNIKLWKTfTDCFNCLPIA	A0A3L7HXU1|A0A3L7HXU1_CRIGR	Serine/threonine-protein phosphatase (Fragment) OS=Cricetulus griseus OX=10029 GN=CgPICR_009559 PE=3 SV=1	F196	Acetylation (N-term)	1000	0	N/A	N/A	N/A	N/A	N/A	N/A	139	2670	0	85.9	0	524	0	1140	19.73	1000	0
165	CTANTNTCNKyGVSGYPTLKI	A0A3L7HFL9|A0A3L7HFL9_CRIGR	PDIA3 OS=Cricetulus griseus OX=10029 GN=CgPICR_001531 PE=4 SV=1	Y95	Acetylation (N-term)	N/A	N/A	N/A	N/A	1000	5	N/A	N/A	0	9660	438	3270	0	2290	0	7180	18.05	1000	5
406	RRFNIKLWKTfTDCFNCLPIA	G3GW88|G3GW88_CRIGR	Serine/threonine-protein phosphatase OS=Cricetulus griseus OX=10029 GN=I79_002008 PE=3 SV=1	F123	Acetylation (N-term)	1000	0	N/A	N/A	N/A	N/A	N/A	N/A	139	2670	0	85.9	0	524	0	1140	19.73	1000	0
389	AEYLCLIGDKeGALTAFRKTY	G3HIS0|G3HIS0_CRIGR	26S proteasome non-ATPase regulatory subunit 6 OS=Cricetulus griseus OX=10029 GN=CgPICR_006176 PE=3 SV=1	E118	Acetylation (N-term)	1000	5	N/A	N/A	N/A	N/A	N/A	N/A	98	3800	0	3510	0	1810	0	1180	23.02	1000	5
515	RPCSGGSAAAmEPAELEQILK	A0A3L7GR44|A0A3L7GR44_CRIGR	IPO4 OS=Cricetulus griseus OX=10029 GN=CgPICR_007613 PE=3 SV=1	M572	Acetylation (N-term)	1000	5	N/A	N/A	N/A	N/A	1000	5	207	0	0	0	0	0	207	0	35.49	1000	5
76	FFNGKELNKSiNSDEVVAYGA	G3IDL8|G3IDL8_CRIGR	Heat shock cognate 71 kDa protein OS=Cricetulus griseus OX=10029 GN=I79_021801 PE=3 SV=1	I127	Acetylation (N-term)	1000	0	N/A	N/A	N/A	N/A	N/A	N/A	275	0	0	0	0	0	0	0	22.33	1000	0
526	KELESKPLKMaDDLDFETGDA	A0A3L7GN28|A0A3L7GN28_CRIGR	EIF5A OS=Cricetulus griseus OX=10029 GN=CgPICR_003658 PE=3 SV=1	A50	Acetylation (N-term)	1000	0	1000	0	1000	0	N/A	N/A	8090	0	4860	0	2700	0	0	0	69.36	1000	0
336	IQRTIPMMGRhVEPIEDVPCG	A0A3L7IDQ1|A0A3L7IDQ1_CRIGR	EEF2 OS=Cricetulus griseus OX=10029 GN=CgPICR_016659 PE=4 SV=1	H57	Acetylation (N-term)	N/A	N/A	N/A	N/A	1000	0	N/A	N/A	0	0	82.7	0	0	181	0	0	26.62	1000	0
190	FINYVKNCFRmTDQEAIQDLW	G3IBF1|G3IBF1_CRIGR	Nucleophosmin OS=Cricetulus griseus OX=10029 GN=I79_020971 PE=3 SV=1	M264	Acetylation (N-term)	1000	0	N/A	N/A	1000	0	1000	0	767	1580	493	554	0	603	873	0	30.4	1000	0
512	AASLACVRKMaTNFLVHEKIW	G3I5H3|G3I5H3_CRIGR	Elongation factor 1-delta OS=Cricetulus griseus OX=10029 GN=I79_018721 PE=3 SV=1	A59	Acetylation (N-term)	1000	5	1000	5	1000	5	1000	5	13800	0	6140	0	3510	0	8950	0	42.29	1000	5
512	MSSLRPNRKMaTNFLVHEKIW	A0A061IEA0|A0A061IEA0_CRIGR	Elongation factor 1-delta-like isoform 1 OS=Cricetulus griseus OX=10029 GN=H671_2g6374 PE=3 SV=1	A375	Acetylation (N-term)	1000	5	1000	5	1000	5	1000	5	13800	0	6140	0	3510	0	8950	0	42.29	1000	5
512	ATFTYLSRKMaTNFLVHEKIW	A0A061IGU4|A0A061IGU4_CRIGR	Elongation factor 1-delta-like isoform 1 OS=Cricetulus griseus OX=10029 GN=H671_2g6374 PE=3 SV=1	A472	Acetylation (N-term)	1000	5	1000	5	1000	5	1000	5	13800	0	6140	0	3510	0	8950	0	42.29	1000	5
654	RLRLHCAPTMsLDIQCEQLSD	A0A061IDQ0|A0A061IDQ0_CRIGR	Ribonuclease inhibitor OS=Cricetulus griseus OX=10029 GN=H671_3g9396 PE=4 SV=1	S40	Acetylation (N-term)	1000	5	1000	0	1000	0	1000	0	1990	0	942	0	261	0	1180	0	49.62	1000	5
674	WFGVQGSGTMsGEVPPNINIK	A0A061IGB8|A0A061IGB8_CRIGR	Sideroflexin-1 OS=Cricetulus griseus OX=10029 GN=H671_3g8534 PE=3 SV=1	S136	Acetylation (N-term)	1000	2	N/A	N/A	N/A	N/A	N/A	N/A	1480	0	0	0	0	0	0	0	24.96	1000	2
674	AHQAGGSGTMsGEVPPNINIK	A0A061ICT4|A0A061ICT4_CRIGR	Sideroflexin-1 OS=Cricetulus griseus OX=10029 GN=H671_3g8534 PE=3 SV=1	S239	Acetylation (N-term)	1000	2	N/A	N/A	N/A	N/A	N/A	N/A	1480	0	0	0	0	0	0	0	24.96	1000	2
601	FAKWRCVLKIgEHTPSDLAIM	G3I3X4|G3I3X4_CRIGR	Fructose-bisphosphate aldolase OS=Cricetulus griseus OX=10029 GN=CgPICR_016294 PE=3 SV=1	G155	Acetylation (N-term)	1000	0	N/A	N/A	N/A	N/A	N/A	N/A	1280	0	0	0	0	0	0	0	20.09	1000	0
867	APGFAAVAAMsTGVYVQLEPL	A0A3L7HJB2|A0A3L7HJB2_CRIGR	ALDH9A1 OS=Cricetulus griseus OX=10029 GN=CgPICR_000719 PE=3 SV=1	S26	Acetylation (N-term)	1000	0	N/A	N/A	1000	0	1000	0	63.7	0	51.5	0	0	0	132	0	51.19	1000	0
788	VYTSFPPGIMaTAEVLNIGRK	A0A3L7IMG8|A0A3L7IMG8_CRIGR	AIR carboxylase OS=Cricetulus griseus OX=10029 GN=CgPICR_004974 PE=3 SV=1	A68	Acetylation (N-term)	1000	5	1000	5	1000	5	1000	5	6360	0	3670	0	2440	0	3570	0	38.8	1000	5
503	SSFPRRLPKMaEGQVLVLDGR	A0A3L7HG41|A0A3L7HG41_CRIGR	60S ribosomal protein L13a OS=Cricetulus griseus OX=10029 GN=CgPICR_019309 PE=3 SV=1	A113	Acetylation (N-term)	1000	5	1000	5	1000	5	1000	5	13900	4930	14400	3520	9990	1910	8840	3410	56.52	1000	5
789	HLTLGSKEMVmEKPSPLLVGR	A0A061IHV8|A0A061IHV8_CRIGR	Ras GTPase-activating protein-binding protein 2 isoform 3 OS=Cricetulus griseus OX=10029 GN=H671_1g3433 PE=4 SV=1	M158	Acetylation (N-term)	1000	5	N/A	N/A	N/A	N/A	1000	1	2760	0	0	0	0	0	1010	0	35.18	1000	5
896	TSDYGGVSEQsDQQLDCALDL	A0A061IH36|A0A061IH36_CRIGR	F-actin-capping protein subunit beta OS=Cricetulus griseus OX=10029 GN=H671_2g6288 PE=3 SV=1	S31	Acetylation (N-term)	1000	0	1000	0	1000	0	1000	0	565	0	367	0	258	0	199	0	36.67	1000	0
824	HSIINGYKRVlSLSVETEYTF	A0A3L7HSL9|A0A3L7HSL9_CRIGR	RPLP0 OS=Cricetulus griseus OX=10029 GN=CgPICR_019625 PE=4 SV=1	L223	Acetylation (N-term)	1000	0	N/A	N/A	N/A	N/A	N/A	N/A	196	0	0	0	0	0	0	0	19.81	1000	0
1340	VSGKPECPALsVSDRAEYLGS	A0A3L7I0N6|A0A3L7I0N6_CRIGR	ACSL5 OS=Cricetulus griseus OX=10029 GN=CgPICR_007723 PE=4 SV=1	S113	Acetylation (N-term)	1000	0	N/A	N/A	1000	0	N/A	N/A	327	0	211	0	0	0	0	0	36.64	1000	0
615	LCAASGVGTMsSIGTGYDLSA	G3I9G7|G3I9G7_CRIGR	Proteasome subunit alpha type OS=Cricetulus griseus OX=10029 GN=I79_020214 PE=3 SV=1	S65	Acetylation (N-term)	1000	0	1000	5	1000	5	1000	0	4630	0	3930	0	2620	0	3290	0	66.65	1000	5
617	RGCRVDTMQKaSGVTVNDEVI	A0A061I5B9|A0A061I5B9_CRIGR	Bromodomain adjacent to zinc finger domain protein 1A OS=Cricetulus griseus OX=10029 GN=H671_5g14938 PE=3 SV=1	A1847	Acetylation (N-term)	1000	2	N/A	N/A	1000	5	N/A	N/A	838	0	153	0	0	0	0	0	39.78	1000	5
617	RGCRVDTMQKaSGVTVNDEVI	A0A061I383|A0A061I383_CRIGR	Bromodomain adjacent to zinc finger domain protein 1A OS=Cricetulus griseus OX=10029 GN=H671_5g14938 PE=3 SV=1	A1880	Acetylation (N-term)	1000	2	N/A	N/A	1000	5	N/A	N/A	838	0	153	0	0	0	0	0	39.78	1000	5
617	RGCRVDTMQKaSGVTVNDEVI	A0A061I2D1|A0A061I2D1_CRIGR	Bromodomain adjacent to zinc finger domain protein 1A OS=Cricetulus griseus OX=10029 GN=H671_5g14938 PE=3 SV=1	A1848	Acetylation (N-term)	1000	2	N/A	N/A	1000	5	N/A	N/A	838	0	153	0	0	0	0	0	39.78	1000	5
1147	RVVRALTCAMaSTDEVQTPAA	A0A3L7IJ87|A0A3L7IJ87_CRIGR	Glutathione reductase OS=Cricetulus griseus OX=10029 GN=CgPICR_009020 PE=3 SV=1	A28	Acetylation (N-term)	N/A	N/A	N/A	N/A	1000	0	N/A	N/A	0	0	351	0	0	0	0	0	21.03	1000	0
812	PGCTEAGLVTmEEIGILVEKV	A0A061HYZ9|A0A061HYZ9_CRIGR	26S protease regulatory subunit 6B-like protein OS=Cricetulus griseus OX=10029 GN=H671_20884 PE=4 SV=1	M25	Acetylation (N-term)	1000	5	1000	5	1000	5	1000	5	525	0	201	0	200	0	176	0	33.53	1000	5
1937	AISAFPEAAMaFPHLQQPSFL	A0A061I8N1|A0A061I8N1_CRIGR	Sphingomyelin phosphodiesterase 4 isoform 1 OS=Cricetulus griseus OX=10029 GN=H671_4g11925 PE=4 SV=1	A23	Acetylation (N-term)	1000	0	1000	0	1000	0	N/A	N/A	435	0	176	0	112	0	0	0	66.17	1000	0
1937	AISAFPEAAMaFPHLQQPSFL	A0A061IAT9|A0A061IAT9_CRIGR	Sphingomyelin phosphodiesterase 4 isoform 2 OS=Cricetulus griseus OX=10029 GN=H671_4g11925 PE=4 SV=1	A23	Acetylation (N-term)	1000	0	1000	0	1000	0	N/A	N/A	435	0	176	0	112	0	0	0	66.17	1000	0
1928	STEEKESYHMsAIQNLHSFDP	A0A3L7HC78|A0A3L7HC78_CRIGR	EIF1 OS=Cricetulus griseus OX=10029 GN=CgPICR_015365 PE=3 SV=1	S111	Acetylation (N-term)	1000	1	1000	0	1000	0	N/A	N/A	1870	0	540	0	451	0	0	0	61.21	1000	1
1678	KAVGAGPPDMsVGFIGAGQLA	A0A061I186|A0A061I186_CRIGR	Pyrroline-5-carboxylate reductase OS=Cricetulus griseus OX=10029 GN=H671_7g18352 PE=3 SV=1	S94	Acetylation (N-term)	1000	0	1000	0	1000	0	1000	0	241	0	478	0	147	0	78	0	60.84	1000	0
1071	LHAADWAAAVsLVIPQKFQHI	A0A3L7I5P5|A0A3L7I5P5_CRIGR	40S ribosomal protein S18 OS=Cricetulus griseus OX=10029 GN=CgPICR_002898 PE=3 SV=1	S25	Acetylation (N-term)	N/A	N/A	N/A	N/A	N/A	N/A	1000	0	0	0	0	0	0	0	280	0	21.47	1000	0
1969	CCAQAPGLSMaAEGDTLVSVD	A0A3L7HKW2|A0A3L7HKW2_CRIGR	Acylphosphatase OS=Cricetulus griseus OX=10029 GN=CgPICR_008384 PE=3 SV=1	A41	Acetylation (N-term)	N/A	N/A	1000	0	1000	0	N/A	N/A	0	0	89	0	89.6	0	0	0	61.85	1000	0
1801	SVDCTVGKKMsSILPFTPPVV	A0A3L7IA98|A0A3L7IA98_CRIGR	Mothers against decapentaplegic homolog OS=Cricetulus griseus OX=10029 GN=CgPICR_017573 PE=3 SV=1	S137	Acetylation (N-term)	1000	0	N/A	N/A	N/A	N/A	N/A	N/A	191	0	0	0	0	0	0	0	24.5	1000	0
2217	TSSPQGEAKMsITSDEVNFLV	G3I461|G3I461_CRIGR	F-box-like/WD repeat-containing protein TBL1X OS=Cricetulus griseus OX=10029 GN=I79_018237 PE=4 SV=1	S45	Acetylation (N-term)	N/A	N/A	N/A	N/A	1000	0	N/A	N/A	0	0	101	0	0	0	0	0	40.97	1000	0
2217	TSSPQGEAKMsITSDEVNFLV	A0A061HY04|A0A061HY04_CRIGR	F-box-like/WD repeat-containing protein TBL1X OS=Cricetulus griseus OX=10029 GN=H671_xg20387 PE=4 SV=1	S84	Acetylation (N-term)	N/A	N/A	N/A	N/A	1000	0	N/A	N/A	0	0	101	0	0	0	0	0	40.97	1000	0
2006	DRYLASSKRMaAAYLDPNLNH	A0A061ILL2|A0A061ILL2_CRIGR	Non-specific protein-tyrosine kinase OS=Cricetulus griseus OX=10029 GN=H671_2g5729 PE=4 SV=1	A23	Acetylation (N-term)	N/A	N/A	N/A	N/A	N/A	N/A	1000	0	0	0	0	0	0	0	75.3	0	31.95	1000	0
2006	DRYLASSKRMaAAYLDPNLNH	A0A061IJK6|A0A061IJK6_CRIGR	Non-specific protein-tyrosine kinase OS=Cricetulus griseus OX=10029 GN=H671_2g5729 PE=4 SV=1	A23	Acetylation (N-term)	N/A	N/A	N/A	N/A	N/A	N/A	1000	0	0	0	0	0	0	0	75.3	0	31.95	1000	0
2120	GVGSGGARNMaAAAAALSFGP	A0A3L7GWS3|A0A3L7GWS3_CRIGR	NISCH OS=Cricetulus griseus OX=10029 GN=CgPICR_006281 PE=4 SV=1	A55	Acetylation (N-term)	N/A	N/A	N/A	N/A	N/A	N/A	1000	0	0	0	0	0	0	0	194	0	35.68	1000	0
7	*********MdDDIAALVVDN	sp|P48975|ACTB_CRIGR	Actin cytoplasmic 1 OS=Cricetulus griseus OX=10029 GN=ACTB PE=3 SV=1	D2	Acetylation (Protein N-term)	1000	0	1000	0	1000	0	1000	0	66200	0	61100	0	51500	0	75500	0	76.74	1000	0
7	*********MdDDIAALVVDN	G3GVD0|G3GVD0_CRIGR	ACTB OS=Cricetulus griseus OX=10029 GN=CgPICR_011696 PE=3 SV=1	D2	Acetylation (Protein N-term)	1000	0	1000	0	1000	0	1000	0	66200	0	61100	0	51500	0	75500	0	76.74	1000	0
5	*********MeEEIAALVIDN	A0A3L7GSH9|A0A3L7GSH9_CRIGR	ACTG1 OS=Cricetulus griseus OX=10029 GN=CgPICR_019876 PE=3 SV=1	E2	Acetylation (Protein N-term)	1000	0	1000	0	1000	0	1000	0	163000	0	133000	0	122000	0	135000	0	66.94	1000	0
12	*********MsKGPAVGIDLG	sp|P19378|HSP7C_CRIGR	Heat shock cognate 71 kDa protein OS=Cricetulus griseus OX=10029 GN=HSPA8 PE=2 SV=1	S2	Acetylation (Protein N-term)	N/A	N/A	1000	0	N/A	N/A	N/A	N/A	0	8610	0	6140	5420	0	0	5380	57.25	1000	0
136	*********MaQQAADKYLYV	A0A3L7I2J9|A0A3L7I2J9_CRIGR	MYH9 OS=Cricetulus griseus OX=10029 GN=CgPICR_014975 PE=3 SV=1	A2	Acetylation (Protein N-term)	1000	0	N/A	N/A	1000	5	1000	0	331	0	247	0	0	0	188	0	44.14	1000	5
136	*********MaQQAADKYLYV	A0A061IL44|A0A061IL44_CRIGR	Myosin-9 OS=Cricetulus griseus OX=10029 GN=H671_2g5970 PE=3 SV=1	A2	Acetylation (Protein N-term)	1000	0	N/A	N/A	1000	5	1000	0	331	0	247	0	0	0	188	0	44.14	1000	5
136	*********MaQQAADKYLYV	A0A061IJ24|A0A061IJ24_CRIGR	Myosin-9 OS=Cricetulus griseus OX=10029 GN=H671_2g5970 PE=3 SV=1	A2	Acetylation (Protein N-term)	1000	0	N/A	N/A	1000	5	1000	0	331	0	247	0	0	0	188	0	44.14	1000	5
136	*********MaQQAADKYLYV	A0A061IEH1|A0A061IEH1_CRIGR	Myosin-9 OS=Cricetulus griseus OX=10029 GN=H671_2g5970 PE=3 SV=1	A2	Acetylation (Protein N-term)	1000	0	N/A	N/A	1000	5	1000	0	331	0	247	0	0	0	188	0	44.14	1000	5
43	*********MsLSNKLTLDKL	sp|P50310|PGK1_CRIGR	Phosphoglycerate kinase 1 OS=Cricetulus griseus OX=10029 GN=PGK1 PE=2 SV=2	S2	Acetylation (Protein N-term)	1000	5	1000	0	1000	5	1000	0	4070	0	7920	0	11700	0	3820	0	57.69	1000	5
205	*********MaESSESFSAAS	G3H7V9|G3H7V9_CRIGR	DNA replication licensing factor MCM2 OS=Cricetulus griseus OX=10029 GN=I79_006453 PE=3 SV=1	A2	Acetylation (Protein N-term)	1000	0	N/A	N/A	N/A	N/A	1000	0	558	0	0	0	0	0	211	0	74.74	1000	0
66	*********MsTVHEILCKLS	A0A3L7HVV8|A0A3L7HVV8_CRIGR	Annexin OS=Cricetulus griseus OX=10029 GN=CgPICR_005226 PE=3 SV=1	S2	Acetylation (Protein N-term)	1000	5	N/A	N/A	1000	5	1000	5	22800	0	9710	0	0	0	18600	0	42.98	1000	5
148	*********MsVVGLDVGSQS	sp|Q60446|HS105_CRIGR	Heat shock protein 105 kDa OS=Cricetulus griseus OX=10029 GN=HSPH1 PE=2 SV=1	S2	Acetylation (Protein N-term)	1000	0	1000	0	1000	0	1000	0	1310	0	1280	0	914	0	1470	0	69.55	1000	0
148	*********MsVVGLDVGSQS	A0A061I835|A0A061I835_CRIGR	Heat shock 110 kDa protein OS=Cricetulus griseus OX=10029 GN=CgPICR_011780 PE=3 SV=1	S2	Acetylation (Protein N-term)	1000	0	1000	0	1000	0	1000	0	1310	0	1280	0	914	0	1470	0	69.55	1000	0
72	*********MsTVHEILCKLS	G3IG05|G3IG05_CRIGR	Annexin OS=Cricetulus griseus OX=10029 GN=I79_022682 PE=3 SV=1	S2	Acetylation (Protein N-term)	1000	5	N/A	N/A	1000	5	1000	5	22800	0	9710	0	0	0	18600	0	42.98	1000	5
172	*********MsSVAVLTQESF	G3H4V0|G3H4V0_CRIGR	Vigilin OS=Cricetulus griseus OX=10029 GN=I79_005313 PE=4 SV=1	S2	Acetylation (Protein N-term)	1000	2	1000	0	1000	0	1000	0	7130	0	7690	0	7050	0	7930	0	59.36	1000	2
275	**********mELSDANLQTL	G3HES3|G3HES3_CRIGR	Chromosome segregation 1-like protein OS=Cricetulus griseus OX=10029 GN=I79_009067 PE=3 SV=1	M1	Acetylation (Protein N-term)	1000	0	1000	4	1000	0	1000	0	1860	0	1380	0	1370	0	2690	0	76.58	1000	4
289	*********MsSFIWVQLKKT	G3H2N6|G3H2N6_CRIGR	Programmed cell death 6-interacting protein OS=Cricetulus griseus OX=10029 GN=I79_004454 PE=4 SV=1	S2	Acetylation (Protein N-term)	1000	5	1000	5	1000	5	1000	5	425	0	1090	0	922	0	1060	0	38.7	1000	5
166	*********MsHVAVENALGL	G3GSH5|G3GSH5_CRIGR	RNA helicase OS=Cricetulus griseus OX=10029 GN=I79_000589 PE=3 SV=1	S2	Acetylation (Protein N-term)	1000	0	1000	0	N/A	N/A	1000	0	3200	0	0	0	4540	0	3560	0	66.99	1000	0
179	SLNPKAEVARaQAALAVNISA	G3I2M1|G3I2M1_CRIGR	T-complex protein 1 subunit zeta OS=Cricetulus griseus OX=10029 GN=I79_017661 PE=3 SV=1	A16	Acetylation (Protein N-term)	N/A	N/A	N/A	N/A	N/A	N/A	1000	0	0	6510	0	5930	0	4320	301	4270	29.62	1000	0
125	*********MaSVGTLAFDEY	G3H7K5|G3H7K5_CRIGR	CCT-epsilon OS=Cricetulus griseus OX=10029 GN=CgPICR_008840 PE=3 SV=1	A2	Acetylation (Protein N-term)	1000	1	1000	0	1000	5	1000	1	14600	0	13100	0	14900	0	8380	0	61.27	1000	5
101	**********mEGPLSVFGDR	G3HGP6|G3HGP6_CRIGR	CCT-alpha OS=Cricetulus griseus OX=10029 GN=I79_009786 PE=3 SV=1	M1	Acetylation (Protein N-term)	1000	5	1000	5	1000	5	1000	5	7610	0	5120	0	1930	0	3950	0	46.53	1000	5
101	**********mEGPLSVFGDR	sp|P18279|TCPA_CRIGR	T-complex protein 1 subunit alpha OS=Cricetulus griseus OX=10029 GN=TCP1 PE=2 SV=1	M1	Acetylation (Protein N-term)	1000	5	1000	5	1000	5	1000	5	7610	0	5120	0	1930	0	3950	0	46.53	1000	5
195	*********MgDAPSPEEKLH	G3H935|G3H935_CRIGR	Tyrosine--tRNA ligase OS=Cricetulus griseus OX=10029 GN=I79_006897 PE=3 SV=1	G2	Acetylation (Protein N-term)	1000	1	N/A	N/A	N/A	N/A	1000	0	4110	0	0	0	0	0	1610	0	53.3	1000	1
246	**********mDPNTIIEALR	G3I7Z8|G3I7Z8_CRIGR	Importin-7 OS=Cricetulus griseus OX=10029 GN=I79_019653 PE=4 SV=1	M1	Acetylation (Protein N-term)	1000	5	1000	5	1000	5	1000	5	257	0	202	0	83.9	0	325	0	44.46	1000	5
300	*********MaGTVVLDDVEL	G3I1H0|G3I1H0_CRIGR	DNA helicase OS=Cricetulus griseus OX=10029 GN=I79_017225 PE=3 SV=1	A2	Acetylation (Protein N-term)	1000	0	1000	0	1000	0	1000	0	4440	0	3170	0	2020	0	5250	0	33.87	1000	0
334	*********MaDTQYILPNDI	G3I2H0|G3I2H0_CRIGR	Dipeptidyl peptidase 3 OS=Cricetulus griseus OX=10029 GN=CgPICR_009535 PE=3 SV=1	A2	Acetylation (Protein N-term)	1000	0	N/A	N/A	1000	0	1000	0	1140	0	598	0	0	0	507	0	53.16	1000	0
371	*********MaSVLHFYVRRS	G3GY52|G3GY52_CRIGR	Formylglycinamide ribonucleotide amidotransferase OS=Cricetulus griseus OX=10029 GN=I79_002708 PE=3 SV=1	A2	Acetylation (Protein N-term)	1000	5	1000	5	1000	5	1000	5	3600	0	2160	0	1620	0	2770	0	34.14	1000	5
223	*********MaTSWGSILQDE	G3HAP7|G3HAP7_CRIGR	Glutathione synthetase OS=Cricetulus griseus OX=10029 GN=I79_007504 PE=3 SV=1	A2	Acetylation (Protein N-term)	N/A	N/A	1000	0	1000	0	1000	0	0	0	4590	0	2040	0	1070	0	66.84	1000	0
290	*********MaTVDLEKLRMS	G3H8W5|G3H8W5_CRIGR	6-phosphofructokinase OS=Cricetulus griseus OX=10029 GN=I79_006852 PE=3 SV=1	A2	Acetylation (Protein N-term)	1000	5	1000	5	1000	5	1000	5	1740	0	1390	0	1910	0	2060	0	25.46	1000	5
290	*********MaTVDLEKLRMS	A0A3L7IGX0|A0A3L7IGX0_CRIGR	PFKL OS=Cricetulus griseus OX=10029 GN=CgPICR_016013 PE=4 SV=1	A2	Acetylation (Protein N-term)	1000	5	1000	5	1000	5	1000	5	1740	0	1390	0	1910	0	2060	0	25.46	1000	5
264	ESPVTRQEKMaTVWDEAEQDG	A0A3L7HFA5|A0A3L7HFA5_CRIGR	PSMC3 OS=Cricetulus griseus OX=10029 GN=CgPICR_001750 PE=3 SV=1	A21	Acetylation (Protein N-term)	1000	0	1000	0	1000	0	1000	0	738	0	507	0	321	0	81.4	0	70.89	1000	0
55	*********MsSGNAKIGYPA	sp|Q9JKY1|PRDX1_CRIGR	Peroxiredoxin-1 OS=Cricetulus griseus OX=10029 GN=PRDX1 PE=1 SV=1	S2	Acetylation (Protein N-term)	1000	0	N/A	N/A	1000	3	1000	2	298	0	126	0	0	0	102	0	43.52	1000	3
103	*********MsGALDVLQMKE	sp|P38982|RSSA_CRIGR	40S ribosomal protein SA OS=Cricetulus griseus OX=10029 GN=Rpsa PE=1 SV=3	S2	Acetylation (Protein N-term)	1000	2	1000	1	1000	0	1000	3	60300	0	36500	815	35200	1450	46000	641	57.6	1000	3
256	*********MsGEDEQQEQTI	G3HRK0|G3HRK0_CRIGR	PA2G4 OS=Cricetulus griseus OX=10029 GN=CgPICR_002470 PE=3 SV=1	S2	Acetylation (Protein N-term)	1000	0	1000	5	1000	0	1000	0	8170	0	5760	0	3360	0	5070	0	67.6	1000	5
319	*********MaLKDYAIEKGG	A0A3L7HNJ1|A0A3L7HNJ1_CRIGR	DNA replication licensing factor MCM7 OS=Cricetulus griseus OX=10029 GN=MCM7 PE=3 SV=1	A2	Acetylation (Protein N-term)	1000	0	N/A	N/A	N/A	N/A	1000	5	266	0	0	0	0	0	235	0	32.22	1000	5
173	**********aCARPLISVYS	A0A3L7HNH4|A0A3L7HNH4_CRIGR	60S ribosomal protein L4 (Fragment) OS=Cricetulus griseus OX=10029 GN=CgPICR_013628 PE=3 SV=1	A1	Acetylation (Protein N-term)	1000	0	1000	0	1000	0	1000	0	16600	0	15600	0	9930	0	12300	0	77.31	1000	0
311	*********MaENDVDNELLD	A0A3L7IN27|A0A3L7IN27_CRIGR	RNA helicase OS=Cricetulus griseus OX=10029 GN=CgPICR_019600 PE=4 SV=1	A2	Acetylation (Protein N-term)	1000	0	N/A	N/A	1000	0	N/A	N/A	858	0	802	0	0	0	0	698	86	1000	0
455	*********MaTVAATTKVPE	A0A061I456|A0A061I456_CRIGR	RuvB-like helicase OS=Cricetulus griseus OX=10029 GN=H671_6g15973 PE=3 SV=1	A2	Acetylation (Protein N-term)	1000	5	1000	0	1000	0	1000	4	2570	0	541	0	90.7	0	760	0	46.44	1000	5
272	**********mELITILEKTV	A0A3L7HBS3|A0A3L7HBS3_CRIGR	KPNB1 OS=Cricetulus griseus OX=10029 GN=CgPICR_018745 PE=3 SV=1	M1	Acetylation (Protein N-term)	1000	5	1000	5	1000	5	1000	5	8030	0	3340	0	2520	0	1720	0	36.1	1000	5
218	**********mEGHDPKEPEQ	A0A3L7HGF6|A0A3L7HGF6_CRIGR	HNRNPA3 OS=Cricetulus griseus OX=10029 GN=CgPICR_004586 PE=4 SV=1	M1	Acetylation (Protein N-term)	1000	0	N/A	N/A	N/A	N/A	1000	5	126	0	0	0	0	0	206	0	66.53	1000	5
254	*********MaGGEVGVTLGQ	G3HQ45|G3HQ45_CRIGR	Protein-synthesizing GTPase OS=Cricetulus griseus OX=10029 GN=I79_012939 PE=4 SV=1	A2	Acetylation (Protein N-term)	1000	5	1000	3	1000	5	1000	0	5360	1390	2680	330	2510	0	3150	444	73.82	1000	5
342	*********MaAAAVVEFQRA	A0A3L7GLW5|A0A3L7GLW5_CRIGR	PSMD11 OS=Cricetulus griseus OX=10029 GN=CgPICR_003443 PE=3 SV=1	A2	Acetylation (Protein N-term)	1000	2	1000	5	1000	5	1000	3	7170	0	4410	0	4020	0	3850	0	35.69	1000	5
41	**********mVNPTVFFDIS	A0A3L7IP88|A0A3L7IP88_CRIGR	Peptidyl-prolyl cis-trans isomerase OS=Cricetulus griseus OX=10029 GN=CgPICR_005021 PE=3 SV=1	M1	Acetylation (Protein N-term)	1000	0	1000	0	1000	5	N/A	N/A	2790	0	4590	0	1120	0	0	0	78.18	1000	5
41	*********MvNPTVFFDISA	A0A3L7IP88|A0A3L7IP88_CRIGR	Peptidyl-prolyl cis-trans isomerase OS=Cricetulus griseus OX=10029 GN=CgPICR_005021 PE=3 SV=1	V2	Acetylation (Protein N-term)	1000	5	1000	5	1000	0	1000	0	11100	110000	10500	108000	12300	79400	291	10500	69.01	1000	5
41	**********mVNPTVFFDIS	sp|P14851|PPIA_CRIGR	Peptidyl-prolyl cis-trans isomerase A OS=Cricetulus griseus OX=10029 GN=PPIA PE=2 SV=2	M1	Acetylation (Protein N-term)	1000	0	1000	0	1000	5	N/A	N/A	2790	0	4590	0	1120	0	0	0	78.18	1000	5
41	*********MvNPTVFFDISA	sp|P14851|PPIA_CRIGR	Peptidyl-prolyl cis-trans isomerase A OS=Cricetulus griseus OX=10029 GN=PPIA PE=2 SV=2	V2	Acetylation (Protein N-term)	1000	5	1000	5	1000	0	1000	0	11100	110000	10500	108000	12300	79400	291	10500	69.01	1000	5
449	*********MtAVHTGNINFK	G3HEY9|G3HEY9_CRIGR	Catenin alpha-1 OS=Cricetulus griseus OX=10029 GN=I79_009138 PE=3 SV=1	T2	Acetylation (Protein N-term)	1000	1	N/A	N/A	N/A	N/A	1000	2	900	0	0	0	0	0	719	0	48.7	1000	2
365	**********mEHQCGLITGD	G3IC91|G3IC91_CRIGR	von Willebrand factor A domain-containing protein 5A OS=Cricetulus griseus OX=10029 GN=I79_021281 PE=4 SV=1	M1	Acetylation (Protein N-term)	1000	4	N/A	N/A	1000	4	1000	0	264	0	466	0	0	0	360	0	65.12	1000	4
244	**********mMLGAEGGEGF	A0A3L7GN52|A0A3L7GN52_CRIGR	HNRNPH1 OS=Cricetulus griseus OX=10029 GN=CgPICR_003927 PE=4 SV=1	M1	Acetylation (Protein N-term)	N/A	N/A	1000	5	1000	3	N/A	N/A	0	0	434	0	260	0	0	0	55.74	1000	5
432	*********MaTPDSLALFTG	G3IB71|G3IB71_CRIGR	Glutaminyl-tRNA synthetase OS=Cricetulus griseus OX=10029 GN=H671_4g13282 PE=3 SV=1	A2	Acetylation (Protein N-term)	1000	5	1000	0	1000	2	1000	0	1040	0	1450	0	1010	0	695	0	59.15	1000	5
432	*********MaTPDSLALFTG	A0A061I7C5|A0A061I7C5_CRIGR	Glutaminyl-tRNA synthetase OS=Cricetulus griseus OX=10029 GN=H671_4g13282 PE=3 SV=1	A2	Acetylation (Protein N-term)	1000	5	1000	0	1000	2	1000	0	1040	0	1450	0	1010	0	695	0	59.15	1000	5
239	**********mDGIVPDIAVG	A0A3L7H0I1|A0A3L7H0I1_CRIGR	PTBP1 OS=Cricetulus griseus OX=10029 GN=CgPICR_023441 PE=4 SV=1	M1	Acetylation (Protein N-term)	1000	4	1000	5	1000	5	1000	5	4330	0	3700	0	4470	0	4450	0	65.38	1000	5
188	*********MaSGVAVSDGVI	G3IDM2|G3IDM2_CRIGR	Cofilin non-muscle isoform OS=Cricetulus griseus OX=10029 GN=I79_021805 PE=3 SV=1	A2	Acetylation (Protein N-term)	1000	5	1000	2	1000	4	1000	2	46000	0	22200	0	14900	0	9130	0	59.02	1000	5
188	*****MSLAQaSGVAVSDGVI	A0A3L7HVZ8|A0A3L7HVZ8_CRIGR	Cofilin non-muscle isoform OS=Cricetulus griseus OX=10029 GN=CgPICR_009503 PE=3 SV=1	A6	Acetylation (Protein N-term)	1000	5	1000	2	1000	4	1000	2	46000	0	22200	0	14900	0	9130	0	59.02	1000	5
444	*********MsWLFGINKGPK	G3I432|G3I432_CRIGR	ATPase family AAA domain-containing protein 3 OS=Cricetulus griseus OX=10029 GN=H671_2g6122 PE=4 SV=1	S2	Acetylation (Protein N-term)	1000	5	1000	5	1000	0	1000	5	1100	0	1010	0	796	0	938	0	43.3	1000	5
608	*********MaSEDIAKLAET	A0A3L7I2I3|A0A3L7I2I3_CRIGR	RANGAP1 OS=Cricetulus griseus OX=10029 GN=CgPICR_015069 PE=4 SV=1	A2	Acetylation (Protein N-term)	N/A	N/A	1000	3	1000	5	N/A	N/A	0	0	151	0	256	0	0	0	52.11	1000	5
269	**********mDAGVTESGLN	G3HXL1|G3HXL1_CRIGR	PCBP1 OS=Cricetulus griseus OX=10029 GN=CgPICR_019882 PE=4 SV=1	M1	Acetylation (Protein N-term)	1000	0	1000	2	1000	3	1000	2	149	0	1230	0	331	0	103	0	73.81	1000	3
237	*********MaEQEPTAEQLA	G3GXB0|G3GXB0_CRIGR	ARHGDIA OS=Cricetulus griseus OX=10029 GN=CgPICR_011939 PE=3 SV=1	A2	Acetylation (Protein N-term)	1000	5	1000	3	1000	3	N/A	N/A	14300	0	8780	0	9730	0	0	0	74.92	1000	5
270	*********MaELQEVQITEE	A0A061IQG8|A0A061IQG8_CRIGR	Protein NDRG2 OS=Cricetulus griseus OX=10029 GN=H671_1g2246 PE=3 SV=1	A2	Acetylation (Protein N-term)	1000	0	1000	0	1000	0	1000	0	10000	0	9990	0	13600	0	8840	1930	79.79	1000	0
252	*********MaSCVLLHTGQK	G3GYP7|G3GYP7_CRIGR	Alcohol dehydrogenase [NADP(+)] OS=Cricetulus griseus OX=10029 GN=CgPICR_012762 PE=3 SV=1	A2	Acetylation (Protein N-term)	1000	5	1000	5	1000	5	1000	0	5440	0	2440	0	1420	0	4650	0	51.34	1000	5
252	*********MaSCVLLHTGQK	sp|O70473|AK1A1_CRIGR	Aldo-keto reductase family 1 member A1 OS=Cricetulus griseus OX=10029 GN=AKR1A1 PE=2 SV=2	A2	Acetylation (Protein N-term)	1000	5	1000	5	1000	5	1000	0	5440	0	2440	0	1420	0	4650	0	51.34	1000	5
261	*********MaEEQPQVELFV	G3HZF4|G3HZF4_CRIGR	Chloride intracellular channel protein OS=Cricetulus griseus OX=10029 GN=I79_016455 PE=3 SV=1	A2	Acetylation (Protein N-term)	1000	0	1000	0	1000	0	1000	0	7500	0	4960	0	6140	0	6620	0	52.41	1000	0
478	**********mEATGVLPFVR	A0A3L7GMY9|A0A3L7GMY9_CRIGR	FLII OS=Cricetulus griseus OX=10029 GN=CgPICR_003791 PE=4 SV=1	M1	Acetylation (Protein N-term)	N/A	N/A	N/A	N/A	N/A	N/A	1000	5	0	0	0	0	0	0	62.9	0	38.74	1000	5
741	*********MaSCASIDIEDA	A0A3L7I1N7|A0A3L7I1N7_CRIGR	Enhancer of mRNA-decapping protein 4 OS=Cricetulus griseus OX=10029 GN=CgPICR_005638 PE=3 SV=1	A2	Acetylation (Protein N-term)	1000	5	1000	0	1000	5	1000	0	802	0	552	0	137	0	806	0	73.51	1000	5
403	*********MsAGSDPVVIVS	G3HGP4|G3HGP4_CRIGR	ACAT2 OS=Cricetulus griseus OX=10029 GN=CgPICR_011488 PE=3 SV=1	S2	Acetylation (Protein N-term)	1000	0	1000	1	1000	0	1000	0	4220	0	2730	0	3750	0	6520	0	59.74	1000	1
318	*********MsTFVELSTKAK	sp|O08782|ALD2_CRIGR	Aldose reductase-related protein 2 OS=Cricetulus griseus OX=10029 GN=AKR1B8 PE=1 SV=3	S2	Acetylation (Protein N-term)	1000	5	1000	5	1000	5	1000	4	5390	0	5290	0	5340	0	5650	0	28.07	1000	5
318	*********MsTFVELSTKAK	G3IE21|G3IE21_CRIGR	Aldose reductase-related protein 2 OS=Cricetulus griseus OX=10029 GN=I79_021963 PE=3 SV=1	S2	Acetylation (Protein N-term)	1000	5	1000	5	1000	5	1000	4	5390	0	5290	0	5340	0	5650	0	28.07	1000	5
412	**********mEQVNELKEKG	G3I877|G3I877_CRIGR	Stress-induced-phosphoprotein 1 OS=Cricetulus griseus OX=10029 GN=I79_019739 PE=4 SV=1	M1	Acetylation (Protein N-term)	1000	5	N/A	N/A	N/A	N/A	N/A	N/A	292	0	0	0	0	0	0	0	44.69	1000	5
528	*********MaVPPTYADLGK	G3H2C6|G3H2C6_CRIGR	Voltage-dependent anion-selective channel protein 1 OS=Cricetulus griseus OX=10029 GN=I79_004334 PE=3 SV=1	A2	Acetylation (Protein N-term)	1000	1	1000	0	1000	0	1000	0	2460	0	464	0	443	0	1240	0	29.99	1000	1
686	*********MaTYLEFIQQNE	A0A3L7HE66|A0A3L7HE66_CRIGR	Protein transport protein SEC23 OS=Cricetulus griseus OX=10029 GN=CgPICR_001350 PE=3 SV=1	A2	Acetylation (Protein N-term)	1000	0	N/A	N/A	N/A	N/A	1000	0	262	0	0	0	0	0	130	0	52.02	1000	0
720	*********MaSCASIDIEDA	G3HKX1|G3HKX1_CRIGR	Enhancer of mRNA-decapping protein 4 OS=Cricetulus griseus OX=10029 GN=I79_011353 PE=3 SV=1	A2	Acetylation (Protein N-term)	1000	5	1000	0	1000	5	1000	0	802	0	552	0	137	0	806	0	73.51	1000	5
368	*********MaQNLKDLAGRL	A0A3L7H8G3|A0A3L7H8G3_CRIGR	Prohibitin OS=Cricetulus griseus OX=10029 GN=CgPICR_018401 PE=3 SV=1	A2	Acetylation (Protein N-term)	1000	2	1000	5	1000	5	1000	5	3210	0	4730	0	4050	0	2220	0	50.48	1000	5
464	*********MsSMNPEYDYLF	A0A3L7IMK5|A0A3L7IMK5_CRIGR	RAB1A OS=Cricetulus griseus OX=10029 GN=CgPICR_004977 PE=4 SV=1	S2	Acetylation (Protein N-term)	N/A	N/A	N/A	N/A	1000	2	N/A	N/A	0	0	100	0	0	0	0	0	23.73	1000	2
464	*******MSSmNPEYDYLFKL	A0A3L7IMK5|A0A3L7IMK5_CRIGR	RAB1A OS=Cricetulus griseus OX=10029 GN=CgPICR_004977 PE=4 SV=1	M4	Acetylation (Protein N-term)	1000	5	1000	5	1000	5	N/A	N/A	833	0	911	0	514	0	0	0	36.72	1000	5
576	*********MsDNGELEDKPP	G3GSK4|G3GSK4_CRIGR	Non-specific serine/threonine protein kinase OS=Cricetulus griseus OX=10029 GN=I79_000619 PE=4 SV=1	S2	Acetylation (Protein N-term)	1000	0	N/A	N/A	N/A	N/A	1000	0	550	0	0	0	0	0	217	0	55.37	1000	0
489	**********mNPEYDYLFKL	G3I2E9|G3I2E9_CRIGR	Ras-related protein Rab-1B OS=Cricetulus griseus OX=10029 GN=I79_017591 PE=4 SV=1	M1	Acetylation (Protein N-term)	1000	5	1000	5	1000	5	N/A	N/A	833	0	911	0	514	0	0	0	36.72	1000	5
655	*********MaAAGYSGDPEC	D0UZH9|D0UZH9_CRIGR	Adenylosuccinate lyase OS=Cricetulus griseus OX=10029 GN=ADSL PE=2 SV=1	A2	Acetylation (Protein N-term)	1000	0	N/A	N/A	1000	1	1000	0	829	0	298	0	0	0	163	0	64.15	1000	1
655	********MAaAGYSGDPECY	D0UZH9|D0UZH9_CRIGR	Adenylosuccinate lyase OS=Cricetulus griseus OX=10029 GN=ADSL PE=2 SV=1	A3	Acetylation (Protein N-term)	1000	0	N/A	N/A	1000	0	1000	0	514	829	239	298	0	0	408	163	60.05	1000	0
655	*********MaAAGYSGDPEC	G3HW06|G3HW06_CRIGR	Adenylosuccinate lyase OS=Cricetulus griseus OX=10029 GN=I79_015153 PE=3 SV=1	A2	Acetylation (Protein N-term)	1000	0	N/A	N/A	1000	1	1000	0	829	0	298	0	0	0	163	0	64.15	1000	1
655	********MAaAGYSGDPECY	G3HW06|G3HW06_CRIGR	Adenylosuccinate lyase OS=Cricetulus griseus OX=10029 GN=I79_015153 PE=3 SV=1	A3	Acetylation (Protein N-term)	1000	0	N/A	N/A	1000	0	1000	0	514	829	239	298	0	0	408	163	60.05	1000	0
655	*********MaAAGYSGDPEC	D0UZH8|D0UZH8_CRIGR	Adenylosuccinate lyase OS=Cricetulus griseus OX=10029 GN=ADSL PE=2 SV=1	A2	Acetylation (Protein N-term)	1000	0	N/A	N/A	1000	1	1000	0	829	0	298	0	0	0	163	0	64.15	1000	1
655	********MAaAGYSGDPECY	D0UZH8|D0UZH8_CRIGR	Adenylosuccinate lyase OS=Cricetulus griseus OX=10029 GN=ADSL PE=2 SV=1	A3	Acetylation (Protein N-term)	1000	0	N/A	N/A	1000	0	1000	0	514	829	239	298	0	0	408	163	60.05	1000	0
428	**********mDSALWSSHEK	A0A3L7GMS5|A0A3L7GMS5_CRIGR	Serine hydroxymethyltransferase OS=Cricetulus griseus OX=10029 GN=CgPICR_003787 PE=3 SV=1	M1	Acetylation (Protein N-term)	1000	5	N/A	N/A	N/A	N/A	N/A	N/A	146	0	0	0	0	0	0	0	47.81	1000	5
613	*********MaDRAALEELVR	A0A3L7I8K3|A0A3L7I8K3_CRIGR	Histidine--tRNA ligase OS=Cricetulus griseus OX=10029 GN=CgPICR_011116 PE=3 SV=1	A2	Acetylation (Protein N-term)	1000	0	1000	0	1000	0	N/A	N/A	301	0	928	0	974	0	0	0	29.95	1000	0
299	**********mDGIVPDIAVG	A0A3L7H0F8|A0A3L7H0F8_CRIGR	PTBP1 OS=Cricetulus griseus OX=10029 GN=CgPICR_023583 PE=4 SV=1	M1	Acetylation (Protein N-term)	1000	4	1000	5	1000	5	1000	5	4330	0	3700	0	4470	0	4450	0	65.38	1000	5
299	**********mDGIVPDIAVG	A0A3L7GY05|A0A3L7GY05_CRIGR	PTBP1 OS=Cricetulus griseus OX=10029 GN=CgPICR_022176 PE=4 SV=1	M1	Acetylation (Protein N-term)	1000	4	1000	5	1000	5	1000	5	4330	0	3700	0	4470	0	4450	0	65.38	1000	5
439	*********MaAWRPPKVEEL	A0A3L7HBS5|A0A3L7HBS5_CRIGR	GALK1 OS=Cricetulus griseus OX=10029 GN=CgPICR_012041 PE=3 SV=1	A2	Acetylation (Protein N-term)	1000	0	1000	5	1000	5	1000	5	3720	0	1790	0	1610	0	1770	0	58.56	1000	5
350	*********MaAQGEPQVQFK	A0A3L7HPN1|A0A3L7HPN1_CRIGR	GTP-binding nuclear protein Ran OS=Cricetulus griseus OX=10029 GN=CgPICR_012152 PE=3 SV=1	A2	Acetylation (Protein N-term)	1000	2	N/A	N/A	1000	0	1000	1	17500	0	7250	0	0	0	13700	0	47.82	1000	2
669	*********MsGFDDPGIFYS	G3IAI5|G3IAI5_CRIGR	DNA helicase OS=Cricetulus griseus OX=10029 GN=H671_3g9988 PE=3 SV=1	S2	Acetylation (Protein N-term)	N/A	N/A	N/A	N/A	1000	0	N/A	N/A	0	0	64.5	0	0	0	0	0	76.06	1000	0
527	*********MaVPPTYADLGK	A0A3L7GQ56|A0A3L7GQ56_CRIGR	Voltage-dependent anion-selective channel protein 1 OS=Cricetulus griseus OX=10029 GN=CgPICR_003900 PE=3 SV=1	A2	Acetylation (Protein N-term)	1000	1	1000	0	1000	0	1000	0	2460	0	464	0	443	0	1240	0	29.99	1000	1
470	*********MsVPAFIDISEE	G3GZB1|G3GZB1_CRIGR	Eukaryotic translation initiation factor 3 subunit M OS=Cricetulus griseus OX=10029 GN=EIF3M PE=3 SV=1	S2	Acetylation (Protein N-term)	1000	0	1000	5	1000	5	1000	5	5560	0	3660	0	2890	0	2570	0	71.53	1000	5
470	*********MsVPAFIDISEE	A0A3L7HF47|A0A3L7HF47_CRIGR	Eukaryotic translation initiation factor 3 subunit M OS=Cricetulus griseus OX=10029 GN=EIF3M PE=3 SV=1	S2	Acetylation (Protein N-term)	1000	0	1000	5	1000	5	1000	5	5560	0	3660	0	2890	0	2570	0	71.53	1000	5
561	*********MaEEGIAAGGVM	A0A061IHI0|A0A061IHI0_CRIGR	40S ribosomal protein S12 OS=Cricetulus griseus OX=10029 GN=CgPICR_014212 PE=3 SV=1	A2	Acetylation (Protein N-term)	1000	5	1000	0	1000	5	N/A	N/A	7960	1120	7460	0	6520	0	0	0	74.92	1000	5
495	**********mEDYIKIEKIG	G3HVL1|G3HVL1_CRIGR	Cell division control protein 2-like OS=Cricetulus griseus OX=10029 GN=I79_015000 PE=3 SV=1	M1	Acetylation (Protein N-term)	N/A	N/A	1000	5	1000	5	N/A	N/A	0	0	183	0	186	0	0	0	41.68	1000	5
865	*********MaDAFGDELFSV	A0A061ICN7|A0A061ICN7_CRIGR	Superkiller viralicidic activity 2-like 2 OS=Cricetulus griseus OX=10029 GN=H671_2g6766 PE=4 SV=1	A2	Acetylation (Protein N-term)	1000	0	N/A	N/A	N/A	N/A	N/A	N/A	41.5	0	0	0	0	0	0	0	76.18	1000	0
611	*********McNTPTYCDLGK	A0A3L7IDB5|A0A3L7IDB5_CRIGR	Voltage-dependent anion-selective channel protein 3 OS=Cricetulus griseus OX=10029 GN=CgPICR_017118 PE=3 SV=1	C2	Acetylation (Protein N-term)	1000	5	N/A	N/A	N/A	N/A	1000	4	549	0	0	0	0	0	463	0	34.07	1000	5
654	*********MsLDIQCEQLSD	G3I3F3|G3I3F3_CRIGR	Ribonuclease inhibitor OS=Cricetulus griseus OX=10029 GN=I79_017958 PE=4 SV=1	S2	Acetylation (Protein N-term)	1000	5	1000	0	1000	0	1000	0	1990	0	942	0	261	0	1180	0	49.62	1000	5
916	*********MaDPGVCCFITK	G3HH79|G3HH79_CRIGR	Zinc finger CCCH-type antiviral protein 1 OS=Cricetulus griseus OX=10029 GN=I79_009977 PE=4 SV=1	A2	Acetylation (Protein N-term)	1000	5	N/A	N/A	1000	0	N/A	N/A	333	0	170	0	0	0	0	0	32.46	1000	5
420	*********MaGRLPACVVDC	G3GZE6|G3GZE6_CRIGR	Actin-like protein 3 OS=Cricetulus griseus OX=10029 GN=I79_003209 PE=3 SV=1	A2	Acetylation (Protein N-term)	1000	0	N/A	N/A	N/A	N/A	1000	0	1210	0	0	0	0	0	570	0	47.57	1000	0
862	*********MaAAAAAGAASG	A0A3L7HK18|A0A3L7HK18_CRIGR	IPO9 OS=Cricetulus griseus OX=10029 GN=CgPICR_000923 PE=4 SV=1	A2	Acetylation (Protein N-term)	1000	0	1000	0	1000	0	1000	0	5690	0	1660	0	1120	0	4320	0	83.72	1000	0
862	*********MaAAAAAGAASG	G3H3I2|G3H3I2_CRIGR	Importin-9 OS=Cricetulus griseus OX=10029 GN=I79_004830 PE=4 SV=1	A2	Acetylation (Protein N-term)	1000	0	1000	0	1000	0	1000	0	5690	0	1660	0	1120	0	4320	0	83.72	1000	0
985	*********MaTALSEEELDN	A0A3L7IBP6|A0A3L7IBP6_CRIGR	DNAJC11 OS=Cricetulus griseus OX=10029 GN=CgPICR_017917 PE=4 SV=1	A2	Acetylation (Protein N-term)	1000	0	N/A	N/A	1000	0	N/A	N/A	290	0	120	0	0	0	0	0	47.39	1000	0
713	*********MaESELQLVAQR	sp|P47952|APT_CRIGR	Adenine phosphoribosyltransferase OS=Cricetulus griseus OX=10029 GN=APRT PE=3 SV=2	A2	Acetylation (Protein N-term)	1000	2	1000	3	1000	3	1000	5	4550	0	5350	0	4240	0	2690	0	42.48	1000	5
794	GTDPSTSRKMaELEEVTLDGK	A0A3L7GS62|A0A3L7GS62_CRIGR	ACIN1 OS=Cricetulus griseus OX=10029 GN=CgPICR_007646 PE=4 SV=1	A16	Acetylation (Protein N-term)	N/A	N/A	1000	0	N/A	N/A	N/A	N/A	0	0	0	0	493	0	0	0	43.04	1000	0
760	*********MsIEIESSDVIR	sp|Q76B40|SMU1_CRIGR	WD40 repeat-containing protein SMU1 OS=Cricetulus griseus OX=10029 GN=SMU1 PE=1 SV=1	S2	Acetylation (Protein N-term)	1000	0	1000	0	1000	0	1000	0	558	0	967	0	621	0	959	0	32.54	1000	0
760	*********MsIEIESSDVIR	G3I8W0|G3I8W0_CRIGR	SMU1 OS=Cricetulus griseus OX=10029 GN=CgPICR_003198 PE=4 SV=1	S2	Acetylation (Protein N-term)	1000	0	1000	0	1000	0	1000	0	558	0	967	0	621	0	959	0	32.54	1000	0
699	*********MaETLEFNDIFQ	A0A3L7HFK1|A0A3L7HFK1_CRIGR	FACT complex subunit SSRP1 OS=Cricetulus griseus OX=10029 GN=CgPICR_001834 PE=3 SV=1	A2	Acetylation (Protein N-term)	1000	0	1000	0	1000	0	1000	3	1780	0	1230	0	1100	0	2160	0	54.91	1000	3
699	*********MaETLEFNDIFQ	G3HRJ1|G3HRJ1_CRIGR	FACT complex subunit SSRP1 OS=Cricetulus griseus OX=10029 GN=I79_013463 PE=3 SV=1	A2	Acetylation (Protein N-term)	1000	0	1000	0	1000	0	1000	3	1780	0	1230	0	1100	0	2160	0	54.91	1000	3
901	*********MaAAAAVAAAAA	A0A3L7I9F5|A0A3L7I9F5_CRIGR	LRRC47 OS=Cricetulus griseus OX=10029 GN=CgPICR_019116 PE=4 SV=1	A2	Acetylation (Protein N-term)	1000	0	1000	0	1000	0	1000	0	726	0	763	0	511	0	87.1	0	56.4	1000	0
659	*********MaSIKDLEGKWR	A0A3L7I907|A0A3L7I907_CRIGR	FABP5 OS=Cricetulus griseus OX=10029 GN=CgPICR_006059 PE=3 SV=1	A2	Acetylation (Protein N-term)	1000	5	N/A	N/A	1000	5	N/A	N/A	1480	0	952	0	0	0	0	0	39.64	1000	5
620	*********MaVNVYSTSVTS	A0A061I1S5|A0A061I1S5_CRIGR	APC-binding protein EB1 OS=Cricetulus griseus OX=10029 GN=H671_6g16114 PE=3 SV=1	A2	Acetylation (Protein N-term)	1000	0	1000	0	1000	0	1000	0	4980	0	3750	0	2970	206	3710	0	58.65	1000	0
620	*********MaVNVYSTSVTS	G3HE84|G3HE84_CRIGR	APC-binding protein EB1 OS=Cricetulus griseus OX=10029 GN=H671_6g16114 PE=3 SV=1	A2	Acetylation (Protein N-term)	1000	0	1000	0	1000	0	1000	0	4980	0	3750	0	2970	206	3710	0	58.65	1000	0
277	*********MtEWETATPAVA	A0A061HTF9|A0A061HTF9_CRIGR	40S ribosomal protein S5 OS=Cricetulus griseus OX=10029 GN=CgPICR_021440 PE=3 SV=1	T2	Acetylation (Protein N-term)	1000	0	1000	0	1000	0	1000	0	10100	0	14200	0	8780	0	6550	0	67.74	1000	0
768	*********MaTAATEEPFPF	A0A3L7IBC8|A0A3L7IBC8_CRIGR	Tripeptidyl-peptidase 2 OS=Cricetulus griseus OX=10029 GN=CgPICR_000282 PE=4 SV=1	A2	Acetylation (Protein N-term)	1000	4	1000	4	1000	0	1000	0	1630	0	496	0	715	0	900	0	46.33	1000	4
849	GTDPSTSRKMaELEEVTLDGK	G3HRE2|G3HRE2_CRIGR	Apoptotic chromatin condensation inducer in the nucleus OS=Cricetulus griseus OX=10029 GN=I79_013410 PE=4 SV=1	A16	Acetylation (Protein N-term)	N/A	N/A	1000	0	N/A	N/A	N/A	N/A	0	0	0	0	493	0	0	0	43.04	1000	0
399	*********MsETAPAAPAAA	G3HDU1|G3HDU1_CRIGR	HIST1H1D OS=Cricetulus griseus OX=10029 GN=CgPICR_009866 PE=3 SV=1	S2	Acetylation (Protein N-term)	1000	0	1000	0	1000	0	1000	0	13200	78.7	1960	0	646	0	6220	0	60.8	1000	0
852	*********MsELDQLRQEAE	G3I1X8|G3I1X8_CRIGR	Guanine nucleotide-binding protein G(I)/G(S)/G(T) subunit beta-1 OS=Cricetulus griseus OX=10029 GN=I79_017392 PE=3 SV=1	S2	Acetylation (Protein N-term)	1000	1	1000	0	1000	3	1000	3	3580	0	2690	0	3180	0	2370	0	54.07	1000	3
946	*********MaAVVVAVREES	G3GXT8|G3GXT8_CRIGR	EIF2B4 OS=Cricetulus griseus OX=10029 GN=CgPICR_006366 PE=3 SV=1	A2	Acetylation (Protein N-term)	1000	0	1000	0	1000	2	1000	0	804	0	666	0	556	0	508	0	30.63	1000	2
667	*********MaTAPYNYSYIF	G3HX83|G3HX83_CRIGR	Ras-related protein Rab-14 OS=Cricetulus griseus OX=10029 GN=I79_015602 PE=3 SV=1	A2	Acetylation (Protein N-term)	1000	0	1000	0	1000	0	1000	0	1620	0	1230	0	838	0	745	0	34.15	1000	0
401	*********MaAAATMATSGS	A0A3L7H9U0|A0A3L7H9U0_CRIGR	RNA helicase (Fragment) OS=Cricetulus griseus OX=10029 GN=CgPICR_011969 PE=3 SV=1	A2	Acetylation (Protein N-term)	1000	3	N/A	N/A	N/A	N/A	1000	0	1590	0	0	0	0	0	42.9	0	43.13	1000	3
671	**********mEPAVEILVDS	A0A061IMX3|A0A061IMX3_CRIGR	Inositol-3-phosphate synthase 1 OS=Cricetulus griseus OX=10029 GN=CgPICR_016177 PE=3 SV=1	M1	Acetylation (Protein N-term)	1000	0	N/A	N/A	1000	0	N/A	N/A	51.1	0	350	0	0	0	0	0	69.67	1000	0
1133	*********MaDAQVITVPKK	G3HV92|G3HV92_CRIGR	DKC1 OS=Cricetulus griseus OX=10029 GN=CgPICR_021071 PE=3 SV=1	A2	Acetylation (Protein N-term)	1000	5	N/A	N/A	1000	5	1000	5	948	0	246	0	0	0	779	0	46.98	1000	5
867	*********MsTGVYVQLEPL	G3HPP2|G3HPP2_CRIGR	4-trimethylaminobutyraldehyde dehydrogenase OS=Cricetulus griseus OX=10029 GN=I79_012757 PE=3 SV=1	S2	Acetylation (Protein N-term)	1000	0	N/A	N/A	N/A	N/A	N/A	N/A	63.7	0	0	0	0	0	0	0	34.36	1000	0
623	*********MsETPPVAQAAS	G3HDU9|G3HDU9_CRIGR	Histone H1.1 OS=Cricetulus griseus OX=10029 GN=I79_008715 PE=3 SV=1	S2	Acetylation (Protein N-term)	1000	0	N/A	N/A	1000	0	1000	0	6710	129	1230	0	0	0	3680	0	66.75	1000	0
1063	*********MsHQTGIQASED	A0A3L7IAN7|A0A3L7IAN7_CRIGR	TWF1 OS=Cricetulus griseus OX=10029 GN=CgPICR_000106 PE=3 SV=1	S2	Acetylation (Protein N-term)	1000	0	1000	5	1000	5	1000	0	2510	0	2790	0	2900	0	3000	0	70.72	1000	5
552	*********MaGITTIEAVKR	A0A3L7IGS0|A0A3L7IGS0_CRIGR	TPM3 OS=Cricetulus griseus OX=10029 GN=CgPICR_013571 PE=3 SV=1	A2	Acetylation (Protein N-term)	1000	5	1000	0	1000	3	1000	5	8900	0	4950	0	2600	0	4080	0	35.32	1000	5
552	*********MaGITTIEAVKR	G3HC01|G3HC01_CRIGR	Tropomyosin alpha-3 chain OS=Cricetulus griseus OX=10029 GN=I79_008041 PE=3 SV=1	A2	Acetylation (Protein N-term)	1000	5	1000	0	1000	3	1000	5	8900	0	4950	0	2600	0	4080	0	35.32	1000	5
807	*********MaELTVEVRGSN	A0A3L7IIL1|A0A3L7IIL1_CRIGR	FXR1 OS=Cricetulus griseus OX=10029 GN=CgPICR_002373 PE=3 SV=1	A2	Acetylation (Protein N-term)	1000	5	N/A	N/A	1000	5	N/A	N/A	264	0	162	0	0	0	0	0	24.12	1000	5
533	*********MaDDPSAADRNV	A0A3L7I6V4|A0A3L7I6V4_CRIGR	Eukaryotic peptide chain release factor subunit 1 OS=Cricetulus griseus OX=10029 GN=CgPICR_011084 PE=3 SV=1	A2	Acetylation (Protein N-term)	1000	0	1000	0	1000	0	1000	0	3400	0	2160	0	1580	0	2270	0	49.76	1000	0
835	*********MaSAVSPANLPA	A0A3L7H5D3|A0A3L7H5D3_CRIGR	HCFC1 OS=Cricetulus griseus OX=10029 GN=CgPICR_020911 PE=4 SV=1	A2	Acetylation (Protein N-term)	1000	0	1000	0	1000	5	1000	0	772	0	390	0	689	0	189	0	69.94	1000	5
845	*********MaVLDGPAKPNL	G3H134|G3H134_CRIGR	MKI67 FHA domain-interacting nucleolar phosphoprotein OS=Cricetulus griseus OX=10029 GN=CgPICR_001046 PE=4 SV=1	A2	Acetylation (Protein N-term)	N/A	N/A	N/A	N/A	N/A	N/A	1000	0	0	621	0	0	0	0	167	188	52.41	1000	0
905	**********mEQLSTANNLF	G3GWX6|G3GWX6_CRIGR	Leukocyte elastase inhibitor A OS=Cricetulus griseus OX=10029 GN=CgPICR_009798 PE=3 SV=1	M1	Acetylation (Protein N-term)	N/A	N/A	N/A	N/A	1000	0	1000	0	0	0	196	0	0	226	39.6	0	70.98	1000	0
666	*********MaDKEAAFDDAV	A0A3L7I9Y9|A0A3L7I9Y9_CRIGR	RBBP4 OS=Cricetulus griseus OX=10029 GN=CgPICR_007140 PE=4 SV=1	A2	Acetylation (Protein N-term)	1000	0	1000	5	1000	4	1000	5	7680	0	3660	0	2300	0	5880	0	57.69	1000	5
1335	*********MaSFVTEVLSHS	G3ILM5|G3ILM5_CRIGR	Centromere/kinetochore protein zw10-like OS=Cricetulus griseus OX=10029 GN=I79_024795 PE=3 SV=1	A2	Acetylation (Protein N-term)	1000	5	N/A	N/A	N/A	N/A	1000	5	2000	0	0	0	0	0	980	0	51.07	1000	5
965	*********MaCGLVASNLNL	sp|P48538|LEG1_CRIGR	Galectin-1 OS=Cricetulus griseus OX=10029 GN=LGALS1 PE=1 SV=2	A2	Acetylation (Protein N-term)	1000	0	1000	4	1000	3	1000	2	31400	0	7100	0	7280	0	150	0	78.77	1000	4
965	*********MaCGLVASNLNL	G3I4Z7|G3I4Z7_CRIGR	Galectin OS=Cricetulus griseus OX=10029 GN=I79_018538 PE=4 SV=1	A2	Acetylation (Protein N-term)	1000	0	1000	4	1000	3	1000	2	31400	0	7100	0	7280	0	150	0	78.77	1000	4
339	*********MsLVIPEKFQHI	A0A3L7IKU4|A0A3L7IKU4_CRIGR	40S ribosomal protein S18 OS=Cricetulus griseus OX=10029 GN=CgPICR_020481 PE=3 SV=1	S2	Acetylation (Protein N-term)	1000	2	1000	1	1000	0	1000	0	35900	0	29900	0	25300	0	3770	0	47.6	1000	2
732	*********MaAQAVTLLREV	A0A3L7HER2|A0A3L7HER2_CRIGR	26S proteasome non-ATPase regulatory subunit 5 OS=Cricetulus griseus OX=10029 GN=CgPICR_015419 PE=4 SV=1	A2	Acetylation (Protein N-term)	1000	5	1000	5	1000	5	1000	5	1150	0	623	0	560	0	519	0	23.49	1000	5
732	*********MaAQAVTLLREV	G3ILS7|G3ILS7_CRIGR	26S proteasome non-ATPase regulatory subunit 5 OS=Cricetulus griseus OX=10029 GN=I79_024849 PE=4 SV=1	A2	Acetylation (Protein N-term)	1000	5	1000	5	1000	5	1000	5	1150	0	623	0	560	0	519	0	23.49	1000	5
990	*********McSVCLTILHFE	G3ILH7|G3ILH7_CRIGR	26S proteasome non-ATPase regulatory subunit 1 OS=Cricetulus griseus OX=10029 GN=I79_024743 PE=4 SV=1	C2	Acetylation (Protein N-term)	N/A	N/A	N/A	N/A	1000	0	N/A	N/A	0	0	6410	0	0	0	0	0	32.28	1000	0
988	*********MgDLPLDINIQR	G3IDB0|G3IDB0_CRIGR	Sidoreflexin OS=Cricetulus griseus OX=10029 GN=I79_021686 PE=3 SV=1	G2	Acetylation (Protein N-term)	N/A	N/A	1000	0	1000	0	1000	0	0	0	1060	0	1060	0	1120	0	30.45	1000	0
988	********KMgDLPLDINIQR	A0A3L7I0W6|A0A3L7I0W6_CRIGR	Sidoreflexin (Fragment) OS=Cricetulus griseus OX=10029 GN=CgPICR_007801 PE=3 SV=1	G3	Acetylation (Protein N-term)	N/A	N/A	1000	0	1000	0	1000	0	0	0	1060	0	1060	0	1120	0	30.45	1000	0
681	*********MsETAPAAPAAP	G3HDS7|G3HDS7_CRIGR	Histone H1.3 OS=Cricetulus griseus OX=10029 GN=I79_008693 PE=3 SV=1	S2	Acetylation (Protein N-term)	1000	0	1000	0	1000	0	1000	0	6710	130	1590	0	160	0	4090	319	54.95	1000	0
882	*********MaFKDTGKTPVE	A0A3L7I995|A0A3L7I995_CRIGR	40S ribosomal protein S20 OS=Cricetulus griseus OX=10029 GN=CgPICR_006139 PE=3 SV=1	A2	Acetylation (Protein N-term)	1000	0	1000	0	1000	0	N/A	N/A	3660	0	3050	623	2870	0	0	0	58.11	1000	0
1015	*********MaTDSWALAVDE	G3IG25|G3IG25_CRIGR	RNA helicase OS=Cricetulus griseus OX=10029 GN=I79_022702 PE=4 SV=1	A2	Acetylation (Protein N-term)	1000	0	1000	0	1000	0	1000	0	609	0	436	0	263	0	540	0	55.87	1000	0
1015	*********MaTDSWALAVDE	A0A3L7I110|A0A3L7I110_CRIGR	RNA helicase OS=Cricetulus griseus OX=10029 GN=CgPICR_005707 PE=4 SV=1	A2	Acetylation (Protein N-term)	1000	0	1000	0	1000	0	1000	0	609	0	436	0	263	0	540	0	55.87	1000	0
1195	*********MaAETQTLNFGP	G3I9L4|G3I9L4_CRIGR	PERQ amino acid-rich with GYF domain-containing protein 2 OS=Cricetulus griseus OX=10029 GN=I79_020264 PE=4 SV=1	A2	Acetylation (Protein N-term)	1000	0	1000	0	N/A	N/A	1000	0	439	0	0	0	477	0	237	0	35.75	1000	0
700	*********MaDNPVLELLLR	G3HCX7|G3HCX7_CRIGR	Phenylalanine--tRNA ligase OS=Cricetulus griseus OX=10029 GN=H671_3g9526 PE=3 SV=1	A2	Acetylation (Protein N-term)	1000	1	1000	2	1000	0	1000	0	3800	0	2260	0	2550	0	1130	0	33.09	1000	2
1039	*********MsGDHLHNDSQI	sp|Q07050|TOP1_CRIGR	DNA topoisomerase 1 OS=Cricetulus griseus OX=10029 GN=TOP1 PE=2 SV=1	S2	Acetylation (Protein N-term)	N/A	N/A	N/A	N/A	N/A	N/A	1000	3	0	0	0	0	0	0	365	0	68.87	1000	3
1201	*********MsGQSLTDRITA	A0A061IEI0|A0A061IEI0_CRIGR	Phosphatidylinositol-binding clathrin assembly protein OS=Cricetulus griseus OX=10029 GN=H671_3g9101 PE=3 SV=1	S2	Acetylation (Protein N-term)	1000	0	N/A	N/A	N/A	N/A	N/A	N/A	653	0	0	0	0	0	0	0	49.04	1000	0
1201	*********MsGQSLTDRITA	A0A061IDI7|A0A061IDI7_CRIGR	Phosphatidylinositol-binding clathrin assembly protein OS=Cricetulus griseus OX=10029 GN=H671_3g9101 PE=3 SV=1	S2	Acetylation (Protein N-term)	1000	0	N/A	N/A	N/A	N/A	N/A	N/A	653	0	0	0	0	0	0	0	49.04	1000	0
1201	*********MsGQSLTDRITA	A0A061IB15|A0A061IB15_CRIGR	Phosphatidylinositol-binding clathrin assembly protein OS=Cricetulus griseus OX=10029 GN=H671_3g9101 PE=3 SV=1	S2	Acetylation (Protein N-term)	1000	0	N/A	N/A	N/A	N/A	N/A	N/A	653	0	0	0	0	0	0	0	49.04	1000	0
1201	*********MsGQSLTDRITA	A0A061I9Y3|A0A061I9Y3_CRIGR	Phosphatidylinositol-binding clathrin assembly protein OS=Cricetulus griseus OX=10029 GN=H671_3g9101 PE=3 SV=1	S2	Acetylation (Protein N-term)	1000	0	N/A	N/A	N/A	N/A	N/A	N/A	653	0	0	0	0	0	0	0	49.04	1000	0
1201	*********MsGQSLTDRITA	A0A061IDJ1|A0A061IDJ1_CRIGR	Phosphatidylinositol-binding clathrin assembly protein OS=Cricetulus griseus OX=10029 GN=H671_3g9101 PE=3 SV=1	S2	Acetylation (Protein N-term)	1000	0	N/A	N/A	N/A	N/A	N/A	N/A	653	0	0	0	0	0	0	0	49.04	1000	0
993	*********MsETAPAETAAP	G3HPV5|G3HPV5_CRIGR	Histone H1.5 OS=Cricetulus griseus OX=10029 GN=I79_012826 PE=3 SV=1	S2	Acetylation (Protein N-term)	1000	0	N/A	N/A	1000	0	1000	0	304	0	135	0	0	0	1040	0	54.83	1000	0
993	*********MsETAPAETAAP	A0A061IB71|A0A061IB71_CRIGR	Histone H1.5-like protein OS=Cricetulus griseus OX=10029 GN=H671_3g10589 PE=3 SV=1	S2	Acetylation (Protein N-term)	1000	0	N/A	N/A	1000	0	1000	0	304	0	135	0	0	0	1040	0	54.83	1000	0
910	*********MaSLLKVDQEVK	G3HLZ2|G3HLZ2_CRIGR	Proteasome activator complex subunit 3 OS=Cricetulus griseus OX=10029 GN=I79_011736 PE=3 SV=1	A2	Acetylation (Protein N-term)	1000	5	1000	5	1000	3	1000	5	894	0	941	0	970	0	493	0	40.58	1000	5
954	IGWSGRGRKMaASSSVVSVAA	A0A3L7I989|A0A3L7I989_CRIGR	CDC23 OS=Cricetulus griseus OX=10029 GN=CgPICR_011077 PE=4 SV=1	A20	Acetylation (Protein N-term)	1000	0	1000	0	1000	0	1000	0	394	0	1080	0	585	0	457	0	53.74	1000	0
652	*********MaAGVEAAAEVA	G3HJ68|G3HJ68_CRIGR	Heterogeneous nuclear ribonucleoprotein M OS=Cricetulus griseus OX=10029 GN=I79_010702 PE=4 SV=1	A2	Acetylation (Protein N-term)	1000	3	1000	0	N/A	N/A	1000	5	7170	0	0	0	2860	0	2260	0	55.23	1000	5
610	*********MvDREQLVQKAR	A0A3L7HLS7|A0A3L7HLS7_CRIGR	YWHAG OS=Cricetulus griseus OX=10029 GN=CgPICR_017272 PE=3 SV=1	V2	Acetylation (Protein N-term)	N/A	N/A	N/A	N/A	N/A	N/A	1000	1	0	0	0	0	0	0	241	0	19.36	1000	1
679	**********mEYLIGIQGPD	G3H9V0|G3H9V0_CRIGR	Proteasome subunit beta OS=Cricetulus griseus OX=10029 GN=I79_007181 PE=3 SV=1	M1	Acetylation (Protein N-term)	N/A	N/A	N/A	N/A	1000	0	N/A	N/A	0	0	58.8	0	0	0	0	0	21.83	1000	0
1224	*********MaTDSWALAVDE	G3IG24|G3IG24_CRIGR	RNA helicase OS=Cricetulus griseus OX=10029 GN=I79_022701 PE=4 SV=1	A2	Acetylation (Protein N-term)	N/A	N/A	N/A	N/A	1000	0	1000	0	0	0	125	0	0	0	205	0	49.86	1000	0
1224	*********MaTDSWALAVDE	A0A3L7I1V3|A0A3L7I1V3_CRIGR	DDX19B OS=Cricetulus griseus OX=10029 GN=CgPICR_005708 PE=4 SV=1	A2	Acetylation (Protein N-term)	N/A	N/A	N/A	N/A	1000	0	1000	0	0	0	125	0	0	0	205	0	49.86	1000	0
1313	*********MaATAALPGPAA	G3I321|G3I321_CRIGR	eIF-2B GDP-GTP exchange factor subunit epsilon OS=Cricetulus griseus OX=10029 GN=I79_017821 PE=3 SV=1	A2	Acetylation (Protein N-term)	1000	0	N/A	N/A	N/A	N/A	1000	0	639	0	0	0	0	0	480	0	28.61	1000	0
1313	*********MaATAALPGPAA	A0A3L7HS20|A0A3L7HS20_CRIGR	eIF-2B GDP-GTP exchange factor subunit epsilon OS=Cricetulus griseus OX=10029 GN=CgPICR_002208 PE=3 SV=1	A2	Acetylation (Protein N-term)	1000	0	N/A	N/A	N/A	N/A	1000	0	639	0	0	0	0	0	480	0	28.61	1000	0
1209	*********MaEISDLDRQIE	G3I4H5|G3I4H5_CRIGR	Serine/threonine-protein phosphatase OS=Cricetulus griseus OX=10029 GN=CgPICR_017700 PE=3 SV=1	A2	Acetylation (Protein N-term)	1000	3	1000	0	N/A	N/A	N/A	N/A	2150	0	0	0	343	0	0	0	29.12	1000	3
1155	*********MaAEPSKTEIQT	G3GYJ9|G3GYJ9_CRIGR	ADP-ribosylation factor GTPase-activating protein 2 OS=Cricetulus griseus OX=10029 GN=I79_002879 PE=4 SV=1	A2	Acetylation (Protein N-term)	1000	5	1000	2	1000	5	1000	2	1090	0	693	0	536	0	622	0	43.17	1000	5
1574	*********MaSTASTNPAHA	A0A3L7I784|A0A3L7I784_CRIGR	F-actin monooxygenase OS=Cricetulus griseus OX=10029 GN=CgPICR_012604 PE=3 SV=1	A2	Acetylation (Protein N-term)	1000	0	1000	0	1000	4	N/A	N/A	419	0	319	0	227	0	0	0	65.35	1000	4
1212	*********MtATLRPYLSAV	G3GX96|G3GX96_CRIGR	Actin-related protein 2/3 complex subunit 4 OS=Cricetulus griseus OX=10029 GN=I79_002331 PE=3 SV=1	T2	Acetylation (Protein N-term)	1000	0	N/A	N/A	N/A	N/A	N/A	N/A	6760	0	0	0	0	0	0	0	49.36	1000	0
1525	*********MsGDAAAEQAAE	G3GYX4|G3GYX4_CRIGR	Cleavage stimulation factor 77 kDa subunit OS=Cricetulus griseus OX=10029 GN=I79_003023 PE=4 SV=1	S2	Acetylation (Protein N-term)	1000	0	1000	0	1000	0	N/A	N/A	110	0	128	0	66.9	0	0	0	62.49	1000	0
979	*********MsASAVYVLDLK	A0A061IPG8|A0A061IPG8_CRIGR	AP-1 complex subunit mu-1-like protein OS=Cricetulus griseus OX=10029 GN=H671_1g1642 PE=3 SV=1	S2	Acetylation (Protein N-term)	1000	5	1000	0	1000	3	1000	0	895	0	996	0	498	0	819	0	47.9	1000	5
979	*********MsASAVYVLDLK	A0A061IMF9|A0A061IMF9_CRIGR	AP-1 complex subunit mu-1-like protein OS=Cricetulus griseus OX=10029 GN=H671_1g1642 PE=3 SV=1	S2	Acetylation (Protein N-term)	1000	5	1000	0	1000	3	1000	0	895	0	996	0	498	0	819	0	47.9	1000	5
1653	*********MaEAGSNSVLFV	A0A3L7HBK8|A0A3L7HBK8_CRIGR	Acid phosphatase OS=Cricetulus griseus OX=10029 GN=CgPICR_006504 PE=3 SV=1	A2	Acetylation (Protein N-term)	N/A	N/A	N/A	N/A	1000	0	N/A	N/A	0	0	69.2	0	0	0	0	0	66.59	1000	0
1282	*********MsQAEFDKAAEE	A0A3L7HKD0|A0A3L7HKD0_CRIGR	DBI OS=Cricetulus griseus OX=10029 GN=CgPICR_001035 PE=4 SV=1	S2	Acetylation (Protein N-term)	1000	5	N/A	N/A	1000	5	1000	0	5460	0	1500	0	0	0	263	0	42.13	1000	5
1151	*********MaEYLASIFGTE	A0A3L7I7A7|A0A3L7I7A7_CRIGR	U2AF1 OS=Cricetulus griseus OX=10029 GN=CgPICR_008801 PE=4 SV=1	A2	Acetylation (Protein N-term)	1000	0	1000	0	1000	0	1000	5	3700	0	6480	0	4330	0	2750	0	58.98	1000	5
1259	*********MaDISLDELIRK	A0A061IIP1|A0A061IIP1_CRIGR	Polymerase delta-interacting protein 3 OS=Cricetulus griseus OX=10029 GN=H671_2g7252 PE=4 SV=1	A2	Acetylation (Protein N-term)	1000	3	N/A	N/A	1000	3	N/A	N/A	241	0	118	0	0	0	0	0	23.77	1000	3
1259	*********MaDISLDELIRK	A0A3L7ICV7|A0A3L7ICV7_CRIGR	POLDIP3 OS=Cricetulus griseus OX=10029 GN=CgPICR_000004 PE=4 SV=1	A2	Acetylation (Protein N-term)	1000	3	N/A	N/A	1000	3	N/A	N/A	241	0	118	0	0	0	0	0	23.77	1000	3
1088	**********mEGHDPKEPEQ	A0A3L7HU75|A0A3L7HU75_CRIGR	HNRNPA3 OS=Cricetulus griseus OX=10029 GN=CgPICR_010880 PE=4 SV=1	M1	Acetylation (Protein N-term)	1000	0	N/A	N/A	N/A	N/A	1000	5	126	0	0	0	0	0	206	0	66.53	1000	5
1432	*********MaGLELLSDQGY	A0A3L7I225|A0A3L7I225_CRIGR	EXOSC4 OS=Cricetulus griseus OX=10029 GN=CgPICR_014927 PE=4 SV=1	A2	Acetylation (Protein N-term)	1000	0	1000	1	1000	0	1000	1	1600	0	1280	0	616	0	1110	0	36.2	1000	1
933	*********MsAGGDFGNPLR	A0A3L7HNU4|A0A3L7HNU4_CRIGR	RAB6B OS=Cricetulus griseus OX=10029 GN=CgPICR_013198 PE=4 SV=1	S2	Acetylation (Protein N-term)	1000	5	1000	5	1000	5	1000	2	2240	0	663	0	383	0	960	0	37.61	1000	5
1105	*********MaSGVQVADEVC	G3GVX2|G3GVX2_CRIGR	Actin-depolymerizing factor OS=Cricetulus griseus OX=10029 GN=I79_001877 PE=3 SV=1	A2	Acetylation (Protein N-term)	1000	1	1000	0	1000	0	1000	0	5140	0	2430	0	2320	0	1040	0	38.74	1000	1
1105	******MAYAaSGVQVADEVC	A0A3L7HE62|A0A3L7HE62_CRIGR	Actin-depolymerizing factor OS=Cricetulus griseus OX=10029 GN=CgPICR_001361 PE=3 SV=1	A5	Acetylation (Protein N-term)	1000	1	1000	0	1000	0	1000	0	5140	0	2430	0	2320	0	1040	0	38.74	1000	1
1662	*********MaEQLYLENIDE	G3I9M7|G3I9M7_CRIGR	DNA polymerase delta subunit 3 OS=Cricetulus griseus OX=10029 GN=H671_3g8896 PE=4 SV=1	A2	Acetylation (Protein N-term)	N/A	N/A	N/A	N/A	1000	0	1000	0	0	0	171	0	0	0	93	0	57.97	1000	0
1662	*********MaEQLYLENIDE	A0A061IHA4|A0A061IHA4_CRIGR	DNA polymerase delta subunit 3 OS=Cricetulus griseus OX=10029 GN=H671_3g8896 PE=4 SV=1	A2	Acetylation (Protein N-term)	N/A	N/A	N/A	N/A	1000	0	1000	0	0	0	171	0	0	0	93	0	57.97	1000	0
1338	*********MaSEKPQDLVVT	G3GRT8|G3GRT8_CRIGR	Diphosphomevalonate decarboxylase OS=Cricetulus griseus OX=10029 GN=CgPICR_015866 PE=3 SV=1	A2	Acetylation (Protein N-term)	1000	0	1000	0	N/A	N/A	N/A	N/A	719	0	0	0	623	0	0	0	37.25	1000	0
1937	*********MaFPHLQQPSFL	G3HG08|G3HG08_CRIGR	Sphingomyelin phosphodiesterase 4 OS=Cricetulus griseus OX=10029 GN=I79_009527 PE=4 SV=1	A2	Acetylation (Protein N-term)	N/A	N/A	1000	0	1000	0	N/A	N/A	0	0	176	0	112	0	0	0	66.17	1000	0
1937	AISAFPEAAMaFPHLQQPSFL	A0A3L7HRM3|A0A3L7HRM3_CRIGR	SMPD4 (Fragment) OS=Cricetulus griseus OX=10029 GN=CgPICR_002282 PE=4 SV=1	A16	Acetylation (Protein N-term)	N/A	N/A	1000	0	1000	0	N/A	N/A	0	0	176	0	112	0	0	0	66.17	1000	0
2108	*********McDAFVGTWKLV	G3I4E8|G3I4E8_CRIGR	Adipocyte-type fatty acid-binding protein OS=Cricetulus griseus OX=10029 GN=I79_018326 PE=3 SV=1	C2	Acetylation (Protein N-term)	1000	5	N/A	N/A	N/A	N/A	N/A	N/A	766	0	0	0	0	0	0	0	33.25	1000	5
2108	*********McDAFVGTWKLV	A0A3L7I911|A0A3L7I911_CRIGR	Adipocyte-type fatty acid-binding protein OS=Cricetulus griseus OX=10029 GN=CgPICR_006057 PE=3 SV=1	C2	Acetylation (Protein N-term)	1000	5	N/A	N/A	N/A	N/A	N/A	N/A	766	0	0	0	0	0	0	0	33.25	1000	5
802	**********mLGPEGGEGYV	G3HDA8|G3HDA8_CRIGR	Heterogeneous nuclear ribonucleoprotein F OS=Cricetulus griseus OX=10029 GN=I79_008488 PE=4 SV=1	M1	Acetylation (Protein N-term)	1000	5	1000	5	1000	5	1000	5	7440	0	7290	0	5810	0	6480	0	49.36	1000	5
1551	*********MsVGFIGAGQLA	G3HV63|G3HV63_CRIGR	Pyrroline-5-carboxylate reductase OS=Cricetulus griseus OX=10029 GN=CgPICR_010135 PE=3 SV=1	S2	Acetylation (Protein N-term)	1000	0	1000	0	1000	0	1000	0	2090	0	1020	0	1040	0	752	0	53.16	1000	0
1701	*********MaQWNQLQQLDT	G3HLW9|G3HLW9_CRIGR	Signal transducer and activator of transcription OS=Cricetulus griseus OX=10029 GN=I79_011713 PE=3 SV=1	A2	Acetylation (Protein N-term)	1000	0	N/A	N/A	1000	0	1000	0	110	0	119	0	0	0	221	0	33.51	1000	0
1678	*********MsVGFIGAGQLA	A0A061I0I1|A0A061I0I1_CRIGR	Pyrroline-5-carboxylate reductase OS=Cricetulus griseus OX=10029 GN=CgPICR_011932 PE=3 SV=1	S2	Acetylation (Protein N-term)	1000	0	1000	0	1000	0	1000	0	241	0	478	0	147	0	78	0	60.84	1000	0
1468	*********MaALAPLPPLPA	G3HAV4|G3HAV4_CRIGR	Vacuolar protein sorting-associated protein VTA1-like OS=Cricetulus griseus OX=10029 GN=I79_007563 PE=3 SV=1	A2	Acetylation (Protein N-term)	1000	0	1000	0	1000	0	1000	0	3170	0	1290	0	1280	0	1250	0	36.87	1000	0
1709	***MKKPAKMsLYPSLEDLKV	A0A3L7I986|A0A3L7I986_CRIGR	SDCBP OS=Cricetulus griseus OX=10029 GN=CgPICR_006129 PE=4 SV=1	S8	Acetylation (Protein N-term)	1000	0	1000	0	1000	0	1000	0	1520	0	849	0	1460	0	2350	0	38.27	1000	0
1709	*********MsLYPSLEDLKV	G3HD57|G3HD57_CRIGR	Syntenin-1 OS=Cricetulus griseus OX=10029 GN=I79_008432 PE=4 SV=1	S2	Acetylation (Protein N-term)	1000	0	1000	0	1000	0	1000	0	1520	0	849	0	1460	0	2350	0	38.27	1000	0
2378	*********MaAAAEQGLCSV	G3HYT5|G3HYT5_CRIGR	2'-deoxynucleoside 5'-phosphate N-hydrolase 1 OS=Cricetulus griseus OX=10029 GN=DNPH1 PE=3 SV=1	A2	Acetylation (Protein N-term)	1000	0	1000	0	1000	5	N/A	N/A	980	0	457	0	278	0	0	0	67.81	1000	5
2378	*********MaAAAEQGLCSV	A0A3L7IM06|A0A3L7IM06_CRIGR	2'-deoxynucleoside 5'-phosphate N-hydrolase 1 OS=Cricetulus griseus OX=10029 GN=DNPH1 PE=3 SV=1	A2	Acetylation (Protein N-term)	1000	0	1000	0	1000	5	N/A	N/A	980	0	457	0	278	0	0	0	67.81	1000	5
1583	*********MaDEPKPISPLK	A0A061I570|A0A061I570_CRIGR	cAMP-dependent protein kinase type II-beta regulatory subunit-like protein OS=Cricetulus griseus OX=10029 GN=H671_4g13289 PE=3 SV=1	A2	Acetylation (Protein N-term)	1000	5	N/A	N/A	N/A	N/A	N/A	N/A	176	0	0	0	0	0	0	0	22.38	1000	5
1284	*********MtEFWLISAPGE	G3I3N5|G3I3N5_CRIGR	V-type proton ATPase subunit C OS=Cricetulus griseus OX=10029 GN=I79_018045 PE=3 SV=1	T2	Acetylation (Protein N-term)	N/A	N/A	1000	0	1000	0	1000	0	0	0	108	0	51.7	0	67.8	0	40	1000	0
1284	*********MtEFWLISAPGE	A0A3L7IPK7|A0A3L7IPK7_CRIGR	V-type proton ATPase subunit C OS=Cricetulus griseus OX=10029 GN=CgPICR_010720 PE=3 SV=1	T2	Acetylation (Protein N-term)	N/A	N/A	1000	0	1000	0	1000	0	0	0	108	0	51.7	0	67.8	0	40	1000	0
1307	*********MtTSGALFPSLV	G3HGW5|G3HGW5_CRIGR	ADRM1 OS=Cricetulus griseus OX=10029 GN=CgPICR_018005 PE=3 SV=1	T2	Acetylation (Protein N-term)	1000	0	1000	0	1000	0	1000	0	2340	0	830	0	2200	0	918	0	44.28	1000	0
1720	*********MaAAATCGAGVL	G3GZA7|G3GZA7_CRIGR	Elongator complex protein 4 OS=Cricetulus griseus OX=10029 GN=I79_003167 PE=3 SV=1	A2	Acetylation (Protein N-term)	1000	0	N/A	N/A	1000	0	1000	0	542	0	193	0	0	0	123	0	83.07	1000	0
1601	*********MsSQNFEFHLPL	A0A3L7H8W8|A0A3L7H8W8_CRIGR	NCAPD2 OS=Cricetulus griseus OX=10029 GN=CgPICR_018430 PE=4 SV=1	S2	Acetylation (Protein N-term)	N/A	N/A	1000	0	N/A	N/A	N/A	N/A	0	0	0	0	393	0	0	0	38.44	1000	0
1732	*********MaATFFGEVVKA	G3I054|G3I054_CRIGR	Proteasome assembly chaperone 1 OS=Cricetulus griseus OX=10029 GN=I79_016730 PE=3 SV=1	A2	Acetylation (Protein N-term)	1000	5	1000	5	1000	0	1000	5	1130	0	617	0	211	0	316	0	35.32	1000	5
1948	*********MaVPETRPNHTI	A0A3L7H6Q2|A0A3L7H6Q2_CRIGR	U1 small nuclear ribonucleoprotein A OS=Cricetulus griseus OX=10029 GN=CgPICR_018584 PE=3 SV=1	A2	Acetylation (Protein N-term)	1000	5	1000	0	N/A	N/A	1000	5	4400	0	0	0	2320	0	2870	0	54.27	1000	5
1948	*********MaVPETRPNHTI	G3HNR3|G3HNR3_CRIGR	U1 small nuclear ribonucleoprotein A OS=Cricetulus griseus OX=10029 GN=I79_012406 PE=3 SV=1	A2	Acetylation (Protein N-term)	1000	5	1000	0	N/A	N/A	1000	5	4400	0	0	0	2320	0	2870	0	54.27	1000	5
1536	*********MsIFTPTNQIRL	A0A061I714|A0A061I714_CRIGR	Ribosome maturation protein SBDS OS=Cricetulus griseus OX=10029 GN=CgPICR_017224 PE=3 SV=1	S2	Acetylation (Protein N-term)	1000	0	1000	0	1000	0	N/A	N/A	925	0	596	0	307	0	0	0	28.24	1000	0
1484	*********MaSELESEVQAI	G3HR57|G3HR57_CRIGR	E3 ubiquitin-protein ligase OS=Cricetulus griseus OX=10029 GN=I79_013320 PE=3 SV=1	A2	Acetylation (Protein N-term)	1000	0	1000	0	1000	0	1000	0	138	0	295	0	99.8	0	286	0	39.49	1000	0
1715	*********MaAQALAVQAVA	A0A3L7HWV0|A0A3L7HWV0_CRIGR	Threonyl-tRNA synthetase OS=Cricetulus griseus OX=10029 GN=CgPICR_009275 PE=3 SV=1	A2	Acetylation (Protein N-term)	1000	0	N/A	N/A	1000	0	1000	0	140	0	140	0	0	0	301	0	37.9	1000	0
1041	*********MmLGPEGGEGYV	A0A3L7IK71|A0A3L7IK71_CRIGR	HNRNPF (Fragment) OS=Cricetulus griseus OX=10029 GN=CgPICR_021272 PE=4 SV=1	M2	Acetylation (Protein N-term)	1000	5	1000	5	1000	5	1000	5	7440	0	7290	0	5810	0	6480	0	49.36	1000	5
2404	*********MaESDWDTVTVL	A0A3L7HDD8|A0A3L7HDD8_CRIGR	EDF1 OS=Cricetulus griseus OX=10029 GN=CgPICR_012379 PE=4 SV=1	A2	Acetylation (Protein N-term)	1000	1	N/A	N/A	1000	0	N/A	N/A	484	0	317	0	0	0	0	0	53.86	1000	1
1941	*********MaGWIQAQQLQG	G3HLW8|G3HLW8_CRIGR	Signal transducer and activator of transcription OS=Cricetulus griseus OX=10029 GN=I79_011712 PE=3 SV=1	A2	Acetylation (Protein N-term)	1000	0	1000	0	1000	0	1000	0	262	0	145	0	57.6	0	116	0	57.19	1000	0
1941	*********MaGWIQAQQLQG	A0A3L7H960|A0A3L7H960_CRIGR	Signal transducer and activator of transcription OS=Cricetulus griseus OX=10029 GN=CgPICR_016960 PE=3 SV=1	A2	Acetylation (Protein N-term)	1000	0	1000	0	1000	0	1000	0	262	0	145	0	57.6	0	116	0	57.19	1000	0
2299	*********MaQEVSEYLSQN	A0A3L7IJ32|A0A3L7IJ32_CRIGR	CDKN2AIP OS=Cricetulus griseus OX=10029 GN=CgPICR_008932 PE=3 SV=1	A2	Acetylation (Protein N-term)	1000	0	1000	0	1000	0	1000	3	83.7	0	448	0	498	0	541	0	56.6	1000	3
1922	*********MaSSVGNVADST	A0A061HYQ7|A0A061HYQ7_CRIGR	O-GlcNAc transferase subunit p110 OS=Cricetulus griseus OX=10029 GN=H671_xg20119 PE=3 SV=1	A2	Acetylation (Protein N-term)	N/A	N/A	N/A	N/A	N/A	N/A	1000	0	0	0	0	0	0	0	52.5	0	48.2	1000	0
1800	*********MaELQMLLEEEI	G3HT41|G3HT41_CRIGR	Abl interactor 1 OS=Cricetulus griseus OX=10029 GN=I79_014053 PE=3 SV=1	A2	Acetylation (Protein N-term)	1000	0	N/A	N/A	N/A	N/A	N/A	N/A	37	0	0	0	0	0	0	0	30.88	1000	0
1815	*********MsLYDDLGVETS	A0A061II27|A0A061II27_CRIGR	Splicing factor 45 OS=Cricetulus griseus OX=10029 GN=H671_3g8664 PE=4 SV=1	S2	Acetylation (Protein N-term)	N/A	N/A	N/A	N/A	1000	0	1000	0	0	0	158	0	0	0	148	0	54.08	1000	0
1815	*********MsLYDDLGVETS	G3GR69|G3GR69_CRIGR	Splicing factor 45 OS=Cricetulus griseus OX=10029 GN=I79_000012 PE=4 SV=1	S2	Acetylation (Protein N-term)	N/A	N/A	N/A	N/A	1000	0	1000	0	0	0	158	0	0	0	148	0	54.08	1000	0
1906	*********MtSEVIEDEKQF	G3IFV9|G3IFV9_CRIGR	Methyltransferase-like protein 11A OS=Cricetulus griseus OX=10029 GN=I79_022633 PE=3 SV=1	T2	Acetylation (Protein N-term)	1000	0	1000	4	1000	0	1000	5	1790	0	1220	0	670	0	275	0	57.7	1000	5
1906	VRDSTASDIMtSEVIEDEKQF	A0A3L7HDN4|A0A3L7HDN4_CRIGR	NTMT1 OS=Cricetulus griseus OX=10029 GN=CgPICR_012508 PE=3 SV=1	T19	Acetylation (Protein N-term)	1000	0	1000	4	1000	0	1000	5	1790	0	1220	0	670	0	275	0	57.7	1000	5
2264	*********MsSAPTTPPSVD	G3H4Y5|G3H4Y5_CRIGR	Serine/threonine-protein phosphatase 2A 56 kDa regulatory subunit OS=Cricetulus griseus OX=10029 GN=I79_005349 PE=3 SV=1	S2	Acetylation (Protein N-term)	1000	0	N/A	N/A	N/A	N/A	N/A	N/A	192	0	0	0	0	0	0	0	32.46	1000	0
2006	*********MaAAYLDPNLNH	G3I7E2|G3I7E2_CRIGR	Non-specific protein-tyrosine kinase OS=Cricetulus griseus OX=10029 GN=I79_019430 PE=4 SV=1	A2	Acetylation (Protein N-term)	N/A	N/A	N/A	N/A	N/A	N/A	1000	0	0	0	0	0	0	0	75.3	0	31.95	1000	0
1733	*********MpFVELETNLPA	G3HY03|G3HY03_CRIGR	D-dopachrome decarboxylase OS=Cricetulus griseus OX=10029 GN=CgPICR_015958 PE=3 SV=1	P2	Acetylation (Protein N-term)	1000	0	N/A	N/A	N/A	N/A	N/A	N/A	105	949	0	231	0	492	0	0	18.01	1000	0
2072	***MWRAGSMsTELGLGFALR	A0A3L7IFS0|A0A3L7IFS0_CRIGR	Pyridoxal phosphate homeostasis protein OS=Cricetulus griseus OX=10029 GN=PROSC PE=3 SV=1	S8	Acetylation (Protein N-term)	1000	1	1000	0	1000	0	1000	0	451	0	784	0	377	0	221	0	29.69	1000	1
1978	*********MaDQLTEEQIAE	A0A061HUH1|A0A061HUH1_CRIGR	CALM1 OS=Cricetulus griseus OX=10029 GN=CgPICR_001106 PE=4 SV=1	A2	Acetylation (Protein N-term)	1000	0	N/A	N/A	1000	0	N/A	N/A	615	0	304	0	0	0	0	0	38.92	1000	0
1978	*********MaDQLTEEQIAE	G3IM13|G3IM13_CRIGR	Calmodulin OS=Cricetulus griseus OX=10029 GN=I79_024941 PE=4 SV=1	A2	Acetylation (Protein N-term)	1000	0	N/A	N/A	1000	0	N/A	N/A	615	0	304	0	0	0	0	0	38.92	1000	0
2377	*********MaEEFITPVYCT	A0A3L7HVZ2|A0A3L7HVZ2_CRIGR	Calcium-activated neutral proteinase 1 OS=Cricetulus griseus OX=10029 GN=CgPICR_009482 PE=3 SV=1	A2	Acetylation (Protein N-term)	N/A	N/A	N/A	N/A	1000	0	N/A	N/A	0	0	62.4	0	0	0	0	0	48.73	1000	0
2377	*********MaEEFITPVYCT	G3ILW1|G3ILW1_CRIGR	Calcium-activated neutral proteinase 1 OS=Cricetulus griseus OX=10029 GN=I79_024883 PE=3 SV=1	A2	Acetylation (Protein N-term)	N/A	N/A	N/A	N/A	1000	0	N/A	N/A	0	0	62.4	0	0	0	0	0	48.73	1000	0
1686	*********MaAFADLDLRAG	A0A061IGI7|A0A061IGI7_CRIGR	Ribonuclease P protein subunit like protein OS=Cricetulus griseus OX=10029 GN=H671_3g9144 PE=3 SV=1	A2	Acetylation (Protein N-term)	1000	5	N/A	N/A	N/A	N/A	N/A	N/A	489	0	0	0	0	0	0	0	19.82	1000	5
1686	*********MaAFADLDLRAG	G3H3V1|G3H3V1_CRIGR	Ribonuclease P protein subunit like protein OS=Cricetulus griseus OX=10029 GN=H671_3g9144 PE=3 SV=1	A2	Acetylation (Protein N-term)	1000	5	N/A	N/A	N/A	N/A	N/A	N/A	489	0	0	0	0	0	0	0	19.82	1000	5
1686	*********MaAFADLDLRAG	A0A061IDF5|A0A061IDF5_CRIGR	Ribonuclease P protein subunit like protein OS=Cricetulus griseus OX=10029 GN=H671_3g9144 PE=3 SV=1	A2	Acetylation (Protein N-term)	1000	5	N/A	N/A	N/A	N/A	N/A	N/A	489	0	0	0	0	0	0	0	19.82	1000	5
1686	*********MaAFADLDLRAG	A0A3L7HYJ1|A0A3L7HYJ1_CRIGR	RPP30 OS=Cricetulus griseus OX=10029 GN=CgPICR_006541 PE=3 SV=1	A2	Acetylation (Protein N-term)	1000	5	N/A	N/A	N/A	N/A	N/A	N/A	489	0	0	0	0	0	0	0	19.82	1000	5
2383	*********MaDPDVLTEVPA	A0A061I3D1|A0A061I3D1_CRIGR	Transcription initiation factor IIE subunit alpha OS=Cricetulus griseus OX=10029 GN=H671_4g12841 PE=3 SV=1	A2	Acetylation (Protein N-term)	1000	4	1000	3	1000	0	1000	0	716	0	458	0	394	0	360	0	57.44	1000	4
2383	*********MaDPDVLTEVPA	G3HAI6|G3HAI6_CRIGR	Transcription initiation factor IIE subunit alpha OS=Cricetulus griseus OX=10029 GN=I79_007440 PE=3 SV=1	A2	Acetylation (Protein N-term)	1000	4	1000	3	1000	0	1000	0	716	0	458	0	394	0	360	0	57.44	1000	4
2383	*********MaDPDVLTEVPA	A0A3L7HR18|A0A3L7HR18_CRIGR	Transcription initiation factor IIE subunit alpha OS=Cricetulus griseus OX=10029 GN=CgPICR_002054 PE=3 SV=1	A2	Acetylation (Protein N-term)	1000	4	1000	3	1000	0	1000	0	716	0	458	0	394	0	360	0	57.44	1000	4
2453	*********MaLTSFLPAPTQ	G3H633|G3H633_CRIGR	SNW domain-containing protein 1 OS=Cricetulus griseus OX=10029 GN=I79_005783 PE=3 SV=1	A2	Acetylation (Protein N-term)	1000	0	N/A	N/A	N/A	N/A	N/A	N/A	271	0	0	0	0	0	0	0	51.86	1000	0
1856	*********MaSSTTVPLGFH	G3HQ88|G3HQ88_CRIGR	Bcl-2-like protein 13 OS=Cricetulus griseus OX=10029 GN=I79_012983 PE=3 SV=1	A2	Acetylation (Protein N-term)	1000	0	1000	0	1000	2	1000	4	489	0	379	0	200	0	423	0	40.57	1000	4
2635	*********MaAPEVPESDVS	G3HDG3|G3HDG3_CRIGR	Neuroguidin OS=Cricetulus griseus OX=10029 GN=I79_008567 PE=4 SV=1	A2	Acetylation (Protein N-term)	1000	4	N/A	N/A	N/A	N/A	N/A	N/A	213	0	0	0	0	0	0	0	43.57	1000	4
1887	*********MsEGDSVGDSVH	G3I1X5|G3I1X5_CRIGR	Protein RER1 OS=Cricetulus griseus OX=10029 GN=I79_017404 PE=3 SV=1	S2	Acetylation (Protein N-term)	1000	5	N/A	N/A	N/A	N/A	1000	5	222	0	0	0	0	0	331	0	49.7	1000	5
2842	*********MsYIPGQPVTAV	A0A3L7GMB3|A0A3L7GMB3_CRIGR	TAX1BP3 OS=Cricetulus griseus OX=10029 GN=CgPICR_003573 PE=4 SV=1	S2	Acetylation (Protein N-term)	1000	0	N/A	N/A	N/A	N/A	N/A	N/A	1160	0	0	0	0	0	0	0	29.33	1000	0
2750	*********MaSSAGLALCGQ	A0A3L7IF49|A0A3L7IF49_CRIGR	tRNA (guanine-N(7)-)-methyltransferase non-catalytic subunit WDR4 OS=Cricetulus griseus OX=10029 GN=WDR4 PE=3 SV=1	A2	Acetylation (Protein N-term)	1000	0	N/A	N/A	N/A	N/A	N/A	N/A	209	0	0	0	0	0	0	0	44.42	1000	0
2190	*********MaSILDEYEDSL	G3ICK2|G3ICK2_CRIGR	Vacuolar protein sorting-associated protein 18 homolog OS=Cricetulus griseus OX=10029 GN=CgPICR_001583 PE=3 SV=1	A2	Acetylation (Protein N-term)	1000	0	N/A	N/A	N/A	N/A	N/A	N/A	140	0	0	0	0	0	0	0	38.91	1000	0
1820	*********MsASVVSVISRF	G3HRC5|G3HRC5_CRIGR	Dolichyl-diphosphooligosaccharide--protein glycosyltransferase subunit DAD1 OS=Cricetulus griseus OX=10029 GN=I79_013390 PE=3 SV=1	S2	Acetylation (Protein N-term)	1000	2	1000	4	1000	2	1000	1	1420	0	456	0	1320	0	1080	0	25.96	1000	4
2514	*********MtTTALTTASPS	G3IEF1|G3IEF1_CRIGR	Ferritin OS=Cricetulus griseus OX=10029 GN=CgPICR_006768 PE=3 SV=1	T2	Acetylation (Protein N-term)	1000	0	N/A	N/A	1000	0	N/A	N/A	2860	0	265	0	0	0	0	0	39.77	1000	0
2514	*********MtTTALTTASPS	sp|P29389|FRIH_CRIGR	Ferritin heavy chain OS=Cricetulus griseus OX=10029 GN=FTH1 PE=2 SV=2	T2	Acetylation (Protein N-term)	1000	0	N/A	N/A	1000	0	N/A	N/A	2860	0	265	0	0	0	0	0	39.77	1000	0
1043	*********MsAHLQWMVVRN	A0A061HU34|A0A061HU34_CRIGR	60S ribosomal protein L28 OS=Cricetulus griseus OX=10029 GN=CgPICR_020654 PE=3 SV=1	S2	Acetylation (Protein N-term)	1000	4	1000	5	1000	0	1000	0	14800	0	12700	0	7760	0	3520	0	33.42	1000	5
1695	CPAGGAEVEMaELYVKPGNKE	G3I585|G3I585_CRIGR	SRA1 OS=Cricetulus griseus OX=10029 GN=CgPICR_011109 PE=4 SV=1	A14	Acetylation (Protein N-term)	1000	5	N/A	N/A	N/A	N/A	1000	0	213	0	0	0	0	0	227	0	25.44	1000	5
2247	*********MaAPVDLELKKA	A0A3L7HX48|A0A3L7HX48_CRIGR	PFDN1 OS=Cricetulus griseus OX=10029 GN=CgPICR_010268 PE=3 SV=1	A2	Acetylation (Protein N-term)	1000	3	N/A	N/A	N/A	N/A	N/A	N/A	873	0	0	0	0	0	0	0	24.34	1000	3
2267	*********MsELEQLRQEAE	A0A3L7IIM0|A0A3L7IIM0_CRIGR	GNB4 OS=Cricetulus griseus OX=10029 GN=CgPICR_002383 PE=3 SV=1	S2	Acetylation (Protein N-term)	1000	0	N/A	N/A	1000	0	N/A	N/A	4920	0	2300	0	0	0	0	0	23.49	1000	0
														1.54543e+06	2.24383e+06	1.10819e+06	2.02362e+06	946890	1935212	1.02608e+06	1774469
9	VSEKDIQDLKfGVEQGVDMVF	A0A098KXF7|A0A098KXF7_CRIGR	Pyruvate kinase OS=Cricetulus griseus OX=10029 GN=H671_4g13041 PE=3 SV=1	F252	Amidation	1000	0	N/A	N/A	N/A	N/A	N/A	N/A	2910	29200	0	37300	0	41100	0	40000	21.35	1000	0
9	VSEKDIQDLKfGVEQGVDMVF	A0A098KXC0|A0A098KXC0_CRIGR	Pyruvate kinase OS=Cricetulus griseus OX=10029 GN=H671_4g13041 PE=3 SV=1	F337	Amidation	1000	0	N/A	N/A	N/A	N/A	N/A	N/A	2910	29200	0	37300	0	41100	0	40000	21.35	1000	0
9	VSEKDIQDLKfGVEQGVDMVF	A0A3L7HNE9|A0A3L7HNE9_CRIGR	Pyruvate kinase (Fragment) OS=Cricetulus griseus OX=10029 GN=CgPICR_013659 PE=3 SV=1	F363	Amidation	1000	0	N/A	N/A	N/A	N/A	N/A	N/A	2910	29200	0	37300	0	41100	0	40000	21.35	1000	0
12	AAAIAYGLDKkVGAERNVLIF	sp|P19378|HSP7C_CRIGR	Heat shock cognate 71 kDa protein OS=Cricetulus griseus OX=10029 GN=HSPA8 PE=2 SV=1	K188	Amidation	1000	0	N/A	N/A	N/A	N/A	N/A	N/A	146	152000	0	116000	0	97500	0	111000	31.01	1000	0
12	AAAIAYGLDKkVGAERNVLIF	A0A061I5D1|A0A061I5D1_CRIGR	Heat shock cognate protein OS=Cricetulus griseus OX=10029 GN=H671_4g13251 PE=3 SV=1	K215	Amidation	1000	0	N/A	N/A	N/A	N/A	N/A	N/A	146	152000	0	116000	0	97500	0	111000	31.01	1000	0
26	NLGTIAKSGTkAFMEALQAGA	A0A3L7HL04|A0A3L7HL04_CRIGR	HSP90AA1 OS=Cricetulus griseus OX=10029 GN=CgPICR_019896 PE=3 SV=1	K116	Amidation	1000	0	N/A	N/A	1000	0	1000	0	236	248	155	244	0	0	112	0	29.31	1000	0
8	LENKEALELLkTAIGKAGYTE	G3IAQ0|G3IAQ0_CRIGR	2-phospho-D-glycerate hydro-lyase OS=Cricetulus griseus OX=10029 GN=I79_020676 PE=3 SV=1	K228	Amidation	1000	0	N/A	N/A	N/A	N/A	N/A	N/A	424	236000	0	159000	0	192000	0	139000	23.87	1000	0
3	HALLAYTLGVkQLIVGVNKMD	Q540F6|Q540F6_CRIGR	Elongation factor 1-alpha OS=Cricetulus griseus OX=10029 PE=3 SV=1	K146	Amidation	N/A	N/A	N/A	N/A	1000	4	N/A	N/A	0	141000	847	156000	0	96800	0	117000	26.22	1000	4
3	HALLAYTLGVkQLIVGVNKMD	sp|P62629|EF1A1_CRIGR	Elongation factor 1-alpha 1 OS=Cricetulus griseus OX=10029 GN=EEF1A1 PE=2 SV=1	K146	Amidation	N/A	N/A	N/A	N/A	1000	4	N/A	N/A	0	141000	847	156000	0	96800	0	117000	26.22	1000	4
13	LENKEALELLkTAIGKAGYTE	A0A3L7ICF5|A0A3L7ICF5_CRIGR	2-phospho-D-glycerate hydro-lyase OS=Cricetulus griseus OX=10029 GN=CgPICR_017908 PE=3 SV=1	K302	Amidation	1000	0	N/A	N/A	N/A	N/A	N/A	N/A	424	236000	0	159000	0	192000	0	139000	23.87	1000	0
2	ASTGAAKAVGkVIPELNGKLT	sp|P17244|G3P_CRIGR	Glyceraldehyde-3-phosphate dehydrogenase OS=Cricetulus griseus OX=10029 GN=GAPDH PE=2 SV=2	K217	Amidation	1000	0	N/A	N/A	N/A	N/A	N/A	N/A	390	682	0	0	0	0	0	528	19.94	1000	0
37	NLGTIAKSGTkAFMEALQAGA	A0A3L7INC2|A0A3L7INC2_CRIGR	HSP90AB1 OS=Cricetulus griseus OX=10029 GN=CgPICR_018150 PE=3 SV=1	K111	Amidation	1000	0	N/A	N/A	1000	0	1000	0	236	248	155	244	0	0	112	0	29.31	1000	0
29	ASTGAAKAVGkVIPELNGKLT	A0A3L7IKD7|A0A3L7IKD7_CRIGR	Glyceraldehyde-3-phosphate dehydrogenase OS=Cricetulus griseus OX=10029 GN=CgPICR_008936 PE=3 SV=1	K217	Amidation	1000	0	N/A	N/A	N/A	N/A	N/A	N/A	390	682	0	0	0	0	0	528	19.94	1000	0
25	ASTGAAKAVGkVIPELNGKLT	A0A3L7HA23|A0A3L7HA23_CRIGR	GAPDH (Fragment) OS=Cricetulus griseus OX=10029 GN=CgPICR_011421 PE=3 SV=1	K210	Amidation	1000	0	N/A	N/A	N/A	N/A	N/A	N/A	390	682	0	0	0	0	0	528	19.94	1000	0
173	ARPLISVYSEkGESSGKNVTL	A0A3L7HNH4|A0A3L7HNH4_CRIGR	60S ribosomal protein L4 (Fragment) OS=Cricetulus griseus OX=10029 GN=CgPICR_013628 PE=3 SV=1	K13	Amidation	N/A	N/A	1000	2	N/A	N/A	N/A	N/A	0	20600	0	16600	1090	8840	0	14600	22.2	1000	2
64	AAAIAYGLDKkGCAGGEKNVL	G3H4Z8|G3H4Z8_CRIGR	HSPA2 OS=Cricetulus griseus OX=10029 GN=CgPICR_008285 PE=3 SV=1	K189	Amidation	1000	0	N/A	N/A	N/A	N/A	N/A	N/A	146	152000	0	116000	0	98600	0	111000	31.01	1000	0
64	AAAIAYGLDKkGCAGGEKNVL	A0A061I5U1|A0A061I5U1_CRIGR	Heat shock-related protein 2 OS=Cricetulus griseus OX=10029 GN=H671_5g14782 PE=3 SV=1	K189	Amidation	1000	0	N/A	N/A	N/A	N/A	N/A	N/A	146	152000	0	116000	0	98600	0	111000	31.01	1000	0
73	ASTGAAKAVGkVIPELNGKLT	A0A3L7I5B5|A0A3L7I5B5_CRIGR	GAPDH OS=Cricetulus griseus OX=10029 GN=CgPICR_002765 PE=3 SV=1	K115	Amidation	1000	0	N/A	N/A	N/A	N/A	N/A	N/A	390	682	0	0	0	0	0	528	19.94	1000	0
100	NLGTIAKSGTkAFMEALQAGA	A0A3L7IP75|A0A3L7IP75_CRIGR	HSP90AB1 OS=Cricetulus griseus OX=10029 GN=CgPICR_011549 PE=3 SV=1	K117	Amidation	1000	0	N/A	N/A	1000	0	1000	0	236	248	155	244	0	0	112	0	29.31	1000	0
419	VEPSDTIENVkAKIQDKEGKE	A0A061IQ58|A0A061IQ58_CRIGR	40S ribosomal protein S27a OS=Cricetulus griseus OX=10029 GN=H671_1g1295 PE=3 SV=1	K27	Amidation	N/A	N/A	N/A	N/A	N/A	N/A	1000	0	0	53500	0	18300	0	38700	904	19800	20.33	1000	0
863	LLSESYNPHVrYGAAMALGIC	A0A3L7IBX9|A0A3L7IBX9_CRIGR	PSMD1 (Fragment) OS=Cricetulus griseus OX=10029 GN=CgPICR_000543 PE=4 SV=1	R21	Amidation	1000	0	1000	0	N/A	N/A	N/A	N/A	60100	2790	0	2480	47100	685	0	2320	22.9	1000	0
990	LLSESYNPHVrYGAAMALGIC	G3ILH7|G3ILH7_CRIGR	26S proteasome non-ATPase regulatory subunit 1 OS=Cricetulus griseus OX=10029 GN=I79_024743 PE=4 SV=1	R34	Amidation	1000	0	1000	0	N/A	N/A	N/A	N/A	60100	2790	0	8890	47100	685	0	2320	22.9	1000	0
191	ASTGAAKAVGkVIPELNRKLT	G3GSD8|G3GSD8_CRIGR	Glyceraldehyde-3-phosphate dehydrogenase OS=Cricetulus griseus OX=10029 GN=I79_000461 PE=3 SV=1	K85	Amidation	1000	0	N/A	N/A	N/A	N/A	N/A	N/A	390	682	0	0	0	0	0	528	19.94	1000	0
266	ASTGAAKAVGkITPELNGKLT	A0A3L7HD79|A0A3L7HD79_CRIGR	GAPDH OS=Cricetulus griseus OX=10029 GN=CgPICR_012400 PE=3 SV=1	K183	Amidation	1000	0	N/A	N/A	N/A	N/A	N/A	N/A	390	682	0	0	0	0	0	528	19.94	1000	0
														133410	1534116	2159	1252902	95290	1142010	1240	1118208
8	LVVGLCTGQIkTGAPCRSERL	G3IAQ0|G3IAQ0_CRIGR	2-phospho-D-glycerate hydro-lyase OS=Cricetulus griseus OX=10029 GN=I79_020676 PE=3 SV=1	K394	Amidination of lysines or N-terminal amines with methyl acetimidate	N/A	N/A	N/A	N/A	147.55	0	N/A	N/A	0	21500	170	44100	0	27400	0	20900	65.33	147.55	0
3	PLRLPLQDVYkIGGIGTVPVG	Q540F6|Q540F6_CRIGR	Elongation factor 1-alpha OS=Cricetulus griseus OX=10029 PE=3 SV=1	K255	Amidination of lysines or N-terminal amines with methyl acetimidate	83.88	0	N/A	N/A	N/A	N/A	N/A	N/A	536	58900	0	15000	0	11300	0	43900	44.03	83.88	0
3	PVGRVETGVLkPGMVVTFAPV	Q540F6|Q540F6_CRIGR	Elongation factor 1-alpha OS=Cricetulus griseus OX=10029 PE=3 SV=1	K273	Amidination of lysines or N-terminal amines with methyl acetimidate	47.92	0	N/A	N/A	N/A	N/A	N/A	N/A	235	575000	0	387000	0	332000	0	308000	35.68	47.92	0
3	PLRLPLQDVYkIGGIGTVPVG	sp|P62629|EF1A1_CRIGR	Elongation factor 1-alpha 1 OS=Cricetulus griseus OX=10029 GN=EEF1A1 PE=2 SV=1	K255	Amidination of lysines or N-terminal amines with methyl acetimidate	83.88	0	N/A	N/A	N/A	N/A	N/A	N/A	536	58900	0	15000	0	11300	0	43900	44.03	83.88	0
3	PVGRVETGVLkPGMVVTFAPV	sp|P62629|EF1A1_CRIGR	Elongation factor 1-alpha 1 OS=Cricetulus griseus OX=10029 GN=EEF1A1 PE=2 SV=1	K273	Amidination of lysines or N-terminal amines with methyl acetimidate	47.92	0	N/A	N/A	N/A	N/A	N/A	N/A	235	575000	0	387000	0	332000	0	308000	35.68	47.92	0
13	LVVGLCTGQIkTGAPCRSERL	A0A3L7ICF5|A0A3L7ICF5_CRIGR	2-phospho-D-glycerate hydro-lyase OS=Cricetulus griseus OX=10029 GN=CgPICR_017908 PE=3 SV=1	K468	Amidination of lysines or N-terminal amines with methyl acetimidate	N/A	N/A	N/A	N/A	147.55	0	N/A	N/A	0	21500	170	44100	0	27400	0	20900	65.33	147.55	0
21	VCDIPPRGLKmAATFIGNSTA	G3HCL2|G3HCL2_CRIGR	Tubulin beta chain OS=Cricetulus griseus OX=10029 GN=CgPICR_019983 PE=3 SV=1	M363	Amidination of lysines or N-terminal amines with methyl acetimidate	64.33	0	N/A	N/A	N/A	N/A	N/A	N/A	217	0	0	0	0	0	0	0	20.41	64.33	0
52	IQQRAILPCIkGYDVIAQAQS	A0A3L7GP57|A0A3L7GP57_CRIGR	RNA helicase OS=Cricetulus griseus OX=10029 GN=CgPICR_003679 PE=3 SV=1	K52	Amidination of lysines or N-terminal amines with methyl acetimidate	22.09	0	N/A	N/A	N/A	N/A	N/A	N/A	171	4310	0	1760	0	0	0	3380	28.93	22.09	0
46	PLRLPLQDVYkIGGIGTVPVG	G3HGY8|G3HGY8_CRIGR	Elongation factor 1-alpha OS=Cricetulus griseus OX=10029 GN=I79_009882 PE=3 SV=1	K255	Amidination of lysines or N-terminal amines with methyl acetimidate	83.88	0	N/A	N/A	N/A	N/A	N/A	N/A	536	58900	0	15000	0	9150	0	43900	44.03	83.88	0
105	IQQRAIIPCIkGYDVIAQAQS	A0A3L7HRC6|A0A3L7HRC6_CRIGR	RNA helicase OS=Cricetulus griseus OX=10029 GN=CgPICR_002164 PE=3 SV=1	K52	Amidination of lysines or N-terminal amines with methyl acetimidate	22.09	0	N/A	N/A	N/A	N/A	N/A	N/A	171	4310	0	1760	0	0	0	3380	28.6	22.09	0
105	IQQRAIIPCIkGYDVIAQAQS	G3HYG2|G3HYG2_CRIGR	RNA helicase OS=Cricetulus griseus OX=10029 GN=H671_4g13171 PE=3 SV=1	K69	Amidination of lysines or N-terminal amines with methyl acetimidate	22.09	0	N/A	N/A	N/A	N/A	N/A	N/A	171	4310	0	1760	0	0	0	3380	28.6	22.09	0
297	LVVGLCTGQIkTGAPCRSECL	A0A3L7HIS4|A0A3L7HIS4_CRIGR	2-phospho-D-glycerate hydro-lyase OS=Cricetulus griseus OX=10029 GN=CgPICR_008233 PE=3 SV=1	K272	Amidination of lysines or N-terminal amines with methyl acetimidate	N/A	N/A	N/A	N/A	147.55	0	N/A	N/A	0	21500	170	44100	0	27400	0	20900	65.33	147.55	0
229	IQERAILPCIkGYDVIAQAQS	A0A3L7HIB9|A0A3L7HIB9_CRIGR	RNA helicase OS=Cricetulus griseus OX=10029 GN=CgPICR_010157 PE=3 SV=1	K68	Amidination of lysines or N-terminal amines with methyl acetimidate	22.09	0	N/A	N/A	N/A	N/A	N/A	N/A	171	4310	0	1760	0	0	0	3380	28.93	22.09	0
227	LVVGLCTGQIkTGAPCRSERL	G3GUQ0|G3GUQ0_CRIGR	2-phospho-D-glycerate hydro-lyase OS=Cricetulus griseus OX=10029 GN=I79_001417 PE=3 SV=1	K394	Amidination of lysines or N-terminal amines with methyl acetimidate	N/A	N/A	N/A	N/A	147.55	0	N/A	N/A	0	21500	170	44100	0	27400	0	20900	65.33	147.55	0
227	LVVGLCTGQIkTGAPCRSERL	A0A3L7H8G8|A0A3L7H8G8_CRIGR	2-phospho-D-glycerate hydro-lyase (Fragment) OS=Cricetulus griseus OX=10029 GN=CgPICR_018405 PE=3 SV=1	K426	Amidination of lysines or N-terminal amines with methyl acetimidate	N/A	N/A	N/A	N/A	147.55	0	N/A	N/A	0	21500	170	44100	0	27400	0	20900	65.33	147.55	0
256	*********MsGEDEQQEQTI	G3HRK0|G3HRK0_CRIGR	PA2G4 OS=Cricetulus griseus OX=10029 GN=CgPICR_002470 PE=3 SV=1	S2	Aminoethylcysteine	28.1	0	60.15	5	90	5	60.15	5	1530	0	1340	0	643	0	1370	0	38.9	90	5
41	******MVNPtVFFDISADGE	A0A3L7IP88|A0A3L7IP88_CRIGR	Peptidyl-prolyl cis-trans isomerase OS=Cricetulus griseus OX=10029 GN=CgPICR_005021 PE=3 SV=1	T5	Aminoethylcysteine	90.56	0	71.26	0	90.56	0	N/A	N/A	3380	121000	5750	116000	3380	91200	0	10800	28.39	90.56	0
41	******MVNPtVFFDISADGE	sp|P14851|PPIA_CRIGR	Peptidyl-prolyl cis-trans isomerase A OS=Cricetulus griseus OX=10029 GN=PPIA PE=2 SV=2	T5	Aminoethylcysteine	90.56	0	71.26	0	90.56	0	N/A	N/A	3380	121000	5750	116000	3380	91200	0	10800	28.39	90.56	0
470	*********MsVPAFIDISEE	G3GZB1|G3GZB1_CRIGR	Eukaryotic translation initiation factor 3 subunit M OS=Cricetulus griseus OX=10029 GN=EIF3M PE=3 SV=1	S2	Aminoethylcysteine	63.99	0	81.33	5	81.33	5	99.61	5	904	0	694	0	405	0	403	0	36.02	99.61	5
470	*********MsVPAFIDISEE	A0A3L7HF47|A0A3L7HF47_CRIGR	Eukaryotic translation initiation factor 3 subunit M OS=Cricetulus griseus OX=10029 GN=EIF3M PE=3 SV=1	S2	Aminoethylcysteine	63.99	0	81.33	5	81.33	5	99.61	5	904	0	694	0	405	0	403	0	36.02	99.61	5
277	*********MtEWETATPAVA	A0A061HTF9|A0A061HTF9_CRIGR	40S ribosomal protein S5 OS=Cricetulus griseus OX=10029 GN=CgPICR_021440 PE=3 SV=1	T2	Aminoethylcysteine	N/A	N/A	25.7	0	N/A	N/A	33.81	0	0	0	0	0	1340	0	2000	0	30.84	33.81	0
82	PVTYSQLQQRcHSDQLTGLSL	A0A3L7I223|A0A3L7I223_CRIGR	PLEC OS=Cricetulus griseus OX=10029 GN=CgPICR_014920 PE=3 SV=1	C3235	Ammonia-loss (C@N-term)	N/A	N/A	1000	0	N/A	N/A	1000	0	0	0	0	0	1550	0	1660	0	66.49	1000	0
82	NLTYLQLMERcITDPQTGLCL	A0A3L7I223|A0A3L7I223_CRIGR	PLEC OS=Cricetulus griseus OX=10029 GN=CgPICR_014920 PE=3 SV=1	C4144	Ammonia-loss (C@N-term)	N/A	N/A	1000	0	N/A	N/A	N/A	N/A	0	0	0	0	1370	0	0	0	31.7	1000	0
11	PSPVTAQKYRcELLYEGPPDD	A0A3L7HHJ0|A0A3L7HHJ0_CRIGR	EEF2 (Fragment) OS=Cricetulus griseus OX=10029 GN=CgPICR_013023 PE=3 SV=1	C368	Ammonia-loss (C@N-term)	1000	0	N/A	N/A	N/A	N/A	N/A	N/A	681	0	0	0	0	0	0	0	69.81	1000	0
11	PSPVTAQKYRcELLYEGPPDD	G3HSL4|G3HSL4_CRIGR	Elongation factor 2 OS=Cricetulus griseus OX=10029 GN=I79_013848 PE=3 SV=1	C383	Ammonia-loss (C@N-term)	1000	0	N/A	N/A	N/A	N/A	N/A	N/A	681	0	0	0	0	0	0	0	69.81	1000	0
7	HETTFNSIMKcDVDIRKDLYA	sp|P48975|ACTB_CRIGR	Actin cytoplasmic 1 OS=Cricetulus griseus OX=10029 GN=ACTB PE=3 SV=1	C285	Ammonia-loss (C@N-term)	N/A	N/A	N/A	N/A	N/A	N/A	1000	0	0	0	0	0	0	0	406	0	24.06	1000	0
7	HETTFNSIMKcDVDIRKDLYA	G3GVD0|G3GVD0_CRIGR	ACTB OS=Cricetulus griseus OX=10029 GN=CgPICR_011696 PE=3 SV=1	C285	Ammonia-loss (C@N-term)	N/A	N/A	N/A	N/A	N/A	N/A	1000	0	0	0	0	0	0	0	406	0	24.06	1000	0
5	HETTFNSIMKcDVDIRKDLYA	A0A3L7GSH9|A0A3L7GSH9_CRIGR	ACTG1 OS=Cricetulus griseus OX=10029 GN=CgPICR_019876 PE=3 SV=1	C285	Ammonia-loss (C@N-term)	N/A	N/A	N/A	N/A	N/A	N/A	1000	0	0	0	0	0	0	0	406	0	24.06	1000	0
53	IRDGVVKPLKcTVFPKDQVED	G3GXD7|G3GXD7_CRIGR	3-hydroxyacyl-[acyl-carrier-protein] dehydratase OS=Cricetulus griseus OX=10029 GN=I79_002427 PE=4 SV=1	C1820	Ammonia-loss (C@N-term)	N/A	N/A	N/A	N/A	N/A	N/A	1000	0	0	0	0	0	0	0	1240	0	19.7	1000	0
9	ITLDNAYMEKcDENILWLDYK	A0A098KXF7|A0A098KXF7_CRIGR	Pyruvate kinase OS=Cricetulus griseus OX=10029 GN=H671_4g13041 PE=3 SV=1	C173	Ammonia-loss (C@N-term)	1000	0	1000	0	1000	0	1000	0	5590	0	4690	0	4540	0	5020	0	58.37	1000	0
9	ITLDNAYMEKcDENILWLDYK	A0A098KXC0|A0A098KXC0_CRIGR	Pyruvate kinase OS=Cricetulus griseus OX=10029 GN=H671_4g13041 PE=3 SV=1	C258	Ammonia-loss (C@N-term)	1000	0	1000	0	1000	0	1000	0	5590	0	4690	0	4540	0	5020	0	58.37	1000	0
9	ITLDNAYMEKcDENILWLDYK	A0A3L7HNE9|A0A3L7HNE9_CRIGR	Pyruvate kinase (Fragment) OS=Cricetulus griseus OX=10029 GN=CgPICR_013659 PE=3 SV=1	C284	Ammonia-loss (C@N-term)	1000	0	1000	0	1000	0	1000	0	5590	0	4690	0	4540	0	5020	0	58.37	1000	0
26	KVIRKNLVKKcLELFTELAED	A0A3L7HL04|A0A3L7HL04_CRIGR	HSP90AA1 OS=Cricetulus griseus OX=10029 GN=CgPICR_019896 PE=3 SV=1	C421	Ammonia-loss (C@N-term)	1000	0	1000	0	1000	0	1000	0	1190	0	681	0	469	0	496	0	58.74	1000	0
133	VEDRGNQVYRcVYKPLQPGPH	G3HFM4|G3HFM4_CRIGR	Filamin-B OS=Cricetulus griseus OX=10029 GN=I79_009386 PE=3 SV=1	C416	Ammonia-loss (C@N-term)	N/A	N/A	N/A	N/A	N/A	N/A	1000	0	0	0	0	0	0	0	531	0	33.19	1000	0
80	DIYDRKNMPRcIYCIHALSLY	G3IF62|G3IF62_CRIGR	Ras GTPase-activating-like protein IQGAP1 OS=Cricetulus griseus OX=10029 GN=I79_022378 PE=4 SV=1	C148	Ammonia-loss (C@N-term)	N/A	N/A	1000	0	1000	0	N/A	N/A	0	0	348	0	108	0	0	0	45.14	1000	0
38	YFINTSKGQKcEFQDAYVLLS	A0A061IE32|A0A061IE32_CRIGR	60 kDa chaperonin OS=Cricetulus griseus OX=10029 GN=H671_2g6481 PE=3 SV=1	C235	Ammonia-loss (C@N-term)	1000	0	1000	0	1000	0	1000	0	35300	0	17500	0	13400	0	15800	0	71.73	1000	0
38	VLGGGCALLRcIPALDSLKPS	A0A061IE32|A0A061IE32_CRIGR	60 kDa chaperonin OS=Cricetulus griseus OX=10029 GN=H671_2g6481 PE=3 SV=1	C445	Ammonia-loss (C@N-term)	1000	0	1000	0	1000	0	1000	0	18500	0	5490	0	3040	0	10300	0	26.25	1000	0
34	ASINLNAINKcPLLKPWALTF	G3I4H6|G3I4H6_CRIGR	Fructose-bisphosphate aldolase OS=Cricetulus griseus OX=10029 GN=I79_018355 PE=3 SV=1	C290	Ammonia-loss (C@N-term)	1000	0	1000	0	1000	0	1000	0	6240	0	8900	0	6560	0	5340	0	38.71	1000	0
34	ASINLNAINKcPLLKPWALTF	A0A061IB69|A0A061IB69_CRIGR	Fructose-bisphosphate aldolase OS=Cricetulus griseus OX=10029 GN=CgPICR_017699 PE=3 SV=1	C344	Ammonia-loss (C@N-term)	1000	0	1000	0	1000	0	1000	0	6240	0	8900	0	6560	0	5340	0	38.71	1000	0
31	KVIRKNIVKKcLELFSELAED	G3HC84|G3HC84_CRIGR	Heat shock protein HSP 90-beta OS=Cricetulus griseus OX=10029 GN=I79_008088 PE=3 SV=1	C100	Ammonia-loss (C@N-term)	1000	0	1000	0	1000	0	1000	0	3080	0	1620	0	1230	0	1830	0	64.4	1000	0
70	QHQLDVYQKRcEAFGWHAIIV	A0A3L7GV09|A0A3L7GV09_CRIGR	TKT OS=Cricetulus griseus OX=10029 GN=CgPICR_006298 PE=4 SV=1	C206	Ammonia-loss (C@N-term)	1000	0	1000	0	1000	0	1000	0	4580	0	3710	0	3780	0	3280	0	81.46	1000	0
70	QHQLDVYQKRcEAFGWHAIIV	G3GUU5|G3GUU5_CRIGR	Transketolase OS=Cricetulus griseus OX=10029 GN=I79_001469 PE=4 SV=1	C206	Ammonia-loss (C@N-term)	1000	0	1000	0	1000	0	1000	0	4580	0	3710	0	3780	0	3280	0	81.46	1000	0
98	GNWKMNGTKKcLGELICTLNA	A0A3L7HAT5|A0A3L7HAT5_CRIGR	Triosephosphate isomerase OS=Cricetulus griseus OX=10029 GN=CgPICR_018409 PE=3 SV=1	C67	Ammonia-loss (C@N-term)	1000	0	1000	0	1000	0	1000	0	10100	0	5620	0	7050	0	3970	0	40.56	1000	0
211	CTIDHLDRFRcDPYAGKEDIV	A0A061IEX9|A0A061IEX9_CRIGR	Myoferlin isoform 1 OS=Cricetulus griseus OX=10029 GN=H671_3g8947 PE=3 SV=1	C1402	Ammonia-loss (C@N-term)	1000	0	1000	0	1000	0	1000	0	421	0	770	0	640	0	753	0	57.94	1000	0
260	AKQALAHGLKcKSQFTITPGS	G3II47|G3II47_CRIGR	Aconitate hydratase mitochondrial OS=Cricetulus griseus OX=10029 GN=I79_023509 PE=3 SV=1	C410	Ammonia-loss (C@N-term)	1000	0	N/A	N/A	N/A	N/A	N/A	N/A	200	0	0	0	0	0	0	0	41.6	1000	0
260	LQILIKVKGKcTTDHISAAGP	G3II47|G3II47_CRIGR	Aconitate hydratase mitochondrial OS=Cricetulus griseus OX=10029 GN=I79_023509 PE=3 SV=1	C592	Ammonia-loss (C@N-term)	1000	0	1000	0	1000	0	1000	0	2220	0	1200	0	750	0	1650	0	50.93	1000	0
260	AKQALAHGLKcKSQFTITPGS	A0A3L7I2K5|A0A3L7I2K5_CRIGR	Aconitate hydratase mitochondrial (Fragment) OS=Cricetulus griseus OX=10029 GN=CgPICR_015075 PE=3 SV=1	C415	Ammonia-loss (C@N-term)	1000	0	N/A	N/A	N/A	N/A	N/A	N/A	200	0	0	0	0	0	0	0	41.6	1000	0
260	LQILIKVKGKcTTDHISAAGP	A0A3L7I2K5|A0A3L7I2K5_CRIGR	Aconitate hydratase mitochondrial (Fragment) OS=Cricetulus griseus OX=10029 GN=CgPICR_015075 PE=3 SV=1	C597	Ammonia-loss (C@N-term)	1000	0	1000	0	1000	0	1000	0	2220	0	1200	0	750	0	1650	0	50.93	1000	0
171	GCAVAVASDRcSIHLQLQGLV	A0A061IJI9|A0A061IJI9_CRIGR	Valyl-tRNA synthetase OS=Cricetulus griseus OX=10029 GN=H671_1g2778 PE=3 SV=1	C1439	Ammonia-loss (C@N-term)	N/A	N/A	N/A	N/A	1000	0	N/A	N/A	0	0	161	0	0	0	0	0	58.8	1000	0
171	GCAVAVASDRcSIHLQLQGLV	A0A061IM03|A0A061IM03_CRIGR	Valyl-tRNA synthetase OS=Cricetulus griseus OX=10029 GN=H671_1g2778 PE=3 SV=1	C1439	Ammonia-loss (C@N-term)	N/A	N/A	N/A	N/A	1000	0	N/A	N/A	0	0	161	0	0	0	0	0	58.8	1000	0
531	TEYLCEPLRKcLKDEDPYVRK	A0A061I2P5|A0A061I2P5_CRIGR	AP complex subunit beta OS=Cricetulus griseus OX=10029 GN=H671_7g18640 PE=3 SV=1	C129	Ammonia-loss (C@N-term)	N/A	N/A	N/A	N/A	N/A	N/A	1000	0	0	0	0	0	0	0	426	0	26.83	1000	0
531	TEYLCEPLRKcLKDEDPYVRK	A0A061HW92|A0A061HW92_CRIGR	AP complex subunit beta OS=Cricetulus griseus OX=10029 GN=H671_7g18640 PE=3 SV=1	C129	Ammonia-loss (C@N-term)	N/A	N/A	N/A	N/A	N/A	N/A	1000	0	0	0	0	0	0	0	426	0	26.83	1000	0
531	TEYLCEPLRKcLKDEDPYVRK	A0A061I0H5|A0A061I0H5_CRIGR	AP-1 complex subunit beta-1-like isoform 1 OS=Cricetulus griseus OX=10029 GN=H671_7g18640 PE=3 SV=1	C129	Ammonia-loss (C@N-term)	N/A	N/A	N/A	N/A	N/A	N/A	1000	0	0	0	0	0	0	0	426	0	26.83	1000	0
307	KVTRLVRDSKcEYPAACNALE	A0A061IBJ4|A0A061IBJ4_CRIGR	Delta-1-pyrroline-5-carboxylate synthase OS=Cricetulus griseus OX=10029 GN=CgPICR_007864 PE=3 SV=1	C604	Ammonia-loss (C@N-term)	1000	0	N/A	N/A	1000	0	1000	0	861	0	177	0	0	0	45.1	0	68.64	1000	0
307	KVTRLVRDSKcEYPAACNALE	G3HXX8|G3HXX8_CRIGR	Delta-1-pyrroline-5-carboxylate synthase OS=Cricetulus griseus OX=10029 GN=H671_3g8921 PE=3 SV=1	C606	Ammonia-loss (C@N-term)	1000	0	N/A	N/A	1000	0	1000	0	861	0	177	0	0	0	45.1	0	68.64	1000	0
316	YEKAIGHLSKcGPEYFTECLN	G3H9F5|G3H9F5_CRIGR	Elongator complex protein 1 OS=Cricetulus griseus OX=10029 GN=I79_007024 PE=3 SV=1	C953	Ammonia-loss (C@N-term)	1000	0	N/A	N/A	1000	0	N/A	N/A	208	0	64.8	0	0	0	0	0	57.67	1000	0
484	LIIGTFERMKcFSEENHEPLR	A0A3L7HZ98|A0A3L7HZ98_CRIGR	Vacuolar protein sorting-associated protein 35 OS=Cricetulus griseus OX=10029 GN=CgPICR_021090 PE=3 SV=1	C640	Ammonia-loss (C@N-term)	N/A	N/A	N/A	N/A	N/A	N/A	1000	0	0	0	0	0	0	0	211	0	21.12	1000	0
484	LIIGTFERMKcFSEENHEPLR	A0A061IC10|A0A061IC10_CRIGR	Vacuolar protein sorting-associated protein 35 OS=Cricetulus griseus OX=10029 GN=H671_3g10061 PE=3 SV=1	C641	Ammonia-loss (C@N-term)	N/A	N/A	N/A	N/A	N/A	N/A	1000	0	0	0	0	0	0	0	211	0	21.12	1000	0
520	LIIGTFERMKcFSEENHEPLR	G3I8H3|G3I8H3_CRIGR	Putative myosin light chain kinase 3 OS=Cricetulus griseus OX=10029 GN=H671_3g10061 PE=3 SV=1	C1271	Ammonia-loss (C@N-term)	N/A	N/A	N/A	N/A	N/A	N/A	1000	0	0	0	0	0	0	0	211	0	21.12	1000	0
223	LLLERSCAAKcPDIATQLAGT	G3HAP7|G3HAP7_CRIGR	Glutathione synthetase OS=Cricetulus griseus OX=10029 GN=I79_007504 PE=3 SV=1	C294	Ammonia-loss (C@N-term)	1000	0	1000	0	1000	0	1000	0	2550	0	857	0	349	0	2450	0	48.81	1000	0
290	QRGLVLRNEKcHEHYTTEFLY	G3H8W5|G3H8W5_CRIGR	6-phosphofructokinase OS=Cricetulus griseus OX=10029 GN=I79_006852 PE=3 SV=1	C595	Ammonia-loss (C@N-term)	1000	0	1000	0	1000	0	1000	0	1990	0	968	0	1520	0	2050	0	71.94	1000	0
290	QRGLVLRNEKcHEHYTTEFLY	A0A3L7IGX0|A0A3L7IGX0_CRIGR	PFKL OS=Cricetulus griseus OX=10029 GN=CgPICR_016013 PE=4 SV=1	C579	Ammonia-loss (C@N-term)	1000	0	1000	0	1000	0	1000	0	1990	0	968	0	1520	0	2050	0	71.94	1000	0
200	EVHKDDKPVKcHQYDGLVELA	A0A061I9W3|A0A061I9W3_CRIGR	Calcium-transporting ATPase OS=Cricetulus griseus OX=10029 GN=H671_4g11507 PE=3 SV=1	C384	Ammonia-loss (C@N-term)	N/A	N/A	N/A	N/A	1000	0	N/A	N/A	0	0	317	0	0	0	0	0	60.4	1000	0
398	GPYRQDLLAKcDRVDQLTAQL	G3GWQ1|G3GWQ1_CRIGR	Metavinculin OS=Cricetulus griseus OX=10029 GN=I79_002180 PE=3 SV=1	C554	Ammonia-loss (C@N-term)	1000	0	N/A	N/A	N/A	N/A	N/A	N/A	647	0	0	0	0	0	0	0	41.7	1000	0
347	NAMKIRDVTKcLEEFELLGKA	A0A061I773|A0A061I773_CRIGR	Eukaryotic translation initiation factor 3 subunit C OS=Cricetulus griseus OX=10029 GN=EIF3C PE=3 SV=1	C79	Ammonia-loss (C@N-term)	1000	0	N/A	N/A	N/A	N/A	N/A	N/A	864	0	0	0	0	0	0	0	28.02	1000	0
347	NAMKIRDVTKcLEEFELLGKA	A0A3L7I3A4|A0A3L7I3A4_CRIGR	Eukaryotic translation initiation factor 3 subunit C OS=Cricetulus griseus OX=10029 GN=EIF3C PE=3 SV=1	C79	Ammonia-loss (C@N-term)	1000	0	N/A	N/A	N/A	N/A	N/A	N/A	864	0	0	0	0	0	0	0	28.02	1000	0
220	PYTIMFGPDKcGEDYKLHFIF	A0A061I3K8|A0A061I3K8_CRIGR	Calnexin OS=Cricetulus griseus OX=10029 GN=H671_7g18220 PE=3 SV=1	C195	Ammonia-loss (C@N-term)	1000	0	1000	0	1000	0	1000	0	5320	0	3530	0	3470	0	4230	0	60.38	1000	0
220	WEAPQIANPKcESAPGCGVWQ	A0A061I3K8|A0A061I3K8_CRIGR	Calnexin OS=Cricetulus griseus OX=10029 GN=H671_7g18220 PE=3 SV=1	C361	Ammonia-loss (C@N-term)	N/A	N/A	1000	0	1000	0	N/A	N/A	0	0	832	0	410	0	0	0	75.55	1000	0
220	PYTIMFGPDKcGEDYKLHFIF	G3HP69|G3HP69_CRIGR	Calnexin OS=Cricetulus griseus OX=10029 GN=I79_012575 PE=3 SV=1	C195	Ammonia-loss (C@N-term)	1000	0	1000	0	1000	0	1000	0	5320	0	3530	0	3470	0	4230	0	60.38	1000	0
220	WEAPQIANPKcESAPGCGVWQ	G3HP69|G3HP69_CRIGR	Calnexin OS=Cricetulus griseus OX=10029 GN=I79_012575 PE=3 SV=1	C361	Ammonia-loss (C@N-term)	N/A	N/A	1000	0	1000	0	N/A	N/A	0	0	832	0	410	0	0	0	75.55	1000	0
573	RGFILRHAPRcPENAFFLDHV	A0A3L7GLX6|A0A3L7GLX6_CRIGR	MYO1C OS=Cricetulus griseus OX=10029 GN=CgPICR_003524 PE=3 SV=1	C783	Ammonia-loss (C@N-term)	1000	0	N/A	N/A	1000	0	1000	0	854	0	507	0	0	0	365	0	51.57	1000	0
441	VHKPPKVQEKcQLEINFNTLQ	A0A3L7H7P2|A0A3L7H7P2_CRIGR	ACTN4 OS=Cricetulus griseus OX=10029 GN=CgPICR_018652 PE=3 SV=1	C660	Ammonia-loss (C@N-term)	1000	0	1000	0	N/A	N/A	1000	0	133	0	0	0	323	0	208	0	36.24	1000	0
365	EVKLNSKKHRcFSFGIGEGAS	G3IC91|G3IC91_CRIGR	von Willebrand factor A domain-containing protein 5A OS=Cricetulus griseus OX=10029 GN=I79_021281 PE=4 SV=1	C416	Ammonia-loss (C@N-term)	1000	0	1000	0	1000	0	1000	0	78.7	0	362	0	166	0	84.3	0	35.12	1000	0
415	KERVKLEGSKcKGQLLIFGAT	A0A3L7I8Y1|A0A3L7I8Y1_CRIGR	RCC2 OS=Cricetulus griseus OX=10029 GN=CgPICR_007337 PE=4 SV=1	C100	Ammonia-loss (C@N-term)	N/A	N/A	N/A	N/A	1000	0	N/A	N/A	0	0	385	0	0	0	0	0	62.31	1000	0
473	GPYRQDLLAKcDRVDQLTAQL	A0A3L7IMS2|A0A3L7IMS2_CRIGR	Metavinculin OS=Cricetulus griseus OX=10029 GN=CgPICR_018324 PE=3 SV=1	C514	Ammonia-loss (C@N-term)	1000	0	N/A	N/A	N/A	N/A	N/A	N/A	647	0	0	0	0	0	0	0	41.7	1000	0
566	TEYLCEPLRKcLKDEDPYVRK	A0A061IRD9|A0A061IRD9_CRIGR	AP complex subunit beta OS=Cricetulus griseus OX=10029 GN=H671_1g1182 PE=3 SV=1	C129	Ammonia-loss (C@N-term)	N/A	N/A	N/A	N/A	N/A	N/A	1000	0	0	0	0	0	0	0	426	0	26.83	1000	0
566	TEYLCEPLRKcLKDEDPYVRK	A0A061IQW5|A0A061IQW5_CRIGR	AP complex subunit beta OS=Cricetulus griseus OX=10029 GN=H671_1g1182 PE=3 SV=1	C129	Ammonia-loss (C@N-term)	N/A	N/A	N/A	N/A	N/A	N/A	1000	0	0	0	0	0	0	0	426	0	26.83	1000	0
566	TEYLCEPLRKcLKDEDPYVRK	A0A061IQA4|A0A061IQA4_CRIGR	AP complex subunit beta OS=Cricetulus griseus OX=10029 GN=H671_1g1182 PE=3 SV=1	C129	Ammonia-loss (C@N-term)	N/A	N/A	N/A	N/A	N/A	N/A	1000	0	0	0	0	0	0	0	426	0	26.83	1000	0
394	TGKQLVSGARcKDVLTGQEFD	G3HT22|G3HT22_CRIGR	Glycerol-3-phosphate dehydrogenase OS=Cricetulus griseus OX=10029 GN=I79_014035 PE=3 SV=1	C270	Ammonia-loss (C@N-term)	1000	0	1000	0	1000	0	1000	0	1430	0	774	0	706	0	1300	0	39.35	1000	0
249	KPAARKAFERcSEGVFLLTTT	A0A3L7I839|A0A3L7I839_CRIGR	SFPQ OS=Cricetulus griseus OX=10029 GN=CgPICR_007108 PE=4 SV=1	C220	Ammonia-loss (C@N-term)	N/A	N/A	N/A	N/A	1000	0	N/A	N/A	0	0	376	0	0	0	0	0	68.37	1000	0
560	INTARAIATKcGILHPGEDFL	A0A3L7IET9|A0A3L7IET9_CRIGR	Calcium-transporting ATPase OS=Cricetulus griseus OX=10029 GN=CgPICR_015717 PE=3 SV=1	C681	Ammonia-loss (C@N-term)	N/A	N/A	N/A	N/A	1000	0	N/A	N/A	0	0	295	0	0	0	0	0	49.31	1000	0
462	LHKPPKVQEKcQLEINFNTLQ	G3H1K9|G3H1K9_CRIGR	Alpha-actinin-1 OS=Cricetulus griseus OX=10029 GN=I79_004057 PE=3 SV=1	C332	Ammonia-loss (C@N-term)	1000	0	1000	0	N/A	N/A	1000	0	133	0	0	0	323	0	208	0	36.24	1000	0
462	LHKPPKVQEKcQLEINFNTLQ	A0A3L7HIW9|A0A3L7HIW9_CRIGR	ACTN1 OS=Cricetulus griseus OX=10029 GN=CgPICR_008314 PE=3 SV=1	C332	Ammonia-loss (C@N-term)	1000	0	1000	0	N/A	N/A	1000	0	133	0	0	0	323	0	208	0	36.24	1000	0
677	VVGKTYGLWKcVLPEEDSAEL	G3H9Z4|G3H9Z4_CRIGR	Serine-threonine kinase receptor-associated protein OS=Cricetulus griseus OX=10029 GN=H671_8g19416 PE=4 SV=1	C264	Ammonia-loss (C@N-term)	1000	0	1000	0	1000	0	1000	0	2480	0	910	0	429	0	1620	0	36.94	1000	0
530	LNLIGLKAGRcADYVVTGTWS	G3IKH9|G3IKH9_CRIGR	Phosphohydroxythreonine aminotransferase OS=Cricetulus griseus OX=10029 GN=I79_024382 PE=3 SV=1	C37	Ammonia-loss (C@N-term)	1000	0	1000	0	1000	0	1000	0	2750	0	1470	0	892	0	1380	0	43.47	1000	0
313	MRYLHRFGAKcVGVGESDGSI	A0A3L7GVU3|A0A3L7GVU3_CRIGR	Glutamate dehydrogenase (NAD(P)(+)) OS=Cricetulus griseus OX=10029 GN=CgPICR_006231 PE=3 SV=1	C184	Ammonia-loss (C@N-term)	1000	0	N/A	N/A	N/A	N/A	N/A	N/A	247	0	0	0	0	0	0	0	52.2	1000	0
518	YESLPEELQKcFDVKDVQMLQ	A0A3L7HSR9|A0A3L7HSR9_CRIGR	Hsp90 chaperone protein kinase-targeting subunit OS=Cricetulus griseus OX=10029 GN=CgPICR_019663 PE=3 SV=1	C270	Ammonia-loss (C@N-term)	N/A	N/A	N/A	N/A	1000	0	N/A	N/A	0	0	70.6	0	0	0	0	0	36.85	1000	0
518	PTDAKFHMQRcIDSGLWVPNS	A0A3L7HSR9|A0A3L7HSR9_CRIGR	Hsp90 chaperone protein kinase-targeting subunit OS=Cricetulus griseus OX=10029 GN=CgPICR_019663 PE=3 SV=1	C298	Ammonia-loss (C@N-term)	1000	0	N/A	N/A	1000	0	1000	0	516	0	111	0	0	0	72	0	42.5	1000	0
518	YESLPEELQKcFDVKDVQMLQ	G3H6C5|G3H6C5_CRIGR	Hsp90 chaperone protein kinase-targeting subunit OS=Cricetulus griseus OX=10029 GN=I79_005880 PE=3 SV=1	C309	Ammonia-loss (C@N-term)	N/A	N/A	N/A	N/A	1000	0	N/A	N/A	0	0	70.6	0	0	0	0	0	36.85	1000	0
518	PTDAKFHMQRcIDSGLWVPNS	G3H6C5|G3H6C5_CRIGR	Hsp90 chaperone protein kinase-targeting subunit OS=Cricetulus griseus OX=10029 GN=I79_005880 PE=3 SV=1	C337	Ammonia-loss (C@N-term)	1000	0	N/A	N/A	1000	0	1000	0	516	0	111	0	0	0	72	0	42.5	1000	0
416	PNEIKVVYLRcTGGEVGATSA	A0A3L7HCF2|A0A3L7HCF2_CRIGR	60S ribosomal protein L12 OS=Cricetulus griseus OX=10029 GN=CgPICR_015435 PE=3 SV=1	C77	Ammonia-loss (C@N-term)	1000	0	1000	0	1000	0	1000	0	5110	0	1550	0	841	0	1240	0	70.01	1000	0
460	EERAEVSELKcGDLEEELKNV	A0A3L7IEW0|A0A3L7IEW0_CRIGR	TPM4 OS=Cricetulus griseus OX=10029 GN=CgPICR_016243 PE=3 SV=1	C274	Ammonia-loss (C@N-term)	1000	0	N/A	N/A	1000	0	1000	0	3360	0	2210	0	0	0	2580	0	52.8	1000	0
1068	SLEIMTLQPRcEDVETAEGVA	G3I7X1|G3I7X1_CRIGR	Flotillin OS=Cricetulus griseus OX=10029 GN=I79_019620 PE=3 SV=1	C56	Ammonia-loss (C@N-term)	1000	0	N/A	N/A	N/A	N/A	N/A	N/A	27	0	0	0	0	0	0	0	82.36	1000	0
1068	SLEIMTLQPRcEDVETAEGVA	A0A3L7GN19|A0A3L7GN19_CRIGR	Flotillin OS=Cricetulus griseus OX=10029 GN=CgPICR_003490 PE=3 SV=1	C109	Ammonia-loss (C@N-term)	1000	0	N/A	N/A	N/A	N/A	N/A	N/A	27	0	0	0	0	0	0	0	82.36	1000	0
958	IVKFKEPSLKcVDLVVSELAT	A0A061I6R1|A0A061I6R1_CRIGR	Dynamin GTPase OS=Cricetulus griseus OX=10029 GN=H671_4g12320 PE=3 SV=1	C471	Ammonia-loss (C@N-term)	1000	0	N/A	N/A	1000	0	1000	0	197	0	268	0	0	0	146	0	67.6	1000	0
742	VWALIYYCMRcGDLLAASQVV	G3HIK1|G3HIK1_CRIGR	Nuclear pore complex protein Nup93 OS=Cricetulus griseus OX=10029 GN=I79_010472 PE=3 SV=1	C328	Ammonia-loss (C@N-term)	1000	0	N/A	N/A	1000	0	1000	0	431	0	236	0	0	0	554	0	48.49	1000	0
742	DSQGENMFLRcVSELVIESRE	G3HIK1|G3HIK1_CRIGR	Nuclear pore complex protein Nup93 OS=Cricetulus griseus OX=10029 GN=I79_010472 PE=3 SV=1	C569	Ammonia-loss (C@N-term)	1000	0	N/A	N/A	N/A	N/A	N/A	N/A	530	0	0	0	0	0	0	0	16.99	1000	0
547	DEEQGPQVYKcDPAGYYCGFK	A0A061I2E1|A0A061I2E1_CRIGR	Proteasome subunit alpha type OS=Cricetulus griseus OX=10029 GN=H671_5g14943 PE=3 SV=1	C154	Ammonia-loss (C@N-term)	1000	0	N/A	N/A	N/A	N/A	N/A	N/A	396	0	0	0	0	0	0	0	42.47	1000	0
547	DEEQGPQVYKcDPAGYYCGFK	A0A061I019|A0A061I019_CRIGR	Proteasome subunit alpha type OS=Cricetulus griseus OX=10029 GN=H671_5g14943 PE=3 SV=1	C154	Ammonia-loss (C@N-term)	1000	0	N/A	N/A	N/A	N/A	N/A	N/A	396	0	0	0	0	0	0	0	42.47	1000	0
628	KPAARKAFERcSEGVFLLTTT	G3H9U3|G3H9U3_CRIGR	Splicing factor proline-and glutamine-rich OS=Cricetulus griseus OX=10029 GN=I79_007174 PE=4 SV=1	C75	Ammonia-loss (C@N-term)	N/A	N/A	N/A	N/A	1000	0	N/A	N/A	0	0	376	0	0	0	0	0	68.37	1000	0
680	VVGRCLPTPKcHTPPLYRMRI	A0A3L7IE94|A0A3L7IE94_CRIGR	60S ribosomal protein L18a (Fragment) OS=Cricetulus griseus OX=10029 GN=CgPICR_016198 PE=3 SV=1	C16	Ammonia-loss (C@N-term)	1000	0	N/A	N/A	N/A	N/A	N/A	N/A	289	0	0	0	0	0	0	0	29.01	1000	0
680	VVGRCLPTPKcHTPPLYRMRI	A0A061IJV0|A0A061IJV0_CRIGR	60S ribosomal protein L18a OS=Cricetulus griseus OX=10029 GN=H671_1g2638 PE=3 SV=1	C40	Ammonia-loss (C@N-term)	1000	0	N/A	N/A	N/A	N/A	N/A	N/A	289	0	0	0	0	0	0	0	29.01	1000	0
446	LDQNRMFEPKcLDEFPNLKAF	G3ILF1|G3ILF1_CRIGR	Glutathione S-transferase OS=Cricetulus griseus OX=10029 GN=H671_1g2859 PE=3 SV=1	C180	Ammonia-loss (C@N-term)	1000	0	N/A	N/A	N/A	N/A	N/A	N/A	382	0	0	0	0	0	0	0	19.96	1000	0
842	AEMEGTQQLRcVLELADQILK	Q9ERF7|Q9ERF7_CRIGR	Intercellular adhesion molecule 1 OS=Cricetulus griseus OX=10029 GN=ICAM1 PE=2 SV=1	C290	Ammonia-loss (C@N-term)	1000	0	1000	0	1000	0	1000	0	1020	0	1530	0	1610	0	526	0	49.09	1000	0
490	GNWKMTGKKKcLGELICTLNA	A0A061IJP1|A0A061IJP1_CRIGR	Triosephosphate isomerase OS=Cricetulus griseus OX=10029 GN=H671_2g5691 PE=3 SV=1	C18	Ammonia-loss (C@N-term)	1000	0	1000	0	1000	0	1000	0	10100	0	5620	0	7050	0	3970	0	40.56	1000	0
490	GNWKMTGKKKcLGELICTLNA	G3HNV4|G3HNV4_CRIGR	Triosephosphate isomerase OS=Cricetulus griseus OX=10029 GN=I79_012448 PE=3 SV=1	C21	Ammonia-loss (C@N-term)	1000	0	1000	0	1000	0	1000	0	10100	0	5620	0	7050	0	3970	0	40.56	1000	0
1002	IIANVHPGSRcFGETLSTLNF	A0A061I2E3|A0A061I2E3_CRIGR	Kinesin-like protein KIF15 OS=Cricetulus griseus OX=10029 GN=H671_4g13212 PE=3 SV=1	C400	Ammonia-loss (C@N-term)	1000	0	1000	0	1000	0	N/A	N/A	213	0	55.8	0	61.1	0	0	0	39.45	1000	0
1002	IIANVHPGSRcFGETLSTLNF	A0A3L7HN93|A0A3L7HN93_CRIGR	KIF15 (Fragment) OS=Cricetulus griseus OX=10029 GN=CgPICR_014677 PE=3 SV=1	C314	Ammonia-loss (C@N-term)	1000	0	1000	0	1000	0	N/A	N/A	213	0	55.8	0	61.1	0	0	0	39.45	1000	0
525	MLAAQDVAQRcKELGITALHI	sp|P62265|RS14_CRIGR	40S ribosomal protein S14 OS=Cricetulus griseus OX=10029 GN=RPS14 PE=2 SV=3	C85	Ammonia-loss (C@N-term)	1000	0	1000	0	1000	0	1000	0	15200	0	7480	0	4770	0	632	0	50.67	1000	0
525	MLAAQDVAQRcKELGITALHI	A0A3L7GVJ0|A0A3L7GVJ0_CRIGR	RPS14 OS=Cricetulus griseus OX=10029 GN=CgPICR_014026 PE=3 SV=1	C85	Ammonia-loss (C@N-term)	1000	0	1000	0	1000	0	1000	0	15200	0	7480	0	4770	0	632	0	50.67	1000	0
1142	SLQELAAEQKcFVEHILCTKP	G3GYD3|G3GYD3_CRIGR	Nuclear pore complex protein Nup88 OS=Cricetulus griseus OX=10029 GN=I79_002808 PE=4 SV=1	C316	Ammonia-loss (C@N-term)	1000	0	N/A	N/A	N/A	N/A	N/A	N/A	183	0	0	0	0	0	0	0	37.7	1000	0
956	AAQVMGPPDRcQHAAHIINEL	A0A3L7HCJ2|A0A3L7HCJ2_CRIGR	FUBP3 OS=Cricetulus griseus OX=10029 GN=CgPICR_015474 PE=4 SV=1	C334	Ammonia-loss (C@N-term)	1000	0	N/A	N/A	N/A	N/A	N/A	N/A	86.7	0	0	0	0	0	0	0	31.8	1000	0
503	LLGRKVVVVRcEGINISGNFY	A0A3L7HG41|A0A3L7HG41_CRIGR	60S ribosomal protein L13a OS=Cricetulus griseus OX=10029 GN=CgPICR_019309 PE=3 SV=1	C149	Ammonia-loss (C@N-term)	1000	0	1000	0	1000	0	1000	0	4340	0	2770	0	1700	0	1780	0	51.87	1000	0
974	QLCRHGPLGKcVHCVPLEPFD	A0A061I0F3|A0A061I0F3_CRIGR	Putative nuclear protein localization protein 4 like protein OS=Cricetulus griseus OX=10029 GN=H671_7g18341 PE=3 SV=1	C145	Ammonia-loss (C@N-term)	N/A	N/A	1000	0	N/A	N/A	N/A	N/A	0	0	0	0	74.7	0	0	0	17.23	1000	0
922	TFQERLNSYKcITDTLQELVN	A0A3L7I5V4|A0A3L7I5V4_CRIGR	NUP155 (Fragment) OS=Cricetulus griseus OX=10029 GN=CgPICR_002762 PE=3 SV=1	C833	Ammonia-loss (C@N-term)	1000	0	1000	0	1000	0	1000	0	454	0	157	0	121	0	111	0	50.17	1000	0
859	LTKDLGGNSKcSDFTEEICRR	G3H0B5|G3H0B5_CRIGR	Isocitrate dehydrogenase [NAD] subunit mitochondrial OS=Cricetulus griseus OX=10029 GN=I79_003570 PE=3 SV=1	C351	Ammonia-loss (C@N-term)	1000	0	N/A	N/A	N/A	N/A	N/A	N/A	810	0	0	0	0	0	0	0	17.4	1000	0
687	LDLHLIFEPKcLDTFPNLKDF	A0A061IJC4|A0A061IJC4_CRIGR	Glutathione transferase OS=Cricetulus griseus OX=10029 GN=H671_1g2857 PE=3 SV=1	C174	Ammonia-loss (C@N-term)	1000	0	1000	0	1000	0	N/A	N/A	591	0	577	0	289	0	0	0	55.68	1000	0
687	LDQYQMFEPKcLDPFPNLKDF	A0A061IJC4|A0A061IJC4_CRIGR	Glutathione transferase OS=Cricetulus griseus OX=10029 GN=H671_1g2857 PE=3 SV=1	C432	Ammonia-loss (C@N-term)	1000	0	1000	0	1000	0	1000	0	3190	0	5630	0	5690	0	3000	0	63.35	1000	0
943	ANDATFDIKKcDLHRLEEGPP	G3H5K6|G3H5K6_CRIGR	Pyruvate dehydrogenase E1 component subunit alpha OS=Cricetulus griseus OX=10029 GN=PDH-A1 PE=2 SV=1	C41	Ammonia-loss (C@N-term)	1000	0	1000	0	1000	0	N/A	N/A	396	0	387	0	308	0	0	0	52.68	1000	0
1406	TQALKAAFMKcGSEDTAPVII	A0A061IG12|A0A061IG12_CRIGR	Elongation factor Tu GTP-binding domain-containing protein 1 OS=Cricetulus griseus OX=10029 GN=H671_3g8635 PE=4 SV=1	C402	Ammonia-loss (C@N-term)	N/A	N/A	N/A	N/A	1000	0	N/A	N/A	0	0	64	0	0	0	0	0	74.46	1000	0
615	ENSSTAIGIRcKDGVVFGVEK	G3I9G7|G3I9G7_CRIGR	Proteasome subunit alpha type OS=Cricetulus griseus OX=10029 GN=I79_020214 PE=3 SV=1	C105	Ammonia-loss (C@N-term)	1000	0	1000	0	1000	0	1000	0	1940	0	827	0	560	0	1910	0	40.12	1000	0
774	LERNQVFEPKcLEEFPNLKDF	A0A061IN16|A0A061IN16_CRIGR	Glutathione transferase OS=Cricetulus griseus OX=10029 GN=H671_1g2858 PE=3 SV=1	C433	Ammonia-loss (C@N-term)	1000	0	1000	0	1000	0	N/A	N/A	256	0	101	0	174	0	0	0	44.63	1000	0
774	LERNQVFEPKcLEEFPNLKDF	A0A061IPJ5|A0A061IPJ5_CRIGR	Glutathione transferase OS=Cricetulus griseus OX=10029 GN=H671_1g2858 PE=3 SV=1	C433	Ammonia-loss (C@N-term)	1000	0	1000	0	1000	0	N/A	N/A	256	0	101	0	174	0	0	0	44.63	1000	0
774	LERNQVFEPKcLEEFPNLKDF	G3ILF3|G3ILF3_CRIGR	Glutathione S-transferase OS=Cricetulus griseus OX=10029 GN=I79_024718 PE=3 SV=1	C174	Ammonia-loss (C@N-term)	1000	0	1000	0	1000	0	N/A	N/A	256	0	101	0	174	0	0	0	44.63	1000	0
881	EGEAAEELSRcFSPGVIEVQE	A0A061IQH8|A0A061IQH8_CRIGR	DNA-directed RNA polymerases I and III subunit RPAC1 OS=Cricetulus griseus OX=10029 GN=H671_1g1529 PE=3 SV=1	C256	Ammonia-loss (C@N-term)	1000	0	N/A	N/A	N/A	N/A	N/A	N/A	319	0	0	0	0	0	0	0	21.49	1000	0
1313	KESSPSHPTRcHEDNVVVAVD	G3I321|G3I321_CRIGR	eIF-2B GDP-GTP exchange factor subunit epsilon OS=Cricetulus griseus OX=10029 GN=I79_017821 PE=3 SV=1	C191	Ammonia-loss (C@N-term)	1000	0	N/A	N/A	N/A	N/A	1000	0	58.7	0	0	0	0	0	251	0	62.54	1000	0
1313	KESSPSHPTRcHEDNVVVAVD	A0A3L7HS20|A0A3L7HS20_CRIGR	eIF-2B GDP-GTP exchange factor subunit epsilon OS=Cricetulus griseus OX=10029 GN=CgPICR_002208 PE=3 SV=1	C191	Ammonia-loss (C@N-term)	1000	0	N/A	N/A	N/A	N/A	1000	0	58.7	0	0	0	0	0	251	0	62.54	1000	0
1242	AAQDAKEVLKcLSEQIADAYS	G3H7I9|G3H7I9_CRIGR	Torsin-1A-interacting protein 1 OS=Cricetulus griseus OX=10029 GN=I79_006321 PE=3 SV=1	C434	Ammonia-loss (C@N-term)	1000	0	1000	0	1000	0	1000	0	800	0	283	0	387	0	111	0	43.41	1000	0
1439	PAKATVFNLKcDPVFDFGTGP	G3HG40|G3HG40_CRIGR	Eukaryotic translation initiation factor 2A OS=Cricetulus griseus OX=10029 GN=I79_009559 PE=3 SV=1	C306	Ammonia-loss (C@N-term)	1000	0	N/A	N/A	N/A	N/A	N/A	N/A	81.7	0	0	0	0	0	0	0	38.02	1000	0
1309	FEEVIKKFPRcAEGYALYAQA	A0A061I493|A0A061I493_CRIGR	Import receptor subunit TOM70-like protein OS=Cricetulus griseus OX=10029 GN=H671_4g12379 PE=4 SV=1	C379	Ammonia-loss (C@N-term)	1000	0	N/A	N/A	1000	0	N/A	N/A	297	0	80.9	0	0	0	0	0	81.04	1000	0
1309	FGKADEMYDKcIDLEPDNATT	A0A061I493|A0A061I493_CRIGR	Import receptor subunit TOM70-like protein OS=Cricetulus griseus OX=10029 GN=H671_4g12379 PE=4 SV=1	C406	Ammonia-loss (C@N-term)	1000	0	N/A	N/A	N/A	N/A	N/A	N/A	750	0	0	0	0	0	0	0	34.66	1000	0
1309	FEEVIKKFPRcAEGYALYAQA	A0A3L7HSA6|A0A3L7HSA6_CRIGR	TOMM70A OS=Cricetulus griseus OX=10029 GN=CgPICR_001951 PE=4 SV=1	C379	Ammonia-loss (C@N-term)	1000	0	N/A	N/A	1000	0	N/A	N/A	297	0	80.9	0	0	0	0	0	81.04	1000	0
1309	FGKADEMYDKcIDLEPDNATT	A0A3L7HSA6|A0A3L7HSA6_CRIGR	TOMM70A OS=Cricetulus griseus OX=10029 GN=CgPICR_001951 PE=4 SV=1	C406	Ammonia-loss (C@N-term)	1000	0	N/A	N/A	N/A	N/A	N/A	N/A	750	0	0	0	0	0	0	0	34.66	1000	0
1309	FEEVIKKFPRcAEGYALYAQA	A0A061I6L5|A0A061I6L5_CRIGR	Import receptor subunit TOM70-like protein OS=Cricetulus griseus OX=10029 GN=H671_4g12379 PE=4 SV=1	C390	Ammonia-loss (C@N-term)	1000	0	N/A	N/A	1000	0	N/A	N/A	297	0	80.9	0	0	0	0	0	81.04	1000	0
1309	FGKADEMYDKcIDLEPDNATT	A0A061I6L5|A0A061I6L5_CRIGR	Import receptor subunit TOM70-like protein OS=Cricetulus griseus OX=10029 GN=H671_4g12379 PE=4 SV=1	C417	Ammonia-loss (C@N-term)	1000	0	N/A	N/A	N/A	N/A	N/A	N/A	750	0	0	0	0	0	0	0	34.66	1000	0
1397	PNLRFVACHRcGVHVLQSALL	G3HDC9|G3HDC9_CRIGR	Pumilio domain-containing protein C14orf21-like OS=Cricetulus griseus OX=10029 GN=I79_008533 PE=4 SV=1	C153	Ammonia-loss (C@N-term)	1000	0	N/A	N/A	1000	0	N/A	N/A	101	0	117	0	0	0	0	0	59.89	1000	0
822	CISQTSISQKcEFQDAYVLLS	A0A3L7GW60|A0A3L7GW60_CRIGR	60 kDa chaperonin OS=Cricetulus griseus OX=10029 GN=CgPICR_022970 PE=3 SV=1	C147	Ammonia-loss (C@N-term)	1000	0	1000	0	1000	0	1000	0	35300	0	17500	0	13400	0	15800	0	71.73	1000	0
1525	VDELMEIFRRcKIPNTVEEAV	G3GYX4|G3GYX4_CRIGR	Cleavage stimulation factor 77 kDa subunit OS=Cricetulus griseus OX=10029 GN=I79_003023 PE=4 SV=1	C646	Ammonia-loss (C@N-term)	N/A	N/A	N/A	N/A	N/A	N/A	1000	0	0	0	0	0	0	0	664	0	23.84	1000	0
1311	LLRRAACLRRcLGPPAAHLLS	G3IEX0|G3IEX0_CRIGR	Procollagen-proline 3-dioxygenase OS=Cricetulus griseus OX=10029 GN=I79_022275 PE=3 SV=1	C28	Ammonia-loss (C@N-term)	N/A	N/A	N/A	N/A	1000	0	N/A	N/A	0	0	132	0	0	0	0	0	55	1000	0
1311	LLRRAACLRRcLGPPAAHLLS	A0A3L7I8E7|A0A3L7I8E7_CRIGR	Procollagen-proline 3-dioxygenase OS=Cricetulus griseus OX=10029 GN=CgPICR_006993 PE=3 SV=1	C126	Ammonia-loss (C@N-term)	N/A	N/A	N/A	N/A	1000	0	N/A	N/A	0	0	132	0	0	0	0	0	55	1000	0
1809	FKPRVPVIKKcIDILIEKEYL	G3GXG0|G3GXG0_CRIGR	CUL1 OS=Cricetulus griseus OX=10029 GN=CgPICR_006838 PE=3 SV=1	C752	Ammonia-loss (C@N-term)	1000	0	N/A	N/A	N/A	N/A	N/A	N/A	147	0	0	0	0	0	0	0	33.25	1000	0
1105	VIFCLSADKKcIVVEEGKEIL	G3GVX2|G3GVX2_CRIGR	Actin-depolymerizing factor OS=Cricetulus griseus OX=10029 GN=I79_001877 PE=3 SV=1	C46	Ammonia-loss (C@N-term)	1000	0	1000	0	1000	0	N/A	N/A	298	0	496	0	154	0	0	0	51.55	1000	0
1105	VIFCLSADKKcIVVEEGKEIL	A0A3L7HE62|A0A3L7HE62_CRIGR	Actin-depolymerizing factor OS=Cricetulus griseus OX=10029 GN=CgPICR_001361 PE=3 SV=1	C49	Ammonia-loss (C@N-term)	1000	0	1000	0	1000	0	N/A	N/A	298	0	496	0	154	0	0	0	51.55	1000	0
1518	EGVFKTYSPKcDLVLDAAHEK	A0A061I5L6|A0A061I5L6_CRIGR	Ataxin-2 OS=Cricetulus griseus OX=10029 GN=H671_4g11403 PE=3 SV=1	C79	Ammonia-loss (C@N-term)	N/A	N/A	N/A	N/A	N/A	N/A	1000	0	0	0	0	0	0	0	346	0	19.09	1000	0
1788	KTGNKVHAIRcDIRDPDMVHN	A0A3L7I5A4|A0A3L7I5A4_CRIGR	DECR1 (Fragment) OS=Cricetulus griseus OX=10029 GN=CgPICR_003301 PE=4 SV=1	C93	Ammonia-loss (C@N-term)	1000	0	N/A	N/A	N/A	N/A	N/A	N/A	95.1	0	0	0	0	0	0	0	57.5	1000	0
1788	KTGNKVHAIRcDIRDPDMVHN	A0A061IDQ5|A0A061IDQ5_CRIGR	2 4-dienoyl-CoA reductase OS=Cricetulus griseus OX=10029 GN=H671_2g6715 PE=4 SV=1	C97	Ammonia-loss (C@N-term)	1000	0	N/A	N/A	N/A	N/A	N/A	N/A	95.1	0	0	0	0	0	0	0	57.5	1000	0
1788	KTGNKVHAIRcDIRDPDMVHN	A0A061ICQ4|A0A061ICQ4_CRIGR	2 4-dienoyl-CoA reductase OS=Cricetulus griseus OX=10029 GN=H671_2g6715 PE=4 SV=1	C97	Ammonia-loss (C@N-term)	1000	0	N/A	N/A	N/A	N/A	N/A	N/A	95.1	0	0	0	0	0	0	0	57.5	1000	0
1530	LLPEPEEKSKcLSEAELVGQL	G3H750|G3H750_CRIGR	Calpain inhibitor OS=Cricetulus griseus OX=10029 GN=I79_006176 PE=3 SV=1	C430	Ammonia-loss (C@N-term)	1000	0	1000	0	1000	0	1000	0	42.9	0	251	0	231	0	93.2	0	66.1	1000	0
1530	LLPEPEEKSKcLSEAELVGQL	A0A3L7I618|A0A3L7I618_CRIGR	Calpain inhibitor (Fragment) OS=Cricetulus griseus OX=10029 GN=CgPICR_003012 PE=3 SV=1	C349	Ammonia-loss (C@N-term)	1000	0	1000	0	1000	0	1000	0	42.9	0	251	0	231	0	93.2	0	66.1	1000	0
1786	EEQYLRDAYRcADVVWQYGLL	A0A061IF87|A0A061IF87_CRIGR	LanC-like protein 1 OS=Cricetulus griseus OX=10029 GN=H671_2g5664 PE=3 SV=1	C305	Ammonia-loss (C@N-term)	1000	0	N/A	N/A	N/A	N/A	N/A	N/A	1160	0	0	0	0	0	0	0	38.44	1000	0
1332	LHKPPRVQEKcQLEINFNTLQ	G3I4K1|G3I4K1_CRIGR	Alpha-actinin-3 OS=Cricetulus griseus OX=10029 GN=H671_3g10132 PE=3 SV=1	C345	Ammonia-loss (C@N-term)	1000	0	1000	0	N/A	N/A	1000	0	133	0	0	0	323	0	208	0	36.24	1000	0
1564	ANIDDAGIYKcVVTGEDGTQS	G3H2I6|G3H2I6_CRIGR	Neural cell adhesion molecule 1 OS=Cricetulus griseus OX=10029 GN=I79_004399 PE=4 SV=1	C85	Ammonia-loss (C@N-term)	1000	0	N/A	N/A	N/A	N/A	N/A	N/A	59	0	0	0	0	0	0	0	40.15	1000	0
1324	IAQITGPPDRcQHAAEIITDL	A0A3L7IDD9|A0A3L7IDD9_CRIGR	FUBP1 OS=Cricetulus griseus OX=10029 GN=CgPICR_017063 PE=4 SV=1	C330	Ammonia-loss (C@N-term)	1000	0	1000	0	1000	0	N/A	N/A	655	0	465	0	257	0	0	0	33.67	1000	0
1324	IAQITGPPDRcQHAAEIITDL	A0A098KXH1|A0A098KXH1_CRIGR	Far upstream element-binding protein 1 OS=Cricetulus griseus OX=10029 GN=H671_1g1605 PE=4 SV=1	C300	Ammonia-loss (C@N-term)	1000	0	1000	0	1000	0	N/A	N/A	655	0	465	0	257	0	0	0	33.67	1000	0
1324	IAQITGPPDRcQHAAEIITDL	A0A098KXF1|A0A098KXF1_CRIGR	Far upstream element-binding protein 1 OS=Cricetulus griseus OX=10029 GN=H671_1g1605 PE=4 SV=1	C317	Ammonia-loss (C@N-term)	1000	0	1000	0	1000	0	N/A	N/A	655	0	465	0	257	0	0	0	33.67	1000	0
1324	IAQITGPPDRcQHAAEIITDL	A0A098KXA8|A0A098KXA8_CRIGR	Far upstream element-binding protein 1 OS=Cricetulus griseus OX=10029 GN=H671_1g1605 PE=4 SV=1	C330	Ammonia-loss (C@N-term)	1000	0	1000	0	1000	0	N/A	N/A	655	0	465	0	257	0	0	0	33.67	1000	0
1762	EKSVMLMLGRcLPHIVPNVLL	A0A3L7HKF5|A0A3L7HKF5_CRIGR	KIAA1468 (Fragment) OS=Cricetulus griseus OX=10029 GN=CgPICR_001052 PE=4 SV=1	C520	Ammonia-loss (C@N-term)	1000	0	N/A	N/A	N/A	N/A	N/A	N/A	96.8	0	0	0	0	0	0	0	39.05	1000	0
1762	EKSVMLMLGRcLPHIVPNVLL	A0A061I3J8|A0A061I3J8_CRIGR	LisH domain and HEAT repeat-containing protein OS=Cricetulus griseus OX=10029 GN=H671_5g14808 PE=4 SV=1	C520	Ammonia-loss (C@N-term)	1000	0	N/A	N/A	N/A	N/A	N/A	N/A	96.8	0	0	0	0	0	0	0	39.05	1000	0
1762	EKSVMLMLGRcLPHIVPNVLL	A0A061HZ13|A0A061HZ13_CRIGR	LisH domain and HEAT repeat-containing protein OS=Cricetulus griseus OX=10029 GN=H671_5g14808 PE=4 SV=1	C520	Ammonia-loss (C@N-term)	1000	0	N/A	N/A	N/A	N/A	N/A	N/A	96.8	0	0	0	0	0	0	0	39.05	1000	0
1762	EKSVMLMLGRcLPHIVPNVLL	A0A061I5P3|A0A061I5P3_CRIGR	LisH domain and HEAT repeat-containing protein OS=Cricetulus griseus OX=10029 GN=H671_5g14808 PE=4 SV=1	C520	Ammonia-loss (C@N-term)	1000	0	N/A	N/A	N/A	N/A	N/A	N/A	96.8	0	0	0	0	0	0	0	39.05	1000	0
1239	PEDLMDSKLRcVFELPAENAK	A0A3L7HJ29|A0A3L7HJ29_CRIGR	VAPB OS=Cricetulus griseus OX=10029 GN=CgPICR_017971 PE=4 SV=1	C121	Ammonia-loss (C@N-term)	1000	0	N/A	N/A	1000	0	1000	0	671	0	423	0	0	0	410	0	23.28	1000	0
1943	IKDFLVSQDRcADVTLEGQVY	G3I9P1|G3I9P1_CRIGR	LDLR chaperone MESD OS=Cricetulus griseus OX=10029 GN=CgPICR_008585 PE=3 SV=1	C172	Ammonia-loss (C@N-term)	1000	0	1000	0	1000	0	1000	0	604	0	350	0	160	0	230	0	46.75	1000	0
1822	LDLRTSMDGKcKEIAEELFSR	G3I798|G3I798_CRIGR	AMP deaminase OS=Cricetulus griseus OX=10029 GN=I79_019384 PE=3 SV=1	C42	Ammonia-loss (C@N-term)	1000	0	N/A	N/A	N/A	N/A	1000	0	269	0	0	0	0	0	255	0	29.42	1000	0
1822	LDLRTSMDGKcKEIAEELFSR	A0A061IPJ2|A0A061IPJ2_CRIGR	AMP deaminase OS=Cricetulus griseus OX=10029 GN=CgPICR_003992 PE=3 SV=1	C68	Ammonia-loss (C@N-term)	1000	0	N/A	N/A	N/A	N/A	1000	0	269	0	0	0	0	0	255	0	29.42	1000	0
1822	LDLRTSMDGKcKEIAEELFSR	A0A061IID6|A0A061IID6_CRIGR	AMP deaminase OS=Cricetulus griseus OX=10029 GN=H671_1g2856 PE=3 SV=1	C68	Ammonia-loss (C@N-term)	1000	0	N/A	N/A	N/A	N/A	1000	0	269	0	0	0	0	0	255	0	29.42	1000	0
1849	RDCDHADEQKcYSCGEFGHIQ	A0A061HTF4|A0A061HTF4_CRIGR	Cellular nucleic acid-binding protein isoform 1 (Fragment) OS=Cricetulus griseus OX=10029 GN=H671_21513 PE=4 SV=1	C78	Ammonia-loss (C@N-term)	1000	0	N/A	N/A	N/A	N/A	N/A	N/A	640	0	0	0	0	0	0	0	29.06	1000	0
1849	RDCDHADEQKcYSCGEFGHIQ	A9XHW5|A9XHW5_CRIGR	CCHC-type zinc finger (Fragment) OS=Cricetulus griseus OX=10029 GN=CCHC PE=2 SV=1	C106	Ammonia-loss (C@N-term)	1000	0	N/A	N/A	N/A	N/A	N/A	N/A	640	0	0	0	0	0	0	0	29.06	1000	0
1849	RDCDHADEQKcYSCGEFGHIQ	G3HID6|G3HID6_CRIGR	CNBP OS=Cricetulus griseus OX=10029 GN=CgPICR_020457 PE=4 SV=1	C119	Ammonia-loss (C@N-term)	1000	0	N/A	N/A	N/A	N/A	N/A	N/A	640	0	0	0	0	0	0	0	29.06	1000	0
2307	GHTRYATTGKcELENCQPFVV	A0A061IN58|A0A061IN58_CRIGR	Amidophosphoribosyltransferase OS=Cricetulus griseus OX=10029 GN=H671_1g1064 PE=3 SV=1	C100	Ammonia-loss (C@N-term)	1000	0	N/A	N/A	N/A	N/A	N/A	N/A	112	0	0	0	0	0	0	0	48.72	1000	0
1704	REAYNQGLKKcPHSTPLWLLL	G3IBT1|G3IBT1_CRIGR	Pre-mRNA-processing factor 6 OS=Cricetulus griseus OX=10029 GN=I79_021114 PE=4 SV=1	C333	Ammonia-loss (C@N-term)	1000	0	N/A	N/A	N/A	N/A	N/A	N/A	210	0	0	0	0	0	0	0	47.88	1000	0
2095	ESLMNRLEDKcLELVEQFGPD	G3HMC7|G3HMC7_CRIGR	Protein TBRG4 OS=Cricetulus griseus OX=10029 GN=H671_1g3094 PE=4 SV=1	C244	Ammonia-loss (C@N-term)	1000	0	N/A	N/A	N/A	N/A	N/A	N/A	65.5	0	0	0	0	0	0	0	28.92	1000	0
2095	ESLMNRLEDKcLELVEQFGPD	A0A3L7IMN2|A0A3L7IMN2_CRIGR	TBRG4 OS=Cricetulus griseus OX=10029 GN=CgPICR_005015 PE=4 SV=1	C244	Ammonia-loss (C@N-term)	1000	0	N/A	N/A	N/A	N/A	N/A	N/A	65.5	0	0	0	0	0	0	0	28.92	1000	0
2301	QDLAPIICSKcEFDPLHTVLL	A0A3L7HHD2|A0A3L7HHD2_CRIGR	COBLL1 OS=Cricetulus griseus OX=10029 GN=CgPICR_004670 PE=4 SV=1	C241	Ammonia-loss (C@N-term)	N/A	N/A	N/A	N/A	N/A	N/A	1000	0	0	0	0	0	0	0	99	0	26.27	1000	0
2301	QDLAPIICSKcEFDPLHTVLL	G3HSF8|G3HSF8_CRIGR	Cordon-bleu protein-like 1 OS=Cricetulus griseus OX=10029 GN=I79_013789 PE=4 SV=1	C150	Ammonia-loss (C@N-term)	N/A	N/A	N/A	N/A	N/A	N/A	1000	0	0	0	0	0	0	0	99	0	26.27	1000	0
1818	RGLGKYICQKcHAIIDEQPLI	A0A3L7ILY6|A0A3L7ILY6_CRIGR	LIM and senescent cell antigen-like-containing domain protein OS=Cricetulus griseus OX=10029 GN=CgPICR_018920 PE=4 SV=1	C200	Ammonia-loss (C@N-term)	1000	0	1000	0	1000	0	1000	0	679	0	324	0	254	0	552	0	45.26	1000	0
1818	RGLGKYICQKcHAIIDEQPLI	G3HJ13|G3HJ13_CRIGR	LIM and senescent cell antigen-like-containing domain protein OS=Cricetulus griseus OX=10029 GN=I79_010647 PE=4 SV=1	C138	Ammonia-loss (C@N-term)	1000	0	1000	0	1000	0	1000	0	679	0	324	0	254	0	552	0	45.26	1000	0
2156	*MSKPTETERcIESLIAVFQK	G3HUU6|G3HUU6_CRIGR	Protein S100 OS=Cricetulus griseus OX=10029 GN=H671_1g3381 PE=3 SV=1	C10	Ammonia-loss (C@N-term)	1000	0	N/A	N/A	1000	0	1000	0	2630	0	1030	0	0	0	54.2	0	35.27	1000	0
2156	*MSKPTETERcIESLIAVFQK	A0A061II04|A0A061II04_CRIGR	Protein S100 OS=Cricetulus griseus OX=10029 GN=H671_1g3381 PE=3 SV=1	C10	Ammonia-loss (C@N-term)	1000	0	N/A	N/A	1000	0	1000	0	2630	0	1030	0	0	0	54.2	0	35.27	1000	0
2156	KMSKPTETERcIESLIAVFQK	A0A3L7IGU0|A0A3L7IGU0_CRIGR	Protein S100 OS=Cricetulus griseus OX=10029 GN=CgPICR_013622 PE=3 SV=1	C30	Ammonia-loss (C@N-term)	1000	0	N/A	N/A	1000	0	1000	0	2630	0	1030	0	0	0	54.2	0	35.27	1000	0
7	DVDIRKDLYAnTVLSGGTTMY	sp|P48975|ACTB_CRIGR	Actin cytoplasmic 1 OS=Cricetulus griseus OX=10029 GN=ACTB PE=3 SV=1	N296	Ammonia-loss (N)	N/A	N/A	1000	0	N/A	N/A	N/A	N/A	0	168000	0	129000	33900	109000	0	147000	64.44	1000	0
7	DVDIRKDLYAnTVLSGGTTMY	G3GVD0|G3GVD0_CRIGR	ACTB OS=Cricetulus griseus OX=10029 GN=CgPICR_011696 PE=3 SV=1	N296	Ammonia-loss (N)	N/A	N/A	1000	0	N/A	N/A	N/A	N/A	0	168000	0	129000	33900	109000	0	147000	64.44	1000	0
5	EEEIAALVIDnGSGMCKAGFA	A0A3L7GSH9|A0A3L7GSH9_CRIGR	ACTG1 OS=Cricetulus griseus OX=10029 GN=CgPICR_019876 PE=3 SV=1	N12	Ammonia-loss (N)	1000	0	1000	0	1000	0	1000	0	575	111000	405	88700	399	87700	288	87000	47.72	1000	0
5	DVDIRKDLYAnTVLSGGTTMY	A0A3L7GSH9|A0A3L7GSH9_CRIGR	ACTG1 OS=Cricetulus griseus OX=10029 GN=CgPICR_019876 PE=3 SV=1	N296	Ammonia-loss (N)	N/A	N/A	1000	0	N/A	N/A	N/A	N/A	0	168000	0	129000	33900	109000	0	147000	64.44	1000	0
53	GHRIRCILLSnLSTSSHTPKM	G3GXD7|G3GXD7_CRIGR	3-hydroxyacyl-[acyl-carrier-protein] dehydratase OS=Cricetulus griseus OX=10029 GN=I79_002427 PE=4 SV=1	N1468	Ammonia-loss (N)	1000	0	1000	0	1000	1	1000	0	1760	0	2240	0	2690	90.3	4120	794	33.3	1000	1
9	DNAYMEKCDEnILWLDYKNIC	A0A098KXF7|A0A098KXF7_CRIGR	Pyruvate kinase OS=Cricetulus griseus OX=10029 GN=H671_4g13041 PE=3 SV=1	N176	Ammonia-loss (N)	1000	2	N/A	N/A	N/A	N/A	N/A	N/A	5900	11100	0	11500	0	17100	0	13500	57.3	1000	2
9	GADYLVTEVEnGGSLGSKKGV	A0A098KXF7|A0A098KXF7_CRIGR	Pyruvate kinase OS=Cricetulus griseus OX=10029 GN=H671_4g13041 PE=3 SV=1	N220	Ammonia-loss (N)	1000	0	1000	0	1000	0	1000	0	1320	49400	727	43100	1070	49400	1160	51300	44.78	1000	0
9	DNAYMEKCDEnILWLDYKNIC	A0A098KXC0|A0A098KXC0_CRIGR	Pyruvate kinase OS=Cricetulus griseus OX=10029 GN=H671_4g13041 PE=3 SV=1	N261	Ammonia-loss (N)	1000	2	N/A	N/A	N/A	N/A	N/A	N/A	5900	11100	0	11500	0	17100	0	13500	57.3	1000	2
9	GADYLVTEVEnGGSLGSKKGV	A0A098KXC0|A0A098KXC0_CRIGR	Pyruvate kinase OS=Cricetulus griseus OX=10029 GN=H671_4g13041 PE=3 SV=1	N305	Ammonia-loss (N)	1000	0	1000	0	1000	0	1000	0	1320	49400	727	43100	1070	49400	1160	51300	44.78	1000	0
9	DNAYMEKCDEnILWLDYKNIC	A0A3L7HNE9|A0A3L7HNE9_CRIGR	Pyruvate kinase (Fragment) OS=Cricetulus griseus OX=10029 GN=CgPICR_013659 PE=3 SV=1	N287	Ammonia-loss (N)	1000	2	N/A	N/A	N/A	N/A	N/A	N/A	5900	11100	0	11500	0	17100	0	13500	57.3	1000	2
9	GADYLVTEVEnGGSLGSKKGV	A0A3L7HNE9|A0A3L7HNE9_CRIGR	Pyruvate kinase (Fragment) OS=Cricetulus griseus OX=10029 GN=CgPICR_013659 PE=3 SV=1	N331	Ammonia-loss (N)	1000	0	1000	0	1000	0	1000	0	1320	49400	727	43100	1070	49400	1160	51300	44.78	1000	0
12	KIQKLLQDFFnGKELNKSINP	sp|P19378|HSP7C_CRIGR	Heat shock cognate 71 kDa protein OS=Cricetulus griseus OX=10029 GN=HSPA8 PE=2 SV=1	N355	Ammonia-loss (N)	N/A	N/A	N/A	N/A	21.59	0	N/A	N/A	0	48000	486	41900	0	40900	0	35600	33.98	21.59	0
12	KIQKLLQDFFnGKELNKSINP	A0A061I5D1|A0A061I5D1_CRIGR	Heat shock cognate protein OS=Cricetulus griseus OX=10029 GN=H671_4g13251 PE=3 SV=1	N382	Ammonia-loss (N)	N/A	N/A	N/A	N/A	21.59	0	N/A	N/A	0	48000	486	41900	0	40900	0	35600	33.98	21.59	0
65	NGIYLIDVKFnGTHIPGSPFK	G3IBK2|G3IBK2_CRIGR	Filamin-A OS=Cricetulus griseus OX=10029 GN=I79_021027 PE=4 SV=1	N2248	Ammonia-loss (N)	N/A	N/A	N/A	N/A	N/A	N/A	1000	0	0	0	0	0	0	0	310	0	21.43	1000	0
8	GIYEALELRDnDKTRYMGKGV	G3IAQ0|G3IAQ0_CRIGR	2-phospho-D-glycerate hydro-lyase OS=Cricetulus griseus OX=10029 GN=I79_020676 PE=3 SV=1	N52	Ammonia-loss (N)	N/A	N/A	1000	0	1000	0	N/A	N/A	0	207000	192	204000	421	207000	0	146000	25.41	1000	0
63	DRAYEFAERCnEPAVWSQLAK	G3HJ89|G3HJ89_CRIGR	Clathrin heavy chain OS=Cricetulus griseus OX=10029 GN=I79_010729 PE=3 SV=1	N1103	Ammonia-loss (N)	1000	0	1000	0	1000	0	1000	0	1030	0	902	0	1020	0	1680	388	47.01	1000	0
37	EYGEFYKSLTnDWEDHLAVKV	A0A3L7INC2|A0A3L7INC2_CRIGR	HSP90AB1 OS=Cricetulus griseus OX=10029 GN=CgPICR_018150 PE=3 SV=1	N291	Ammonia-loss (N)	1000	0	N/A	N/A	N/A	N/A	N/A	N/A	125	70400	0	42100	0	25800	0	49400	29.76	1000	0
42	GCSMGEYFRDnGKHALIIYDD	A0A061ICE4|A0A061ICE4_CRIGR	ATP synthase subunit alpha OS=Cricetulus griseus OX=10029 GN=CgPICR_017589 PE=3 SV=1	N303	Ammonia-loss (N)	1000	0	1000	0	1000	0	1000	0	849	811	713	823	437	451	459	269	42.09	1000	0
34	DKGVVPLAGTnGETTTQGLDG	G3I4H6|G3I4H6_CRIGR	Fructose-bisphosphate aldolase OS=Cricetulus griseus OX=10029 GN=I79_018355 PE=3 SV=1	N120	Ammonia-loss (N)	1000	0	1000	0	1000	0	N/A	N/A	735	21000	484	25300	413	15400	0	17700	65.13	1000	0
34	LARYASICQQnGIVPIVEPEI	G3I4H6|G3I4H6_CRIGR	Fructose-bisphosphate aldolase OS=Cricetulus griseus OX=10029 GN=I79_018355 PE=3 SV=1	N181	Ammonia-loss (N)	1000	0	1000	0	N/A	N/A	1000	0	435	26300	0	17000	674	26100	368	13800	59.79	1000	0
34	DKGVVPLAGTnGETTTQGLDG	A0A061IB69|A0A061IB69_CRIGR	Fructose-bisphosphate aldolase OS=Cricetulus griseus OX=10029 GN=CgPICR_017699 PE=3 SV=1	N174	Ammonia-loss (N)	1000	0	1000	0	1000	0	N/A	N/A	735	21000	484	25300	413	15400	0	17700	65.13	1000	0
34	LARYASICQQnGIVPIVEPEI	A0A061IB69|A0A061IB69_CRIGR	Fructose-bisphosphate aldolase OS=Cricetulus griseus OX=10029 GN=CgPICR_017699 PE=3 SV=1	N235	Ammonia-loss (N)	1000	0	1000	0	N/A	N/A	1000	0	435	26300	0	17000	674	26100	368	13800	59.79	1000	0
86	QKGVFEVKSTnGDTFLGGEDF	sp|O35501|GRP75_CRIGR	Stress-70 protein mitochondrial OS=Cricetulus griseus OX=10029 GN=HSPA9 PE=2 SV=1	N268	Ammonia-loss (N)	1000	0	N/A	N/A	1000	0	1000	0	642	10700	150	5770	0	4550	253	5690	67.32	1000	0
240	NRIQKLRKKCnLVPTDEITVY	G3HP24|G3HP24_CRIGR	Isoleucyl-tRNA synthetase OS=Cricetulus griseus OX=10029 GN=I79_012527 PE=3 SV=1	N1002	Ammonia-loss (N)	94.95	0	N/A	N/A	N/A	N/A	N/A	N/A	223	120	0	55.7	0	0	0	60.2	51.13	94.95	0
71	DNAYLEKCDEnILWLDYKNIC	G3IAX3|G3IAX3_CRIGR	Pyruvate kinase OS=Cricetulus griseus OX=10029 GN=I79_020755 PE=3 SV=1	N155	Ammonia-loss (N)	1000	2	N/A	N/A	N/A	N/A	N/A	N/A	173	132	0	0	0	0	0	599	31.53	1000	2
84	SMSKILKCAGnEDIITLRAED	sp|P57761|PCNA_CRIGR	Proliferating cell nuclear antigen OS=Cricetulus griseus OX=10029 GN=PCNA PE=1 SV=1	N84	Ammonia-loss (N)	1000	0	1000	0	1000	1	N/A	N/A	5570	0	3210	434	1490	0	0	0	69.98	1000	1
84	SMSKILKCAGnEDIITLRAED	G3H412|G3H412_CRIGR	Proliferating cell nuclear antigen OS=Cricetulus griseus OX=10029 GN=I79_005005 PE=3 SV=1	N84	Ammonia-loss (N)	1000	0	1000	0	1000	1	N/A	N/A	5570	0	3210	434	1490	0	0	0	69.98	1000	1
162	QKGVFEVKSTnGDTFLGGEDF	A0A3L7I7E6|A0A3L7I7E6_CRIGR	HSPA9 OS=Cricetulus griseus OX=10029 GN=CgPICR_011085 PE=3 SV=1	N227	Ammonia-loss (N)	1000	0	N/A	N/A	1000	0	1000	0	642	10700	150	5770	0	4550	253	5690	67.32	1000	0
64	KIQKLLQDFFnGKELNKSINP	G3H4Z8|G3H4Z8_CRIGR	HSPA2 OS=Cricetulus griseus OX=10029 GN=CgPICR_008285 PE=3 SV=1	N358	Ammonia-loss (N)	N/A	N/A	N/A	N/A	21.59	0	N/A	N/A	0	48000	486	41900	0	40800	0	35600	33.98	21.59	0
64	KIQKLLQDFFnGKELNKSINP	A0A061I5U1|A0A061I5U1_CRIGR	Heat shock-related protein 2 OS=Cricetulus griseus OX=10029 GN=H671_5g14782 PE=3 SV=1	N358	Ammonia-loss (N)	N/A	N/A	N/A	N/A	21.59	0	N/A	N/A	0	48000	486	41900	0	40800	0	35600	33.98	21.59	0
573	ILRHAPRCPEnAFFLDHVRTS	A0A3L7GLX6|A0A3L7GLX6_CRIGR	MYO1C OS=Cricetulus griseus OX=10029 GN=CgPICR_003524 PE=3 SV=1	N786	Ammonia-loss (N)	N/A	N/A	1000	1	N/A	N/A	N/A	N/A	0	854	0	507	252	0	0	365	40.17	1000	1
394	EFDVRAKCVInATGPFTDAVR	G3HT22|G3HT22_CRIGR	Glycerol-3-phosphate dehydrogenase OS=Cricetulus griseus OX=10029 GN=I79_014035 PE=3 SV=1	N288	Ammonia-loss (N)	1000	0	N/A	N/A	N/A	N/A	1000	0	530	519	0	261	0	271	124	478	34.86	1000	0
249	YTQRCRLFVGnLPADITEDEF	A0A3L7I839|A0A3L7I839_CRIGR	SFPQ OS=Cricetulus griseus OX=10029 GN=CgPICR_007108 PE=4 SV=1	N92	Ammonia-loss (N)	N/A	N/A	1000	0	N/A	N/A	N/A	N/A	0	23700	0	13400	280	15700	0	13600	45.59	1000	0
519	ERARFIRCIYnLLQSSSPAVK	A0A3L7HUA6|A0A3L7HUA6_CRIGR	Coatomer subunit beta OS=Cricetulus griseus OX=10029 GN=CgPICR_010910 PE=4 SV=1	N251	Ammonia-loss (N)	1000	0	1000	0	N/A	N/A	1000	0	699	0	0	0	140	0	201	285	44.98	1000	0
76	KIQKLLQDFFnGKELNKSINS	G3IDL8|G3IDL8_CRIGR	Heat shock cognate 71 kDa protein OS=Cricetulus griseus OX=10029 GN=I79_021801 PE=3 SV=1	N119	Ammonia-loss (N)	N/A	N/A	N/A	N/A	21.59	0	N/A	N/A	0	48000	486	41900	0	40800	0	35600	33.98	21.59	0
100	EYGDFYKSLTnDWEDHLAVKH	A0A3L7IP75|A0A3L7IP75_CRIGR	HSP90AB1 OS=Cricetulus griseus OX=10029 GN=CgPICR_011549 PE=3 SV=1	N305	Ammonia-loss (N)	1000	0	N/A	N/A	N/A	N/A	N/A	N/A	125	70400	0	42100	0	25800	0	49400	29.76	1000	0
158	FKAFVAIGDYnGHVGLGVKCS	G3HBP8|G3HBP8_CRIGR	40S ribosomal protein S2 OS=Cricetulus griseus OX=10029 GN=CgPICR_010523 PE=3 SV=1	N134	Ammonia-loss (N)	1000	0	N/A	N/A	1000	0	1000	0	542	15000	342	11300	0	7760	127	8570	31.94	1000	0
164	VGKDRSSFFVnGLTLGGQKCS	A0A3L7GNI5|A0A3L7GNI5_CRIGR	Profilin OS=Cricetulus griseus OX=10029 GN=CgPICR_003620 PE=3 SV=1	N62	Ammonia-loss (N)	1000	0	1000	0	1000	0	N/A	N/A	893	20300	339	10900	596	14400	0	1180	35.71	1000	0
243	FKAFVAIGDYnGHVGLGVKCS	A0A061IJL8|A0A061IJL8_CRIGR	40S ribosomal protein S2 OS=Cricetulus griseus OX=10029 GN=CgPICR_012627 PE=3 SV=1	N62	Ammonia-loss (N)	1000	0	N/A	N/A	1000	0	1000	0	542	15000	342	11300	0	7760	127	8570	31.94	1000	0
985	NLTPRCFVTTnCALQFSSRGI	A0A3L7IBP6|A0A3L7IBP6_CRIGR	DNAJC11 OS=Cricetulus griseus OX=10029 GN=CgPICR_017917 PE=4 SV=1	N240	Ammonia-loss (N)	1000	5	N/A	N/A	N/A	N/A	N/A	N/A	45.8	0	0	0	0	0	0	0	23.49	1000	5
621	ETKVVDSKCSnEAVLVATFHP	A0A3L7H560|A0A3L7H560_CRIGR	EML2 OS=Cricetulus griseus OX=10029 GN=CgPICR_020972 PE=3 SV=1	N354	Ammonia-loss (N)	1000	0	N/A	N/A	1000	0	N/A	N/A	346	165	103	0	0	0	0	0	69.97	1000	0
1000	DEDRDDQTRCnVWILDGDLYH	A0A3L7HQ77|A0A3L7HQ77_CRIGR	Dynein light intermediate chain OS=Cricetulus griseus OX=10029 GN=CgPICR_014596 PE=3 SV=1	N52	Ammonia-loss (N)	1000	0	N/A	N/A	1000	0	1000	0	927	0	292	0	0	0	418	0	51.75	1000	0
355	SGDNKQTTVSnSQQAYQEAFE	G3HLS2|G3HLS2_CRIGR	14-3-3 protein beta/alpha OS=Cricetulus griseus OX=10029 GN=I79_011666 PE=3 SV=1	N144	Ammonia-loss (N)	N/A	N/A	1000	0	N/A	N/A	1000	0	0	4140	0	4210	660	1220	848	2900	20.67	1000	0
837	DWFDGKEFSGnPIKVSFATRR	A0A061I7M4|A0A061I7M4_CRIGR	RNA-binding protein FUS-like protein OS=Cricetulus griseus OX=10029 GN=H671_3g10026 PE=3 SV=1	N353	Ammonia-loss (N)	1000	0	N/A	N/A	1000	0	N/A	N/A	2510	4550	2470	3630	0	2750	0	3080	23.92	1000	0
837	DWFDGKEFSGnPIKVSFATRR	A0A061I8T7|A0A061I8T7_CRIGR	RNA-binding protein FUS-like protein OS=Cricetulus griseus OX=10029 GN=H671_3g10026 PE=3 SV=1	N354	Ammonia-loss (N)	1000	0	N/A	N/A	1000	0	N/A	N/A	2510	4550	2470	3630	0	2750	0	3080	23.92	1000	0
640	YIDKKCPFTGnVSIRGRILSG	G3I004|G3I004_CRIGR	40S ribosomal protein S11 OS=Cricetulus griseus OX=10029 GN=CgPICR_019310 PE=3 SV=1	N65	Ammonia-loss (N)	N/A	N/A	1000	4	N/A	N/A	N/A	N/A	0	4470	0	1530	528	0	0	1180	19.45	1000	4
1269	KNELEKMLKCnEEHPAYLASD	G3HWY6|G3HWY6_CRIGR	Dynamin-like 120 kDa protein form S1 OS=Cricetulus griseus OX=10029 GN=I79_015501 PE=4 SV=1	N857	Ammonia-loss (N)	1000	0	N/A	N/A	1000	0	1000	0	360	0	247	0	0	0	208	0	68.39	1000	0
375	PMIILNFMRGnDIAFHFNPRF	G3H7B3|G3H7B3_CRIGR	Galectin OS=Cricetulus griseus OX=10029 GN=I79_006244 PE=4 SV=1	N184	Ammonia-loss (N)	79.54	0	81.8	0	N/A	N/A	122.76	0	406	4080	0	2870	413	3580	1200	6520	38.43	122.76	0
1422	LIHKVHLAKSnGSALTVWGTG	G3IKW4|G3IKW4_CRIGR	GDP-4-keto-6-deoxy-D-mannose-3 5-epimerase-4-reductase OS=Cricetulus griseus OX=10029 GN=CgPICR_014908 PE=3 SV=1	N201	Ammonia-loss (N)	1000	0	N/A	N/A	N/A	N/A	N/A	N/A	150	0	0	0	0	0	0	0	44.91	1000	0
1422	LIHKVHLAKSnGSALTVWGTG	sp|Q8K3X2|FCL_CRIGR	GDP-L-fucose synthase OS=Cricetulus griseus OX=10029 GN=GFUS PE=2 SV=1	N201	Ammonia-loss (N)	1000	0	N/A	N/A	N/A	N/A	N/A	N/A	150	0	0	0	0	0	0	0	44.91	1000	0
326	LARYASICQQnGIVPIVEPEI	G3IK44|G3IK44_CRIGR	Fructose-bisphosphate aldolase OS=Cricetulus griseus OX=10029 GN=I79_024237 PE=3 SV=1	N181	Ammonia-loss (N)	1000	0	1000	0	N/A	N/A	1000	0	435	26300	0	17000	674	26100	368	13800	59.79	1000	0
326	LARYASICQQnGIVPIVEPEI	A0A3L7GLS3|A0A3L7GLS3_CRIGR	Fructose-bisphosphate aldolase (Fragment) OS=Cricetulus griseus OX=10029 GN=CgPICR_003477 PE=3 SV=1	N183	Ammonia-loss (N)	1000	0	1000	0	N/A	N/A	1000	0	435	26300	0	17000	674	26100	368	13800	59.79	1000	0
1237	GFVKCGYAGSnFPEHIFPALV	A0A3L7H3D4|A0A3L7H3D4_CRIGR	ACTR2 OS=Cricetulus griseus OX=10029 GN=CgPICR_020382 PE=3 SV=1	N26	Ammonia-loss (N)	N/A	N/A	1000	0	N/A	N/A	N/A	N/A	0	0	0	0	2460	0	0	0	45.04	1000	0
1191	GLEVLAEKCPnLTYLNLSGNK	G3H2V3|G3H2V3_CRIGR	Acidic leucine-rich nuclear phosphoprotein 32 family member E OS=Cricetulus griseus OX=10029 GN=I79_004556 PE=4 SV=1	N41	Ammonia-loss (N)	99.72	1	N/A	N/A	N/A	N/A	N/A	N/A	214	674	0	230	0	152	0	698	38.29	99.72	1
1191	GLEVLAEKCPnLTYLNLSGNK	A0A061IPH5|A0A061IPH5_CRIGR	Acidic leucine-rich nuclear phosphoprotein 32 family member E-like protein OS=Cricetulus griseus OX=10029 GN=H671_1g2060 PE=4 SV=1	N85	Ammonia-loss (N)	99.72	1	N/A	N/A	N/A	N/A	N/A	N/A	214	674	0	230	0	152	0	698	38.29	99.72	1
1191	GLEVLAEKCPnLTYLNLSGNK	A0A061IQN8|A0A061IQN8_CRIGR	Acidic leucine-rich nuclear phosphoprotein 32 family member E-like protein OS=Cricetulus griseus OX=10029 GN=H671_1g2060 PE=4 SV=1	N85	Ammonia-loss (N)	99.72	1	N/A	N/A	N/A	N/A	N/A	N/A	214	674	0	230	0	152	0	698	38.29	99.72	1
1506	WIERVFGKCGnVVYISIPHYK	A0A061IM88|A0A061IM88_CRIGR	La ribonucleoprotein domain family member 7 OS=Cricetulus griseus OX=10029 GN=CgPICR_004084 PE=3 SV=1	N145	Ammonia-loss (N)	1000	0	N/A	N/A	N/A	N/A	N/A	N/A	462	0	0	0	0	0	0	0	54.23	1000	0
529	NRIILNFMRGnDIAFHFNPRF	A0A3L7INV1|A0A3L7INV1_CRIGR	Galectin (Fragment) OS=Cricetulus griseus OX=10029 GN=CgPICR_017354 PE=4 SV=1	N158	Ammonia-loss (N)	79.54	0	81.8	0	N/A	N/A	122.76	0	406	4080	0	2870	413	3580	1200	6520	38.43	122.76	0
1168	YIERVQREKAnGTTVHVGIHP	G3GY47|G3GY47_CRIGR	60S ribosomal protein L26 OS=Cricetulus griseus OX=10029 GN=I79_002702 PE=3 SV=1	N91	Ammonia-loss (N)	1000	0	N/A	N/A	N/A	N/A	N/A	N/A	128	0	0	0	0	0	0	0	43.25	1000	0
1168	YIERVQREKAnGTTVHVGIHP	A0A3L7GMJ6|A0A3L7GMJ6_CRIGR	RPL26 OS=Cricetulus griseus OX=10029 GN=CgPICR_003716 PE=3 SV=1	N91	Ammonia-loss (N)	1000	0	N/A	N/A	N/A	N/A	N/A	N/A	128	0	0	0	0	0	0	0	43.25	1000	0
1461	MIQSKCSVPFnPIEFHYENTR	A0A061IF78|A0A061IF78_CRIGR	Nuclear RNA export factor 1-like protein OS=Cricetulus griseus OX=10029 GN=H671_3g9643 PE=3 SV=1	N147	Ammonia-loss (N)	112.87	1	N/A	N/A	N/A	N/A	N/A	N/A	328	0	0	0	0	0	0	0	39.49	112.87	1
1461	MIQSKCSVPFnPIEFHYENTR	G3II27|G3II27_CRIGR	Nuclear RNA export factor 1 OS=Cricetulus griseus OX=10029 GN=H671_3g9643 PE=3 SV=1	N150	Ammonia-loss (N)	112.87	1	N/A	N/A	N/A	N/A	N/A	N/A	328	0	0	0	0	0	0	0	39.49	112.87	1
1461	MIQSKCSVPFnPIEFHYENTR	A0A3L7HYA4|A0A3L7HYA4_CRIGR	NXF1 OS=Cricetulus griseus OX=10029 GN=CgPICR_009400 PE=3 SV=1	N150	Ammonia-loss (N)	112.87	1	N/A	N/A	N/A	N/A	N/A	N/A	328	0	0	0	0	0	0	0	39.49	112.87	1
1402	DEDRDDHTRCnVWILDGDLYH	G3H656|G3H656_CRIGR	Dynein light intermediate chain OS=Cricetulus griseus OX=10029 GN=I79_005807 PE=3 SV=1	N259	Ammonia-loss (N)	1000	0	N/A	N/A	1000	0	1000	0	927	0	292	0	0	0	418	0	51.75	1000	0
														56441.8	1657393	23648	1.33618e+06	122121	1.28207e+06	17186	1.30771e+06
1038	LNRAIADYLRsNGYEEAYSVF	G3HVB8|G3HVB8_CRIGR	Platelet-activating factor acetylhydrolase IB subunit alpha OS=Cricetulus griseus OX=10029 GN=PAFAH1B1 PE=3 SV=1	S21	Ammonia-loss (Protein N-term)	1000	0	1000	0	1000	0	1000	0	1150	408	925	142	470	0	1000	183	55.04	1000	0
11	MEPIYLVEIQcPEQVVGGIYG	A0A3L7HHJ0|A0A3L7HHJ0_CRIGR	EEF2 (Fragment) OS=Cricetulus griseus OX=10029 GN=CgPICR_013023 PE=3 SV=1	C750	Beta-methylthiolation	N/A	N/A	1000	0	1000	0	1000	0	0	0	1100	0	1060	0	2940	0	43.46	1000	0
11	MEPIYLVEIQcPEQVVGGIYG	G3HSL4|G3HSL4_CRIGR	Elongation factor 2 OS=Cricetulus griseus OX=10029 GN=I79_013848 PE=3 SV=1	C765	Beta-methylthiolation	N/A	N/A	1000	0	1000	0	1000	0	0	0	1100	0	1060	0	2940	0	43.46	1000	0
7	EIVRDIKEKLcYVALDFEQEM	sp|P48975|ACTB_CRIGR	Actin cytoplasmic 1 OS=Cricetulus griseus OX=10029 GN=ACTB PE=3 SV=1	C217	Beta-methylthiolation	N/A	N/A	1000	0	N/A	N/A	1000	0	0	0	0	0	888	0	2410	0	32.29	1000	0
7	EIVRDIKEKLcYVALDFEQEM	G3GVD0|G3GVD0_CRIGR	ACTB OS=Cricetulus griseus OX=10029 GN=CgPICR_011696 PE=3 SV=1	C217	Beta-methylthiolation	N/A	N/A	1000	0	N/A	N/A	1000	0	0	0	0	0	888	0	2410	0	32.29	1000	0
5	EIVRDIKEKLcYVALDFEQEM	A0A3L7GSH9|A0A3L7GSH9_CRIGR	ACTG1 OS=Cricetulus griseus OX=10029 GN=CgPICR_019876 PE=3 SV=1	C217	Beta-methylthiolation	N/A	N/A	1000	0	N/A	N/A	1000	0	0	0	0	0	888	0	2410	0	32.29	1000	0
3	NMITGTSQADcAVLIVAAGVG	Q540F6|Q540F6_CRIGR	Elongation factor 1-alpha OS=Cricetulus griseus OX=10029 PE=3 SV=1	C111	Beta-methylthiolation	1000	0	1000	0	1000	0	1000	0	3720	0	9270	0	2060	0	2100	0	47.18	1000	0
3	NMITGTSQADcAVLIVAAGVG	sp|P62629|EF1A1_CRIGR	Elongation factor 1-alpha 1 OS=Cricetulus griseus OX=10029 GN=EEF1A1 PE=2 SV=1	C111	Beta-methylthiolation	1000	0	1000	0	1000	0	1000	0	3720	0	9270	0	2060	0	2100	0	47.18	1000	0
22	GDLAKVQRAVcMLSNTTAIAE	sp|P68365|TBA1C_CRIGR	Tubulin alpha-1C chain OS=Cricetulus griseus OX=10029 GN=TUBA1C PE=2 SV=1	C376	Beta-methylthiolation	1000	0	1000	0	1000	0	1000	0	186	0	381	0	1690	0	1200	0	34.89	1000	0
22	GDLAKVQRAVcMLSNTTAIAE	A0A3L7IAT1|A0A3L7IAT1_CRIGR	Tubulin alpha chain (Fragment) OS=Cricetulus griseus OX=10029 GN=CgPICR_000157 PE=3 SV=1	C383	Beta-methylthiolation	1000	0	1000	0	1000	0	1000	0	186	0	381	0	1690	0	1200	0	34.89	1000	0
27	GDLAKVQRAVcMLSNTTAIAE	G3HWE9|G3HWE9_CRIGR	Tubulin alpha chain OS=Cricetulus griseus OX=10029 GN=I79_015306 PE=3 SV=1	C361	Beta-methylthiolation	1000	0	1000	0	1000	0	1000	0	186	0	381	0	1690	0	1200	0	34.89	1000	0
27	GDLAKVQRAVcMLSNTTAIAE	A0A3L7IBV0|A0A3L7IBV0_CRIGR	Tubulin alpha chain (Fragment) OS=Cricetulus griseus OX=10029 GN=CgPICR_000482 PE=3 SV=1	C375	Beta-methylthiolation	1000	0	1000	0	1000	0	1000	0	186	0	381	0	1690	0	1200	0	34.89	1000	0
62	GDLARVQRAVcMLSNTTAIAE	A0A3L7IB02|A0A3L7IB02_CRIGR	TUBA1C OS=Cricetulus griseus OX=10029 GN=CgPICR_006152 PE=3 SV=1	C292	Beta-methylthiolation	1000	0	1000	0	1000	0	1000	0	186	0	381	0	1690	0	1200	0	34.89	1000	0
11	KHNRLYMKARpFPDGLAEDID	A0A3L7HHJ0|A0A3L7HHJ0_CRIGR	EEF2 (Fragment) OS=Cricetulus griseus OX=10029 GN=CgPICR_013023 PE=3 SV=1	P607	Biotinylation	N/A	N/A	N/A	N/A	73.37	0	N/A	N/A	0	69300	618	59500	0	49500	0	52000	30.48	73.37	0
11	KHNRLYMKARpFPDGLAEDID	G3HSL4|G3HSL4_CRIGR	Elongation factor 2 OS=Cricetulus griseus OX=10029 GN=I79_013848 PE=3 SV=1	P622	Biotinylation	N/A	N/A	N/A	N/A	73.37	0	N/A	N/A	0	69300	618	59500	0	49500	0	52000	30.48	73.37	0
3	APVNVTTEVKsVEMHHEALSE	Q540F6|Q540F6_CRIGR	Elongation factor 1-alpha OS=Cricetulus griseus OX=10029 PE=3 SV=1	S291	Biotinylation	N/A	N/A	N/A	N/A	30.05	0	N/A	N/A	0	318000	132	202000	0	152000	0	173000	20.82	30.05	0
3	APVNVTTEVKsVEMHHEALSE	sp|P62629|EF1A1_CRIGR	Elongation factor 1-alpha 1 OS=Cricetulus griseus OX=10029 GN=EEF1A1 PE=2 SV=1	S291	Biotinylation	N/A	N/A	N/A	N/A	30.05	0	N/A	N/A	0	318000	132	202000	0	152000	0	173000	20.82	30.05	0
2	ALNDNFVKLIsWYDNEFGYSN	sp|P17244|G3P_CRIGR	Glyceraldehyde-3-phosphate dehydrogenase OS=Cricetulus griseus OX=10029 GN=GAPDH PE=2 SV=2	S310	Biotinylation	N/A	N/A	1000	0	N/A	N/A	N/A	N/A	0	180000	0	134000	96.1	143000	0	142000	21.1	1000	0
89	LQLNNGAKMPiLGLGTWKVGT	A0A3L7IJ25|A0A3L7IJ25_CRIGR	AKR1B1 OS=Cricetulus griseus OX=10029 GN=CgPICR_009155 PE=3 SV=1	I188	Biotinylation	N/A	N/A	N/A	N/A	72.07	5	67.32	5	0	19700	186	27000	0	27400	220	26200	26.82	72.07	5
252	VLLHTGQKMPlIGLGTWKSNP	G3GYP7|G3GYP7_CRIGR	Alcohol dehydrogenase [NADP(+)] OS=Cricetulus griseus OX=10029 GN=CgPICR_012762 PE=3 SV=1	L15	Biotinylation	N/A	N/A	N/A	N/A	72.07	5	67.32	5	0	19700	186	27000	0	27400	220	26200	26.54	72.07	5
252	VLLHTGQKMPlIGLGTWKSNP	sp|O70473|AK1A1_CRIGR	Aldo-keto reductase family 1 member A1 OS=Cricetulus griseus OX=10029 GN=AKR1A1 PE=2 SV=2	L15	Biotinylation	N/A	N/A	N/A	N/A	72.07	5	67.32	5	0	19700	186	27000	0	27400	220	26200	26.54	72.07	5
480	YLKMKGDYFRyLSEQAYQEAF	A0A3L7HF91|A0A3L7HF91_CRIGR	YWHAB OS=Cricetulus griseus OX=10029 GN=CgPICR_012910 PE=3 SV=1	Y128	Biotinylation	N/A	N/A	N/A	N/A	N/A	N/A	38.48	0	0	0	0	0	0	0	1140	0	16.97	38.48	0
1324	RNEYGSRIGGnEGIDVPIPRF	A0A3L7IDD9|A0A3L7IDD9_CRIGR	FUBP1 OS=Cricetulus griseus OX=10029 GN=CgPICR_017063 PE=4 SV=1	N273	Biotinylation	N/A	N/A	N/A	N/A	1000	5	N/A	N/A	0	1040	443	579	0	533	0	485	20.79	1000	5
1324	RNEYGSRIGGnEGIDVPIPRF	A0A098KXH1|A0A098KXH1_CRIGR	Far upstream element-binding protein 1 OS=Cricetulus griseus OX=10029 GN=H671_1g1605 PE=4 SV=1	N243	Biotinylation	N/A	N/A	N/A	N/A	1000	5	N/A	N/A	0	1040	443	579	0	533	0	485	20.79	1000	5
1324	RNEYGSRIGGnEGIDVPIPRF	A0A098KXF1|A0A098KXF1_CRIGR	Far upstream element-binding protein 1 OS=Cricetulus griseus OX=10029 GN=H671_1g1605 PE=4 SV=1	N260	Biotinylation	N/A	N/A	N/A	N/A	1000	5	N/A	N/A	0	1040	443	579	0	533	0	485	20.79	1000	5
1324	RNEYGSRIGGnEGIDVPIPRF	A0A098KXA8|A0A098KXA8_CRIGR	Far upstream element-binding protein 1 OS=Cricetulus griseus OX=10029 GN=H671_1g1605 PE=4 SV=1	N273	Biotinylation	N/A	N/A	N/A	N/A	1000	5	N/A	N/A	0	1040	443	579	0	533	0	485	20.79	1000	5
1942	MEGKLTHKINtESSLWSLEPG	G3HMA9|G3HMA9_CRIGR	NudC domain-containing protein 3 OS=Cricetulus griseus OX=10029 GN=H671_1g1697 PE=4 SV=1	T250	Biotinylation	N/A	N/A	N/A	N/A	N/A	N/A	1000	0	0	454	0	0	0	0	85.5	0	17.31	1000	0
82	VTYSQLQQRChSDQLTGLSLL	A0A3L7I223|A0A3L7I223_CRIGR	PLEC OS=Cricetulus griseus OX=10029 GN=CgPICR_014920 PE=3 SV=1	H3236	Carbamidomethylation (DHKE X@N-term)	N/A	N/A	26.31	0	N/A	N/A	26.31	0	0	0	0	0	1550	0	1660	0	66.49	26.31	0
82	YLQLMERCITdPQTGLCLLPL	A0A3L7I223|A0A3L7I223_CRIGR	PLEC OS=Cricetulus griseus OX=10029 GN=CgPICR_014920 PE=3 SV=1	D4147	Carbamidomethylation (DHKE X@N-term)	N/A	N/A	70.26	0	N/A	N/A	N/A	N/A	0	0	0	0	1370	0	0	0	31.7	70.26	0
1	RLRSSMPGVRlLQDSVDFSLA	G3HHR3|G3HHR3_CRIGR	Vimentin OS=Cricetulus griseus OX=10029 GN=CgPICR_005384 PE=3 SV=1	L79	Carbamidomethylation (DHKE X@N-term)	N/A	N/A	68.3	5	N/A	N/A	N/A	N/A	0	51500	0	125000	244	88800	0	57100	70.54	68.3	5
1	KVRFLEQQNKiLLAELEQLKG	G3HHR3|G3HHR3_CRIGR	Vimentin OS=Cricetulus griseus OX=10029 GN=CgPICR_005384 PE=3 SV=1	I130	Carbamidomethylation (DHKE X@N-term)	109.97	5	109.97	5	97.68	5	109.97	5	309	212000	788	198000	1180	184000	654	150000	62.71	109.97	5
1	ASLARLDLERkVESLQEEIAF	G3HHR3|G3HHR3_CRIGR	Vimentin OS=Cricetulus griseus OX=10029 GN=CgPICR_005384 PE=3 SV=1	K223	Carbamidomethylation (DHKE X@N-term)	N/A	N/A	52.04	2	52.04	1	20.41	1	0	163000	379	178000	742	145000	207	135000	62.25	52.04	2
1	REYQDLLNVKmALDIEIATYR	G3HHR3|G3HHR3_CRIGR	Vimentin OS=Cricetulus griseus OX=10029 GN=CgPICR_005384 PE=3 SV=1	M391	Carbamidomethylation (DHKE X@N-term)	N/A	N/A	N/A	N/A	22.45	0	22.45	0	0	4990	262	2820	0	1300	181	2800	22.13	22.45	0
1	RKLLEGEESRiSLPLPNFSSL	G3HHR3|G3HHR3_CRIGR	Vimentin OS=Cricetulus griseus OX=10029 GN=CgPICR_005384 PE=3 SV=1	I411	Carbamidomethylation (DHKE X@N-term)	1000	5	1000	2	1000	0	1000	3	350	219000	305	150000	903	169000	109	140000	40.46	1000	5
1	LPNFSSLNLReTNLESLPLVD	G3HHR3|G3HHR3_CRIGR	Vimentin OS=Cricetulus griseus OX=10029 GN=CgPICR_005384 PE=3 SV=1	E425	Carbamidomethylation (DHKE X@N-term)	N/A	N/A	61.68	0	42.88	0	61.68	0	0	119000	179	94800	199	81300	166	119000	41.33	61.68	0
1	SSLNLRETNLeSLPLVDTHSK	G3HHR3|G3HHR3_CRIGR	Vimentin OS=Cricetulus griseus OX=10029 GN=CgPICR_005384 PE=3 SV=1	E429	Carbamidomethylation (DHKE X@N-term)	71.26	0	N/A	N/A	N/A	N/A	N/A	N/A	418	129000	0	99500	0	85300	0	125000	21.77	71.26	0
11	**********vNFTVDQIRAI	A0A3L7HHJ0|A0A3L7HHJ0_CRIGR	EEF2 (Fragment) OS=Cricetulus griseus OX=10029 GN=CgPICR_013023 PE=3 SV=1	V1	Carbamidomethylation (DHKE X@N-term)	96.92	5	N/A	N/A	96.92	5	96.92	5	3260	65000	1570	25000	0	90.5	2850	54300	37.57	96.92	5
11	KSTLTDSLVCkAGIIASARAG	A0A3L7HHJ0|A0A3L7HHJ0_CRIGR	EEF2 (Fragment) OS=Cricetulus griseus OX=10029 GN=CgPICR_013023 PE=3 SV=1	K41	Carbamidomethylation (DHKE X@N-term)	61.29	7	N/A	N/A	N/A	N/A	45.15	11	233	17900	0	5630	0	3360	78.2	17600	51.74	61.29	11
11	SPVTAQKYRCeLLYEGPPDDE	A0A3L7HHJ0|A0A3L7HHJ0_CRIGR	EEF2 (Fragment) OS=Cricetulus griseus OX=10029 GN=CgPICR_013023 PE=3 SV=1	E369	Carbamidomethylation (DHKE X@N-term)	131	0	N/A	N/A	N/A	N/A	N/A	N/A	681	18900	0	18000	0	15000	0	18200	69.81	131	0
11	QVAGTPMFVVkAYLPVNESFG	A0A3L7HHJ0|A0A3L7HHJ0_CRIGR	EEF2 (Fragment) OS=Cricetulus griseus OX=10029 GN=CgPICR_013023 PE=3 SV=1	K784	Carbamidomethylation (DHKE X@N-term)	40.04	0	N/A	N/A	29.08	0	27.62	0	2730	55000	975	45700	0	32200	572	46500	26.51	40.04	0
11	VAGTPMFVVKaYLPVNESFGF	A0A3L7HHJ0|A0A3L7HHJ0_CRIGR	EEF2 (Fragment) OS=Cricetulus griseus OX=10029 GN=CgPICR_013023 PE=3 SV=1	A785	Carbamidomethylation (DHKE X@N-term)	N/A	N/A	N/A	N/A	N/A	N/A	55.12	0	0	46300	0	59100	0	47800	73.9	50500	33.84	55.12	0
11	VCSAAPPPSQvNFTVDQIRAI	G3HSL4|G3HSL4_CRIGR	Elongation factor 2 OS=Cricetulus griseus OX=10029 GN=I79_013848 PE=3 SV=1	V16	Carbamidomethylation (DHKE X@N-term)	96.92	5	N/A	N/A	96.92	5	96.92	5	3260	65000	1570	25000	0	90.5	2850	54300	37.57	96.92	5
11	KSTLTDSLVCkAGIIASARAG	G3HSL4|G3HSL4_CRIGR	Elongation factor 2 OS=Cricetulus griseus OX=10029 GN=I79_013848 PE=3 SV=1	K56	Carbamidomethylation (DHKE X@N-term)	61.29	7	N/A	N/A	N/A	N/A	45.15	11	233	17900	0	5630	0	3360	78.2	17600	51.74	61.29	11
11	SPVTAQKYRCeLLYEGPPDDE	G3HSL4|G3HSL4_CRIGR	Elongation factor 2 OS=Cricetulus griseus OX=10029 GN=I79_013848 PE=3 SV=1	E384	Carbamidomethylation (DHKE X@N-term)	131	0	N/A	N/A	N/A	N/A	N/A	N/A	681	18900	0	18000	0	15000	0	18200	69.81	131	0
11	QVAGTPMFVVkAYLPVNESFG	G3HSL4|G3HSL4_CRIGR	Elongation factor 2 OS=Cricetulus griseus OX=10029 GN=I79_013848 PE=3 SV=1	K799	Carbamidomethylation (DHKE X@N-term)	40.04	0	N/A	N/A	29.08	0	27.62	0	2730	55000	975	45700	0	32200	572	46500	26.51	40.04	0
11	VAGTPMFVVKaYLPVNESFGF	G3HSL4|G3HSL4_CRIGR	Elongation factor 2 OS=Cricetulus griseus OX=10029 GN=I79_013848 PE=3 SV=1	A800	Carbamidomethylation (DHKE X@N-term)	N/A	N/A	N/A	N/A	N/A	N/A	55.12	0	0	46300	0	59100	0	47800	73.9	50500	33.84	55.12	0
7	WHHTFYNELRvAPEEHPVLLT	sp|P48975|ACTB_CRIGR	Actin cytoplasmic 1 OS=Cricetulus griseus OX=10029 GN=ACTB PE=3 SV=1	V96	Carbamidomethylation (DHKE X@N-term)	23.25	5	28.35	5	61.68	5	29.32	0	398	241000	588	238000	1820	277000	1150	289000	47.12	61.68	5
7	DYLMKILTERgYSFTTTAERE	sp|P48975|ACTB_CRIGR	Actin cytoplasmic 1 OS=Cricetulus griseus OX=10029 GN=ACTB PE=3 SV=1	G197	Carbamidomethylation (DHKE X@N-term)	N/A	N/A	32.94	0	N/A	N/A	N/A	N/A	0	61000	0	69800	174	64800	0	58200	23.13	32.94	0
7	TAASSSSLEKsYELPDGQVIT	sp|P48975|ACTB_CRIGR	Actin cytoplasmic 1 OS=Cricetulus griseus OX=10029 GN=ACTB PE=3 SV=1	S239	Carbamidomethylation (DHKE X@N-term)	32.27	0	26.31	2	22.85	0	22.85	0	108	261000	212	216000	841	212000	346	244000	63.42	32.27	2
7	ETTFNSIMKCdVDIRKDLYAN	sp|P48975|ACTB_CRIGR	Actin cytoplasmic 1 OS=Cricetulus griseus OX=10029 GN=ACTB PE=3 SV=1	D286	Carbamidomethylation (DHKE X@N-term)	N/A	N/A	N/A	N/A	N/A	N/A	55.91	0	0	1190	0	0	0	34300	406	0	24.06	55.91	0
7	GGTTMYPGIAdRMQKEITALA	sp|P48975|ACTB_CRIGR	Actin cytoplasmic 1 OS=Cricetulus griseus OX=10029 GN=ACTB PE=3 SV=1	D311	Carbamidomethylation (DHKE X@N-term)	28.18	0	N/A	N/A	29.19	0	21.45	0	16200	153000	13800	115000	0	143000	15600	132000	20.87	29.19	0
7	WHHTFYNELRvAPEEHPVLLT	G3GVD0|G3GVD0_CRIGR	ACTB OS=Cricetulus griseus OX=10029 GN=CgPICR_011696 PE=3 SV=1	V96	Carbamidomethylation (DHKE X@N-term)	23.25	5	28.35	5	61.68	5	29.32	0	398	241000	588	238000	1820	277000	1150	289000	47.12	61.68	5
7	DYLMKILTERgYSFTTTAERE	G3GVD0|G3GVD0_CRIGR	ACTB OS=Cricetulus griseus OX=10029 GN=CgPICR_011696 PE=3 SV=1	G197	Carbamidomethylation (DHKE X@N-term)	N/A	N/A	32.94	0	N/A	N/A	N/A	N/A	0	61000	0	69800	174	64800	0	58200	23.13	32.94	0
7	TAASSSSLEKsYELPDGQVIT	G3GVD0|G3GVD0_CRIGR	ACTB OS=Cricetulus griseus OX=10029 GN=CgPICR_011696 PE=3 SV=1	S239	Carbamidomethylation (DHKE X@N-term)	32.27	0	26.31	2	22.85	0	22.85	0	108	261000	212	216000	841	212000	346	244000	63.42	32.27	2
7	ETTFNSIMKCdVDIRKDLYAN	G3GVD0|G3GVD0_CRIGR	ACTB OS=Cricetulus griseus OX=10029 GN=CgPICR_011696 PE=3 SV=1	D286	Carbamidomethylation (DHKE X@N-term)	N/A	N/A	N/A	N/A	N/A	N/A	55.91	0	0	1190	0	0	0	34300	406	0	24.06	55.91	0
7	GGTTMYPGIAdRMQKEITALA	G3GVD0|G3GVD0_CRIGR	ACTB OS=Cricetulus griseus OX=10029 GN=CgPICR_011696 PE=3 SV=1	D311	Carbamidomethylation (DHKE X@N-term)	28.18	0	N/A	N/A	29.19	0	21.45	0	16200	153000	13800	115000	0	143000	15600	132000	20.87	29.19	0
5	WHHTFYNELRvAPEEHPVLLT	A0A3L7GSH9|A0A3L7GSH9_CRIGR	ACTG1 OS=Cricetulus griseus OX=10029 GN=CgPICR_019876 PE=3 SV=1	V96	Carbamidomethylation (DHKE X@N-term)	23.25	5	28.35	5	61.68	5	29.32	0	398	241000	588	238000	1820	277000	1150	289000	47.12	61.68	5
5	DYLMKILTERgYSFTTTAERE	A0A3L7GSH9|A0A3L7GSH9_CRIGR	ACTG1 OS=Cricetulus griseus OX=10029 GN=CgPICR_019876 PE=3 SV=1	G197	Carbamidomethylation (DHKE X@N-term)	N/A	N/A	32.94	0	N/A	N/A	N/A	N/A	0	61000	0	69800	174	64800	0	58200	23.13	32.94	0
5	TAASSSSLEKsYELPDGQVIT	A0A3L7GSH9|A0A3L7GSH9_CRIGR	ACTG1 OS=Cricetulus griseus OX=10029 GN=CgPICR_019876 PE=3 SV=1	S239	Carbamidomethylation (DHKE X@N-term)	32.27	0	26.31	2	22.85	0	22.85	0	108	261000	212	216000	841	212000	346	244000	63.42	32.27	2
5	ETTFNSIMKCdVDIRKDLYAN	A0A3L7GSH9|A0A3L7GSH9_CRIGR	ACTG1 OS=Cricetulus griseus OX=10029 GN=CgPICR_019876 PE=3 SV=1	D286	Carbamidomethylation (DHKE X@N-term)	N/A	N/A	N/A	N/A	N/A	N/A	55.91	0	0	1190	0	0	0	34300	406	0	24.06	55.91	0
5	GGTTMYPGIAdRMQKEITALA	A0A3L7GSH9|A0A3L7GSH9_CRIGR	ACTG1 OS=Cricetulus griseus OX=10029 GN=CgPICR_019876 PE=3 SV=1	D311	Carbamidomethylation (DHKE X@N-term)	28.18	0	N/A	N/A	29.19	0	21.45	0	16200	153000	13800	115000	0	143000	15600	132000	20.87	29.19	0
9	TLDNAYMEKCdENILWLDYKN	A0A098KXF7|A0A098KXF7_CRIGR	Pyruvate kinase OS=Cricetulus griseus OX=10029 GN=H671_4g13041 PE=3 SV=1	D174	Carbamidomethylation (DHKE X@N-term)	N/A	N/A	N/A	N/A	N/A	N/A	27.95	0	0	17000	0	6860	0	13200	5020	8440	58.37	27.95	0
9	ISLQVKEKGAdYLVTEVENGG	A0A098KXF7|A0A098KXF7_CRIGR	Pyruvate kinase OS=Cricetulus griseus OX=10029 GN=H671_4g13041 PE=3 SV=1	D212	Carbamidomethylation (DHKE X@N-term)	26.07	0	N/A	N/A	N/A	N/A	N/A	N/A	3190	98500	0	91700	0	79500	0	113000	22.56	26.07	0
9	RRFDEILEASdGIMVARGDLG	A0A098KXF7|A0A098KXF7_CRIGR	Pyruvate kinase OS=Cricetulus griseus OX=10029 GN=H671_4g13041 PE=3 SV=1	D309	Carbamidomethylation (DHKE X@N-term)	26.51	0	32.97	2	22.45	0	N/A	N/A	4090	55100	203	73400	7440	74900	0	80700	25.99	32.97	2
9	KSQAPIAREAeAAIYHLQLFE	A0A098KXF7|A0A098KXF7_CRIGR	Pyruvate kinase OS=Cricetulus griseus OX=10029 GN=H671_4g13041 PE=3 SV=1	E515	Carbamidomethylation (DHKE X@N-term)	N/A	N/A	119.32	0	142.98	0	119.54	0	0	49300	142	89100	789	109000	109	100000	53.62	142.98	0
9	HLQLFEELRRlAPITNDPTEA	A0A098KXF7|A0A098KXF7_CRIGR	Pyruvate kinase OS=Cricetulus griseus OX=10029 GN=H671_4g13041 PE=3 SV=1	L530	Carbamidomethylation (DHKE X@N-term)	N/A	N/A	55.12	5	N/A	N/A	N/A	N/A	0	152000	0	107000	80.7	115000	0	131000	51.41	55.12	5
9	LRRLAPITNDpTEAAAVGAVE	A0A098KXF7|A0A098KXF7_CRIGR	Pyruvate kinase OS=Cricetulus griseus OX=10029 GN=H671_4g13041 PE=3 SV=1	P537	Carbamidomethylation (DHKE X@N-term)	N/A	N/A	22.85	5	22.85	0	45.01	5	0	173000	95.9	119000	85.6	132000	94.2	152000	56.3	45.01	5
9	TLDNAYMEKCdENILWLDYKN	A0A098KXC0|A0A098KXC0_CRIGR	Pyruvate kinase OS=Cricetulus griseus OX=10029 GN=H671_4g13041 PE=3 SV=1	D259	Carbamidomethylation (DHKE X@N-term)	N/A	N/A	N/A	N/A	N/A	N/A	27.95	0	0	17000	0	6860	0	13200	5020	8440	58.37	27.95	0
9	ISLQVKEKGAdYLVTEVENGG	A0A098KXC0|A0A098KXC0_CRIGR	Pyruvate kinase OS=Cricetulus griseus OX=10029 GN=H671_4g13041 PE=3 SV=1	D297	Carbamidomethylation (DHKE X@N-term)	26.07	0	N/A	N/A	N/A	N/A	N/A	N/A	3190	98500	0	91700	0	79500	0	113000	22.56	26.07	0
9	RRFDEILEASdGIMVARGDLG	A0A098KXC0|A0A098KXC0_CRIGR	Pyruvate kinase OS=Cricetulus griseus OX=10029 GN=H671_4g13041 PE=3 SV=1	D394	Carbamidomethylation (DHKE X@N-term)	26.51	0	32.97	2	22.45	0	N/A	N/A	4090	55100	203	73400	7440	74900	0	80700	25.99	32.97	2
9	KSQAPIAREAeAAIYHLQLFE	A0A098KXC0|A0A098KXC0_CRIGR	Pyruvate kinase OS=Cricetulus griseus OX=10029 GN=H671_4g13041 PE=3 SV=1	E600	Carbamidomethylation (DHKE X@N-term)	N/A	N/A	119.32	0	142.98	0	119.54	0	0	49300	142	89100	789	109000	109	100000	53.62	142.98	0
9	HLQLFEELRRlAPITNDPTEA	A0A098KXC0|A0A098KXC0_CRIGR	Pyruvate kinase OS=Cricetulus griseus OX=10029 GN=H671_4g13041 PE=3 SV=1	L615	Carbamidomethylation (DHKE X@N-term)	N/A	N/A	55.12	5	N/A	N/A	N/A	N/A	0	152000	0	107000	80.7	115000	0	131000	51.41	55.12	5
9	LRRLAPITNDpTEAAAVGAVE	A0A098KXC0|A0A098KXC0_CRIGR	Pyruvate kinase OS=Cricetulus griseus OX=10029 GN=H671_4g13041 PE=3 SV=1	P622	Carbamidomethylation (DHKE X@N-term)	N/A	N/A	22.85	5	22.85	0	45.01	5	0	173000	95.9	119000	85.6	132000	94.2	152000	56.3	45.01	5
9	TLDNAYMEKCdENILWLDYKN	A0A3L7HNE9|A0A3L7HNE9_CRIGR	Pyruvate kinase (Fragment) OS=Cricetulus griseus OX=10029 GN=CgPICR_013659 PE=3 SV=1	D285	Carbamidomethylation (DHKE X@N-term)	N/A	N/A	N/A	N/A	N/A	N/A	27.95	0	0	17000	0	6860	0	13200	5020	8440	58.37	27.95	0
9	ISLQVKEKGAdYLVTEVENGG	A0A3L7HNE9|A0A3L7HNE9_CRIGR	Pyruvate kinase (Fragment) OS=Cricetulus griseus OX=10029 GN=CgPICR_013659 PE=3 SV=1	D323	Carbamidomethylation (DHKE X@N-term)	26.07	0	N/A	N/A	N/A	N/A	N/A	N/A	3190	98500	0	91700	0	79500	0	113000	22.56	26.07	0
9	RRFDEILEASdGIMVARGDLG	A0A3L7HNE9|A0A3L7HNE9_CRIGR	Pyruvate kinase (Fragment) OS=Cricetulus griseus OX=10029 GN=CgPICR_013659 PE=3 SV=1	D420	Carbamidomethylation (DHKE X@N-term)	26.51	0	32.97	2	22.45	0	N/A	N/A	4090	55100	203	73400	7440	74900	0	80700	25.99	32.97	2
9	AAALIIAREAeAAIYHLQLFE	A0A3L7HNE9|A0A3L7HNE9_CRIGR	Pyruvate kinase (Fragment) OS=Cricetulus griseus OX=10029 GN=CgPICR_013659 PE=3 SV=1	E561	Carbamidomethylation (DHKE X@N-term)	N/A	N/A	119.32	0	142.98	0	119.54	0	0	49300	142	89100	789	109000	109	100000	53.62	142.98	0
9	HLQLFEELRRlAPITNDPTEA	A0A3L7HNE9|A0A3L7HNE9_CRIGR	Pyruvate kinase (Fragment) OS=Cricetulus griseus OX=10029 GN=CgPICR_013659 PE=3 SV=1	L576	Carbamidomethylation (DHKE X@N-term)	N/A	N/A	55.12	5	N/A	N/A	N/A	N/A	0	152000	0	107000	80.7	115000	0	131000	51.41	55.12	5
9	LRRLAPITNDpTEAAAVGAVE	A0A3L7HNE9|A0A3L7HNE9_CRIGR	Pyruvate kinase (Fragment) OS=Cricetulus griseus OX=10029 GN=CgPICR_013659 PE=3 SV=1	P583	Carbamidomethylation (DHKE X@N-term)	N/A	N/A	22.85	5	22.85	0	45.01	5	0	173000	95.9	119000	85.6	132000	94.2	152000	56.3	45.01	5
12	TERLIGDAAKnQVAMNPTNTV	sp|P19378|HSP7C_CRIGR	Heat shock cognate 71 kDa protein OS=Cricetulus griseus OX=10029 GN=HSPA8 PE=2 SV=1	N57	Carbamidomethylation (DHKE X@N-term)	54.4	0	N/A	N/A	N/A	N/A	38.18	0	221	77000	0	38200	0	24400	435	56700	31.54	54.4	0
12	GTIAGLNVLRiINEPTAAAIA	sp|P19378|HSP7C_CRIGR	Heat shock cognate 71 kDa protein OS=Cricetulus griseus OX=10029 GN=HSPA8 PE=2 SV=1	I172	Carbamidomethylation (DHKE X@N-term)	N/A	N/A	44.43	0	44.43	5	N/A	N/A	0	180000	359	136000	716	117000	0	131000	65.37	44.43	5
12	KRNTTIPTKQtQTFTTYSDNQ	sp|P19378|HSP7C_CRIGR	Heat shock cognate 71 kDa protein OS=Cricetulus griseus OX=10029 GN=HSPA8 PE=2 SV=1	T425	Carbamidomethylation (DHKE X@N-term)	50.27	0	70.16	0	84.24	0	70.16	0	9050	47000	13500	43800	8950	44100	7710	24300	42.9	84.24	0
12	TERLIGDAAKnQVAMNPTNTV	A0A061I5D1|A0A061I5D1_CRIGR	Heat shock cognate protein OS=Cricetulus griseus OX=10029 GN=H671_4g13251 PE=3 SV=1	N84	Carbamidomethylation (DHKE X@N-term)	54.4	0	N/A	N/A	N/A	N/A	38.18	0	221	77000	0	38200	0	24400	435	56700	31.54	54.4	0
12	GTIAGLNVLRiINEPTAAAIA	A0A061I5D1|A0A061I5D1_CRIGR	Heat shock cognate protein OS=Cricetulus griseus OX=10029 GN=H671_4g13251 PE=3 SV=1	I199	Carbamidomethylation (DHKE X@N-term)	N/A	N/A	44.43	0	44.43	5	N/A	N/A	0	180000	359	136000	716	117000	0	131000	65.37	44.43	5
12	KRNTTIPTKQtQTFTTYSDNQ	A0A061I5D1|A0A061I5D1_CRIGR	Heat shock cognate protein OS=Cricetulus griseus OX=10029 GN=H671_4g13251 PE=3 SV=1	T452	Carbamidomethylation (DHKE X@N-term)	50.27	0	70.16	0	84.24	0	70.16	0	9050	47000	13500	43800	8950	44100	7710	24300	42.9	84.24	0
65	PSGAAVSCKVePGLGADNSVV	G3IBK2|G3IBK2_CRIGR	Filamin-A OS=Cricetulus griseus OX=10029 GN=I79_021027 PE=4 SV=1	E870	Carbamidomethylation (DHKE X@N-term)	43.88	5	N/A	N/A	N/A	N/A	N/A	N/A	186	0	0	1440	0	2040	0	2360	19.13	43.88	5
26	TGEPMGRGTKvILHLKEDQTE	A0A3L7HL04|A0A3L7HL04_CRIGR	HSP90AA1 OS=Cricetulus griseus OX=10029 GN=CgPICR_019896 PE=3 SV=1	V186	Carbamidomethylation (DHKE X@N-term)	38.15	0	32.97	2	68.47	5	22.45	0	236	121000	377	104000	355	74500	88.2	77300	58.73	68.47	5
26	NDWEEHLAVKhFSVEGQLEFR	A0A3L7HL04|A0A3L7HL04_CRIGR	HSP90AA1 OS=Cricetulus griseus OX=10029 GN=CgPICR_019896 PE=3 SV=1	H329	Carbamidomethylation (DHKE X@N-term)	N/A	N/A	28.74	0	N/A	N/A	N/A	N/A	0	47900	0	46400	126	32800	0	50300	38.25	28.74	0
26	LIPEYLNFIRgVVDSEDLPLN	A0A3L7HL04|A0A3L7HL04_CRIGR	HSP90AA1 OS=Cricetulus griseus OX=10029 GN=CgPICR_019896 PE=3 SV=1	G388	Carbamidomethylation (DHKE X@N-term)	62.26	0	49.36	0	34.93	0	32.97	0	907	194000	1230	145000	1850	121000	1140	156000	55.83	62.26	0
26	IRKNLVKKCLeLFTELAEDKE	A0A3L7HL04|A0A3L7HL04_CRIGR	HSP90AA1 OS=Cricetulus griseus OX=10029 GN=CgPICR_019896 PE=3 SV=1	E423	Carbamidomethylation (DHKE X@N-term)	97.68	0	135.91	0	160	0	111.83	0	1190	0	681	3230	469	0	496	0	58.74	160	0
8	VLAREIFDSRgNPTVEVDLYT	G3IAQ0|G3IAQ0_CRIGR	2-phospho-D-glycerate hydro-lyase OS=Cricetulus griseus OX=10029 GN=I79_020676 PE=3 SV=1	G16	Carbamidomethylation (DHKE X@N-term)	61.29	0	N/A	N/A	N/A	N/A	79.01	5	207	95600	0	83900	0	98200	293	83800	36.96	79.01	5
8	PTVEVDLYTSkGLFRAAVPSG	G3IAQ0|G3IAQ0_CRIGR	2-phospho-D-glycerate hydro-lyase OS=Cricetulus griseus OX=10029 GN=I79_020676 PE=3 SV=1	K28	Carbamidomethylation (DHKE X@N-term)	87.94	2	N/A	N/A	30.63	4	86.15	1	756	97200	109	84200	0	98300	489	83900	61.74	87.94	4
8	DLYTSKGLFRaAVPSGASTGI	G3IAQ0|G3IAQ0_CRIGR	2-phospho-D-glycerate hydro-lyase OS=Cricetulus griseus OX=10029 GN=I79_020676 PE=3 SV=1	A33	Carbamidomethylation (DHKE X@N-term)	N/A	N/A	104.95	0	N/A	N/A	41.16	0	0	289000	0	242000	323	240000	81.9	211000	49.42	104.95	0
8	KNVIKEKYGKdATNVGDEGGF	G3IAQ0|G3IAQ0_CRIGR	2-phospho-D-glycerate hydro-lyase OS=Cricetulus griseus OX=10029 GN=I79_020676 PE=3 SV=1	D203	Carbamidomethylation (DHKE X@N-term)	N/A	N/A	73.96	0	134.59	0	N/A	N/A	0	259000	175	167000	431	198000	0	156000	52.88	134.59	0
8	GYTEQVVIGMdVAASEFFRSG	G3IAQ0|G3IAQ0_CRIGR	2-phospho-D-glycerate hydro-lyase OS=Cricetulus griseus OX=10029 GN=I79_020676 PE=3 SV=1	D245	Carbamidomethylation (DHKE X@N-term)	N/A	N/A	38.32	0	N/A	N/A	21.15	0	0	18000	0	43600	38.9	29400	3810	34200	35.01	38.32	0
8	DFKSPDDPSRhITPDQLADLY	G3IAQ0|G3IAQ0_CRIGR	2-phospho-D-glycerate hydro-lyase OS=Cricetulus griseus OX=10029 GN=I79_020676 PE=3 SV=1	H270	Carbamidomethylation (DHKE X@N-term)	58.99	4	52.85	2	47.3	3	67.68	3	483	168000	635	132000	1020	125000	876	155000	46.6	67.68	4
8	SEKSCNCLLLkVNQIGSVTES	G3IAQ0|G3IAQ0_CRIGR	2-phospho-D-glycerate hydro-lyase OS=Cricetulus griseus OX=10029 GN=I79_020676 PE=3 SV=1	K343	Carbamidomethylation (DHKE X@N-term)	35.05	1	N/A	N/A	N/A	N/A	43.57	0	75.5	2700	0	1210	0	877	101	4310	54.52	43.57	1
3	KTHINIVVIGhVDSGKSTTTG	Q540F6|Q540F6_CRIGR	Elongation factor 1-alpha OS=Cricetulus griseus OX=10029 PE=3 SV=1	H15	Carbamidomethylation (DHKE X@N-term)	26.31	25	N/A	N/A	N/A	N/A	N/A	N/A	278	127000	0	112000	0	66400	0	81000	64.58	26.31	25
3	FEKEAAEMGKgSFKYAWVLDK	Q540F6|Q540F6_CRIGR	Elongation factor 1-alpha OS=Cricetulus griseus OX=10029 PE=3 SV=1	G52	Carbamidomethylation (DHKE X@N-term)	100.78	0	95.38	0	90	0	100.78	0	21000	143000	14300	95300	14900	80400	16000	98400	50.11	100.78	0
3	GISKNGQTREhALLAYTLGVK	Q540F6|Q540F6_CRIGR	Elongation factor 1-alpha OS=Cricetulus griseus OX=10029 PE=3 SV=1	H136	Carbamidomethylation (DHKE X@N-term)	N/A	N/A	166.08	0	150.81	0	153.52	0	0	140000	447	156000	437	96500	679	116000	46.67	166.08	0
3	HALLAYTLGVkQLIVGVNKMD	Q540F6|Q540F6_CRIGR	Elongation factor 1-alpha OS=Cricetulus griseus OX=10029 PE=3 SV=1	K146	Carbamidomethylation (DHKE X@N-term)	N/A	N/A	25.9	6	N/A	N/A	43.75	4	0	141000	0	156000	180	96800	312	117000	73.96	43.75	6
3	PLRLPLQDVYkIGGIGTVPVG	Q540F6|Q540F6_CRIGR	Elongation factor 1-alpha OS=Cricetulus griseus OX=10029 PE=3 SV=1	K255	Carbamidomethylation (DHKE X@N-term)	22.45	1	N/A	N/A	N/A	N/A	24.24	0	635	58900	0	15000	0	11300	353	43900	67.95	24.24	1
3	LRLPLQDVYKiGGIGTVPVGR	Q540F6|Q540F6_CRIGR	Elongation factor 1-alpha OS=Cricetulus griseus OX=10029 PE=3 SV=1	I256	Carbamidomethylation (DHKE X@N-term)	1000	5	1000	5	1000	5	1000	5	769	154000	430	55800	372	35800	1170	135000	38.62	1000	5
3	PVGRVETGVLkPGMVVTFAPV	Q540F6|Q540F6_CRIGR	Elongation factor 1-alpha OS=Cricetulus griseus OX=10029 PE=3 SV=1	K273	Carbamidomethylation (DHKE X@N-term)	53.33	6	83.65	20	41.57	3	23.62	0	3570	575000	250	382000	6820	332000	1850	308000	57	83.65	20
3	MRQTVAVGVIkAVDKKAAGAG	Q540F6|Q540F6_CRIGR	Elongation factor 1-alpha OS=Cricetulus griseus OX=10029 PE=3 SV=1	K439	Carbamidomethylation (DHKE X@N-term)	N/A	N/A	N/A	N/A	N/A	N/A	37.53	8	0	9810	0	3510	0	2430	183	10200	62	37.53	8
3	KTHINIVVIGhVDSGKSTTTG	sp|P62629|EF1A1_CRIGR	Elongation factor 1-alpha 1 OS=Cricetulus griseus OX=10029 GN=EEF1A1 PE=2 SV=1	H15	Carbamidomethylation (DHKE X@N-term)	26.31	25	N/A	N/A	N/A	N/A	N/A	N/A	278	127000	0	112000	0	66400	0	81000	64.58	26.31	25
3	FEKEAAEMGKgSFKYAWVLDK	sp|P62629|EF1A1_CRIGR	Elongation factor 1-alpha 1 OS=Cricetulus griseus OX=10029 GN=EEF1A1 PE=2 SV=1	G52	Carbamidomethylation (DHKE X@N-term)	100.78	0	95.38	0	90	0	100.78	0	21000	143000	14300	95300	14900	80400	16000	98400	50.11	100.78	0
3	GISKNGQTREhALLAYTLGVK	sp|P62629|EF1A1_CRIGR	Elongation factor 1-alpha 1 OS=Cricetulus griseus OX=10029 GN=EEF1A1 PE=2 SV=1	H136	Carbamidomethylation (DHKE X@N-term)	N/A	N/A	166.08	0	150.81	0	153.52	0	0	140000	447	156000	437	96500	679	116000	46.67	166.08	0
3	HALLAYTLGVkQLIVGVNKMD	sp|P62629|EF1A1_CRIGR	Elongation factor 1-alpha 1 OS=Cricetulus griseus OX=10029 GN=EEF1A1 PE=2 SV=1	K146	Carbamidomethylation (DHKE X@N-term)	N/A	N/A	25.9	6	N/A	N/A	43.75	4	0	141000	0	156000	180	96800	312	117000	73.96	43.75	6
3	PLRLPLQDVYkIGGIGTVPVG	sp|P62629|EF1A1_CRIGR	Elongation factor 1-alpha 1 OS=Cricetulus griseus OX=10029 GN=EEF1A1 PE=2 SV=1	K255	Carbamidomethylation (DHKE X@N-term)	22.45	1	N/A	N/A	N/A	N/A	24.24	0	635	58900	0	15000	0	11300	353	43900	67.95	24.24	1
3	LRLPLQDVYKiGGIGTVPVGR	sp|P62629|EF1A1_CRIGR	Elongation factor 1-alpha 1 OS=Cricetulus griseus OX=10029 GN=EEF1A1 PE=2 SV=1	I256	Carbamidomethylation (DHKE X@N-term)	1000	5	1000	5	1000	5	1000	5	769	154000	430	55800	372	35800	1170	135000	38.62	1000	5
3	PVGRVETGVLkPGMVVTFAPV	sp|P62629|EF1A1_CRIGR	Elongation factor 1-alpha 1 OS=Cricetulus griseus OX=10029 GN=EEF1A1 PE=2 SV=1	K273	Carbamidomethylation (DHKE X@N-term)	53.33	6	83.65	20	41.57	3	23.62	0	3570	575000	250	382000	6820	332000	1850	308000	57	83.65	20
3	MRQTVAVGVIkAVDKKAAGAG	sp|P62629|EF1A1_CRIGR	Elongation factor 1-alpha 1 OS=Cricetulus griseus OX=10029 GN=EEF1A1 PE=2 SV=1	K439	Carbamidomethylation (DHKE X@N-term)	N/A	N/A	N/A	N/A	N/A	N/A	37.53	8	0	9810	0	3510	0	2430	183	10200	62	37.53	8
13	PPECQTMSILkVLAREIFDSR	A0A3L7ICF5|A0A3L7ICF5_CRIGR	2-phospho-D-glycerate hydro-lyase OS=Cricetulus griseus OX=10029 GN=CgPICR_017908 PE=3 SV=1	K111	Carbamidomethylation (DHKE X@N-term)	N/A	N/A	1000	38	N/A	N/A	N/A	N/A	0	0	0	0	1270	0	0	0	17.38	1000	38
13	VLAREIFDSRgNPTVEVDLYT	A0A3L7ICF5|A0A3L7ICF5_CRIGR	2-phospho-D-glycerate hydro-lyase OS=Cricetulus griseus OX=10029 GN=CgPICR_017908 PE=3 SV=1	G122	Carbamidomethylation (DHKE X@N-term)	61.29	0	N/A	N/A	N/A	N/A	79.01	5	207	94900	0	83800	0	98200	293	83300	36.96	79.01	5
13	KNVIKEKYGKdATNVGDEGGF	A0A3L7ICF5|A0A3L7ICF5_CRIGR	2-phospho-D-glycerate hydro-lyase OS=Cricetulus griseus OX=10029 GN=CgPICR_017908 PE=3 SV=1	D277	Carbamidomethylation (DHKE X@N-term)	N/A	N/A	73.96	0	134.59	0	N/A	N/A	0	259000	175	167000	431	198000	0	156000	52.88	134.59	0
13	GYTEQVVIGMdVAASEFFRSG	A0A3L7ICF5|A0A3L7ICF5_CRIGR	2-phospho-D-glycerate hydro-lyase OS=Cricetulus griseus OX=10029 GN=CgPICR_017908 PE=3 SV=1	D319	Carbamidomethylation (DHKE X@N-term)	N/A	N/A	38.32	0	N/A	N/A	21.15	0	0	18000	0	43600	38.9	29400	3810	34200	35.01	38.32	0
13	DFKSPDDPSRhITPDQLADLY	A0A3L7ICF5|A0A3L7ICF5_CRIGR	2-phospho-D-glycerate hydro-lyase OS=Cricetulus griseus OX=10029 GN=CgPICR_017908 PE=3 SV=1	H344	Carbamidomethylation (DHKE X@N-term)	58.99	4	52.85	2	47.3	3	67.68	3	483	168000	635	132000	1020	125000	876	155000	46.6	67.68	4
13	SEKSCNCLLLkVNQIGSVTES	A0A3L7ICF5|A0A3L7ICF5_CRIGR	2-phospho-D-glycerate hydro-lyase OS=Cricetulus griseus OX=10029 GN=CgPICR_017908 PE=3 SV=1	K417	Carbamidomethylation (DHKE X@N-term)	35.05	1	N/A	N/A	N/A	N/A	43.57	0	75.5	2700	0	1210	0	877	101	4310	54.52	43.57	1
6	HGDSDLQLDRiSVYYNEATGG	sp|P69893|TBB5_CRIGR	Tubulin beta-5 chain OS=Cricetulus griseus OX=10029 GN=TUBB5 PE=1 SV=1	I47	Carbamidomethylation (DHKE X@N-term)	N/A	N/A	N/A	N/A	N/A	N/A	41.57	0	0	23000	0	9850	0	7930	233	17300	17.32	41.57	0
6	SKIREEYPDRiMNTFSVVPSP	sp|P69893|TBB5_CRIGR	Tubulin beta-5 chain OS=Cricetulus griseus OX=10029 GN=TUBB5 PE=1 SV=1	I163	Carbamidomethylation (DHKE X@N-term)	81.26	0	N/A	N/A	N/A	N/A	63.38	3	297	110000	0	68500	0	45500	227	69400	31.76	81.26	3
6	LTSRGSQQYRaLTVPELTQQV	sp|P69893|TBB5_CRIGR	Tubulin beta-5 chain OS=Cricetulus griseus OX=10029 GN=TUBB5 PE=1 SV=1	A283	Carbamidomethylation (DHKE X@N-term)	N/A	N/A	56.93	0	N/A	N/A	N/A	N/A	0	167000	0	113000	114	114000	0	100000	55.79	56.93	0
6	VCDIPPRGLKmAVTFIGNSTA	sp|P69893|TBB5_CRIGR	Tubulin beta-5 chain OS=Cricetulus griseus OX=10029 GN=TUBB5 PE=1 SV=1	M363	Carbamidomethylation (DHKE X@N-term)	N/A	N/A	49.24	0	82.05	0	61.26	0	0	12500	542	8860	640	8540	279	5070	33.01	82.05	0
6	HGDSDLQLDRiSVYYNEATGG	G3HQP8|G3HQP8_CRIGR	Tubulin beta chain OS=Cricetulus griseus OX=10029 GN=CgPICR_019487 PE=3 SV=1	I47	Carbamidomethylation (DHKE X@N-term)	N/A	N/A	N/A	N/A	N/A	N/A	41.57	0	0	23000	0	9850	0	7930	233	17300	17.32	41.57	0
6	SKIREEYPDRiMNTFSVVPSP	G3HQP8|G3HQP8_CRIGR	Tubulin beta chain OS=Cricetulus griseus OX=10029 GN=CgPICR_019487 PE=3 SV=1	I163	Carbamidomethylation (DHKE X@N-term)	81.26	0	N/A	N/A	N/A	N/A	63.38	3	297	110000	0	68500	0	45500	227	69400	31.76	81.26	3
6	LTSRGSQQYRaLTVPELTQQV	G3HQP8|G3HQP8_CRIGR	Tubulin beta chain OS=Cricetulus griseus OX=10029 GN=CgPICR_019487 PE=3 SV=1	A283	Carbamidomethylation (DHKE X@N-term)	N/A	N/A	56.93	0	N/A	N/A	N/A	N/A	0	167000	0	113000	114	114000	0	100000	55.79	56.93	0
6	VCDIPPRGLKmAVTFIGNSTA	G3HQP8|G3HQP8_CRIGR	Tubulin beta chain OS=Cricetulus griseus OX=10029 GN=CgPICR_019487 PE=3 SV=1	M363	Carbamidomethylation (DHKE X@N-term)	N/A	N/A	49.24	0	82.05	0	61.26	0	0	12500	542	8860	640	8540	279	5070	33.01	82.05	0
133	RGNQVYRCVYkPLQPGPHVIK	G3HFM4|G3HFM4_CRIGR	Filamin-B OS=Cricetulus griseus OX=10029 GN=I79_009386 PE=3 SV=1	K419	Carbamidomethylation (DHKE X@N-term)	N/A	N/A	N/A	N/A	N/A	N/A	77.21	0	0	0	0	0	0	0	531	0	33.19	77.21	0
10	SKIREEYPDRiMNTFSVVPSP	Q60454|Q60454_CRIGR	Tubulin beta chain OS=Cricetulus griseus OX=10029 PE=2 SV=1	I163	Carbamidomethylation (DHKE X@N-term)	81.26	0	N/A	N/A	N/A	N/A	63.38	3	297	110000	0	68500	0	45500	227	69400	31.76	81.26	3
10	LTSRGSQQYRaLTVPELTQQV	Q60454|Q60454_CRIGR	Tubulin beta chain OS=Cricetulus griseus OX=10029 PE=2 SV=1	A283	Carbamidomethylation (DHKE X@N-term)	N/A	N/A	56.93	0	N/A	N/A	N/A	N/A	0	167000	0	113000	114	114000	0	100000	55.79	56.93	0
10	VCDIPPRGLKmAVTFIGNSTA	Q60454|Q60454_CRIGR	Tubulin beta chain OS=Cricetulus griseus OX=10029 PE=2 SV=1	M363	Carbamidomethylation (DHKE X@N-term)	N/A	N/A	49.24	0	82.05	0	61.26	0	0	12500	542	8860	640	8540	279	5070	33.01	82.05	0
80	KNMPRCIYCIhALSLYLFKLG	G3IF62|G3IF62_CRIGR	Ras GTPase-activating-like protein IQGAP1 OS=Cricetulus griseus OX=10029 GN=I79_022378 PE=4 SV=1	H153	Carbamidomethylation (DHKE X@N-term)	N/A	N/A	150.63	0	154.74	0	N/A	N/A	0	0	348	0	108	0	0	0	45.14	154.74	0
2	ENGKLVINGKaITIFQERDPA	sp|P17244|G3P_CRIGR	Glyceraldehyde-3-phosphate dehydrogenase OS=Cricetulus griseus OX=10029 GN=GAPDH PE=2 SV=2	A71	Carbamidomethylation (DHKE X@N-term)	N/A	N/A	N/A	N/A	N/A	N/A	81.36	2	0	181000	0	110000	0	24400	212	149000	40.1	81.36	2
2	GIALNDNFVKlISWYDNEFGY	sp|P17244|G3P_CRIGR	Glyceraldehyde-3-phosphate dehydrogenase OS=Cricetulus griseus OX=10029 GN=GAPDH PE=2 SV=2	L308	Carbamidomethylation (DHKE X@N-term)	95.61	5	86.15	0	79.01	0	79.01	0	154	180000	200	133000	614	143000	232	142000	63.01	95.61	5
2	DNFVKLISWYdNEFGYSNRVV	sp|P17244|G3P_CRIGR	Glyceraldehyde-3-phosphate dehydrogenase OS=Cricetulus griseus OX=10029 GN=GAPDH PE=2 SV=2	D313	Carbamidomethylation (DHKE X@N-term)	N/A	N/A	26.31	0	N/A	N/A	N/A	N/A	0	179000	0	133000	96.1	143000	0	142000	21.1	26.31	0
48	LYKNKEIFLReLISNASDALD	G3HQM6|G3HQM6_CRIGR	Endoplasmin OS=Cricetulus griseus OX=10029 GN=I79_013131 PE=3 SV=1	E103	Carbamidomethylation (DHKE X@N-term)	49.06	0	61.81	0	51.59	0	51.59	0	296	94000	211	50800	380	40900	366	76300	35.26	61.81	0
22	ETGAGKHVPRaVFVDLEPTVI	sp|P68365|TBA1C_CRIGR	Tubulin alpha-1C chain OS=Cricetulus griseus OX=10029 GN=TUBA1C PE=2 SV=1	A65	Carbamidomethylation (DHKE X@N-term)	67.68	0	82.62	0	69.7	0	87.61	0	365	222000	584	176000	767	192000	159	132000	43.47	87.61	0
22	VRTGTYRQLFhPEQLITGKED	sp|P68365|TBA1C_CRIGR	Tubulin alpha-1C chain OS=Cricetulus griseus OX=10029 GN=TUBA1C PE=2 SV=1	H88	Carbamidomethylation (DHKE X@N-term)	32.27	0	N/A	N/A	N/A	N/A	N/A	N/A	195	149000	0	121000	0	108000	0	96000	33.84	32.27	0
22	ERPTYTNLNRlISQIVSSITA	sp|P68365|TBA1C_CRIGR	Tubulin alpha-1C chain OS=Cricetulus griseus OX=10029 GN=TUBA1C PE=2 SV=1	L230	Carbamidomethylation (DHKE X@N-term)	N/A	N/A	1000	0	1000	5	N/A	N/A	0	23700	173	36900	161	29600	0	43900	50.83	1000	5
22	PGGDLAKVQRaVCMLSNTTAI	sp|P68365|TBA1C_CRIGR	Tubulin alpha-1C chain OS=Cricetulus griseus OX=10029 GN=TUBA1C PE=2 SV=1	A374	Carbamidomethylation (DHKE X@N-term)	29.08	0	29.08	0	29.08	0	29.08	0	2120	79700	1990	70600	1570	65200	1660	57900	32.04	29.08	0
22	ETGAGKHVPRaVFVDLEPTVI	A0A3L7IAT1|A0A3L7IAT1_CRIGR	Tubulin alpha chain (Fragment) OS=Cricetulus griseus OX=10029 GN=CgPICR_000157 PE=3 SV=1	A72	Carbamidomethylation (DHKE X@N-term)	67.68	0	82.62	0	69.7	0	87.61	0	365	222000	584	176000	767	192000	159	132000	43.47	87.61	0
22	VRTGTYRQLFhPEQLITGKED	A0A3L7IAT1|A0A3L7IAT1_CRIGR	Tubulin alpha chain (Fragment) OS=Cricetulus griseus OX=10029 GN=CgPICR_000157 PE=3 SV=1	H95	Carbamidomethylation (DHKE X@N-term)	32.27	0	N/A	N/A	N/A	N/A	N/A	N/A	195	149000	0	121000	0	108000	0	96000	33.84	32.27	0
22	ERPTYTNLNRlISQIVSSITA	A0A3L7IAT1|A0A3L7IAT1_CRIGR	Tubulin alpha chain (Fragment) OS=Cricetulus griseus OX=10029 GN=CgPICR_000157 PE=3 SV=1	L237	Carbamidomethylation (DHKE X@N-term)	N/A	N/A	1000	0	1000	5	N/A	N/A	0	23700	173	36900	161	29600	0	43900	50.83	1000	5
22	PGGDLAKVQRaVCMLSNTTAI	A0A3L7IAT1|A0A3L7IAT1_CRIGR	Tubulin alpha chain (Fragment) OS=Cricetulus griseus OX=10029 GN=CgPICR_000157 PE=3 SV=1	A381	Carbamidomethylation (DHKE X@N-term)	29.08	0	29.08	0	29.08	0	29.08	0	2120	79700	1990	70600	1570	65200	1660	57900	32.04	29.08	0
38	FINTSKGQKCeFQDAYVLLSE	A0A061IE32|A0A061IE32_CRIGR	60 kDa chaperonin OS=Cricetulus griseus OX=10029 GN=H671_2g6481 PE=3 SV=1	E236	Carbamidomethylation (DHKE X@N-term)	65.81	0	53.53	0	77.23	0	62.26	0	35300	4480	17500	4340	13400	1390	15800	2230	71.73	77.23	0
38	EKAQIEKRIQeITEQLEITTS	A0A061IE32|A0A061IE32_CRIGR	60 kDa chaperonin OS=Cricetulus griseus OX=10029 GN=H671_2g6481 PE=3 SV=1	E371	Carbamidomethylation (DHKE X@N-term)	N/A	N/A	36.86	0	N/A	N/A	N/A	N/A	0	19100	0	14700	1660	9390	0	9180	19.98	36.86	0
38	QIEKRIQEITeQLEITTSEYE	A0A061IE32|A0A061IE32_CRIGR	60 kDa chaperonin OS=Cricetulus griseus OX=10029 GN=H671_2g6481 PE=3 SV=1	E374	Carbamidomethylation (DHKE X@N-term)	N/A	N/A	47.08	0	N/A	N/A	N/A	N/A	0	19100	0	14700	1660	9390	0	9180	19.98	47.08	0
38	CALLRCIPALdSLKPSNEDQK	A0A061IE32|A0A061IE32_CRIGR	60 kDa chaperonin OS=Cricetulus griseus OX=10029 GN=H671_2g6481 PE=3 SV=1	D450	Carbamidomethylation (DHKE X@N-term)	57.45	0	38.15	0	50.22	0	44.43	0	18500	0	5490	9230	3040	0	10300	2320	26.25	57.45	0
37	FYSNKEIFLReLISNASDALD	A0A3L7INC2|A0A3L7INC2_CRIGR	HSP90AB1 OS=Cricetulus griseus OX=10029 GN=CgPICR_018150 PE=3 SV=1	E42	Carbamidomethylation (DHKE X@N-term)	49.06	0	61.81	0	51.59	0	51.59	0	296	108000	211	59600	380	47700	366	81400	35.26	61.81	0
42	NLHASNMRLQkTGTAEVSSIL	A0A061ICE4|A0A061ICE4_CRIGR	ATP synthase subunit alpha OS=Cricetulus griseus OX=10029 GN=CgPICR_017589 PE=3 SV=1	K45	Carbamidomethylation (DHKE X@N-term)	37.77	0	48.18	0	60.21	0	77.29	0	158	18100	76.4	13900	65.2	10800	54	14000	47.04	77.29	0
43	*****MSLSNkLTLDKLDVKG	sp|P50310|PGK1_CRIGR	Phosphoglycerate kinase 1 OS=Cricetulus griseus OX=10029 GN=PGK1 PE=2 SV=2	K6	Carbamidomethylation (DHKE X@N-term)	N/A	N/A	42.88	0	N/A	N/A	49.78	0	0	4070	0	7920	191	11500	111	3710	30.11	49.78	0
34	*********MpYPYPALTPEQ	G3I4H6|G3I4H6_CRIGR	Fructose-bisphosphate aldolase OS=Cricetulus griseus OX=10029 GN=I79_018355 PE=3 SV=1	P2	Carbamidomethylation (DHKE X@N-term)	142.42	5	95.38	2	90	3	95.38	4	6050	18800	963	5610	256	4160	7380	20400	43.34	142.42	5
34	LNAINKCPLLkPWALTFSYGR	G3I4H6|G3I4H6_CRIGR	Fructose-bisphosphate aldolase OS=Cricetulus griseus OX=10029 GN=I79_018355 PE=3 SV=1	K294	Carbamidomethylation (DHKE X@N-term)	1000	0	1000	0	1000	0	1000	0	6240	34700	8900	2210	6560	1470	5340	2620	38.71	1000	0
34	GKERAVTGAMpYPYPALTPEQ	A0A061IB69|A0A061IB69_CRIGR	Fructose-bisphosphate aldolase OS=Cricetulus griseus OX=10029 GN=CgPICR_017699 PE=3 SV=1	P56	Carbamidomethylation (DHKE X@N-term)	142.42	5	95.38	2	90	3	95.38	4	6050	18800	963	5610	256	4160	7380	20400	43.34	142.42	5
34	LNAINKCPLLkPWALTFSYGR	A0A061IB69|A0A061IB69_CRIGR	Fructose-bisphosphate aldolase OS=Cricetulus griseus OX=10029 GN=CgPICR_017699 PE=3 SV=1	K348	Carbamidomethylation (DHKE X@N-term)	1000	0	1000	0	1000	0	1000	0	6240	34700	8900	2210	6560	1470	5340	2620	38.71	1000	0
31	LIPEYLNFIRgVVDSEDLPLN	G3HC84|G3HC84_CRIGR	Heat shock protein HSP 90-beta OS=Cricetulus griseus OX=10029 GN=I79_008088 PE=3 SV=1	G67	Carbamidomethylation (DHKE X@N-term)	62.26	0	49.36	0	34.93	0	32.97	0	907	194000	1230	147000	1850	123000	1140	157000	55.83	62.26	0
31	IRKNIVKKCLeLFSELAEDKE	G3HC84|G3HC84_CRIGR	Heat shock protein HSP 90-beta OS=Cricetulus griseus OX=10029 GN=I79_008088 PE=3 SV=1	E102	Carbamidomethylation (DHKE X@N-term)	109.97	0	97.68	0	59.29	0	69.7	0	3080	0	1620	0	1230	0	1830	0	64.4	109.97	0
21	SKIREEFPDRiMNTFSVVPSP	G3HCL2|G3HCL2_CRIGR	Tubulin beta chain OS=Cricetulus griseus OX=10029 GN=CgPICR_019983 PE=3 SV=1	I163	Carbamidomethylation (DHKE X@N-term)	81.26	0	N/A	N/A	N/A	N/A	63.38	3	297	109000	0	61700	0	38600	227	69400	31.76	81.26	3
21	VCDIPPRGLKmAATFIGNSTA	G3HCL2|G3HCL2_CRIGR	Tubulin beta chain OS=Cricetulus griseus OX=10029 GN=CgPICR_019983 PE=3 SV=1	M363	Carbamidomethylation (DHKE X@N-term)	N/A	N/A	N/A	N/A	63.69	5	27.74	0	0	0	539	0	0	0	188	0	25.37	63.69	5
23	VCDIPPRGLKmSATFIGNSTA	G3IEG6|G3IEG6_CRIGR	Tubulin beta chain OS=Cricetulus griseus OX=10029 GN=I79_022113 PE=3 SV=1	M363	Carbamidomethylation (DHKE X@N-term)	N/A	N/A	84.59	0	N/A	N/A	N/A	N/A	0	13200	0	5800	568	6470	0	4080	38	84.59	0
176	GGNQALLLLRsCGSLLPELSL	G3GV47|G3GV47_CRIGR	Leucine-rich PPR motif-containing protein mitochondrial OS=Cricetulus griseus OX=10029 GN=I79_001578 PE=4 SV=1	S128	Carbamidomethylation (DHKE X@N-term)	N/A	N/A	N/A	N/A	46.36	0	N/A	N/A	0	1900	67.1	1270	0	741	0	1810	22.53	46.36	0
70	HQLDVYQKRCeAFGWHAIIVD	A0A3L7GV09|A0A3L7GV09_CRIGR	TKT OS=Cricetulus griseus OX=10029 GN=CgPICR_006298 PE=4 SV=1	E207	Carbamidomethylation (DHKE X@N-term)	60.21	0	28.79	0	44.95	0	83.26	0	4580	0	3710	0	3780	0	3280	0	81.46	83.26	0
70	HQLDVYQKRCeAFGWHAIIVD	G3GUU5|G3GUU5_CRIGR	Transketolase OS=Cricetulus griseus OX=10029 GN=I79_001469 PE=4 SV=1	E207	Carbamidomethylation (DHKE X@N-term)	60.21	0	28.79	0	44.95	0	83.26	0	4580	0	3710	0	3780	0	3280	0	81.46	83.26	0
27	IRNGPYRQLFhPEQLITGKED	G3HWE9|G3HWE9_CRIGR	Tubulin alpha chain OS=Cricetulus griseus OX=10029 GN=I79_015306 PE=3 SV=1	H73	Carbamidomethylation (DHKE X@N-term)	32.27	0	N/A	N/A	N/A	N/A	N/A	N/A	195	149000	0	121000	0	108000	0	96000	33.84	32.27	0
27	ERPTYTNLNRlISQIVSSITA	G3HWE9|G3HWE9_CRIGR	Tubulin alpha chain OS=Cricetulus griseus OX=10029 GN=I79_015306 PE=3 SV=1	L215	Carbamidomethylation (DHKE X@N-term)	N/A	N/A	1000	0	1000	5	N/A	N/A	0	23700	173	36900	161	29600	0	43900	50.83	1000	5
27	PGGDLAKVQRaVCMLSNTTAI	G3HWE9|G3HWE9_CRIGR	Tubulin alpha chain OS=Cricetulus griseus OX=10029 GN=I79_015306 PE=3 SV=1	A359	Carbamidomethylation (DHKE X@N-term)	29.08	0	29.08	0	29.08	0	29.08	0	2120	79700	1990	62100	1570	65200	1660	57900	32.04	29.08	0
27	IRNGPYRQLFhPEQLITGKED	A0A3L7IBV0|A0A3L7IBV0_CRIGR	Tubulin alpha chain (Fragment) OS=Cricetulus griseus OX=10029 GN=CgPICR_000482 PE=3 SV=1	H87	Carbamidomethylation (DHKE X@N-term)	32.27	0	N/A	N/A	N/A	N/A	N/A	N/A	195	149000	0	121000	0	108000	0	96000	33.84	32.27	0
27	ERPTYTNLNRlISQIVSSITA	A0A3L7IBV0|A0A3L7IBV0_CRIGR	Tubulin alpha chain (Fragment) OS=Cricetulus griseus OX=10029 GN=CgPICR_000482 PE=3 SV=1	L229	Carbamidomethylation (DHKE X@N-term)	N/A	N/A	1000	0	1000	5	N/A	N/A	0	23700	173	36900	161	29600	0	43900	50.83	1000	5
27	PGGDLAKVQRaVCMLSNTTAI	A0A3L7IBV0|A0A3L7IBV0_CRIGR	Tubulin alpha chain (Fragment) OS=Cricetulus griseus OX=10029 GN=CgPICR_000482 PE=3 SV=1	A373	Carbamidomethylation (DHKE X@N-term)	29.08	0	29.08	0	29.08	0	29.08	0	2120	79700	1990	62100	1570	65200	1660	57900	32.04	29.08	0
149	MAMVSEFLKQaWFIDNQEQEY	G3I5L3|G3I5L3_CRIGR	Annexin OS=Cricetulus griseus OX=10029 GN=H671_3g10393 PE=3 SV=1	A11	Carbamidomethylation (DHKE X@N-term)	38.63	0	N/A	N/A	N/A	N/A	N/A	N/A	28.6	8020	0	4370	0	4020	0	3730	20.96	38.63	0
149	SEFLKQAWFIdNQEQEYVQAV	G3I5L3|G3I5L3_CRIGR	Annexin OS=Cricetulus griseus OX=10029 GN=H671_3g10393 PE=3 SV=1	D15	Carbamidomethylation (DHKE X@N-term)	56.33	0	N/A	N/A	N/A	N/A	N/A	N/A	28.6	8020	0	4370	0	4020	0	3730	20.96	56.33	0
149	LSLAKGDRCEdLSVNQDLADT	G3I5L3|G3I5L3_CRIGR	Annexin OS=Cricetulus griseus OX=10029 GN=H671_3g10393 PE=3 SV=1	D191	Carbamidomethylation (DHKE X@N-term)	102.86	0	N/A	N/A	N/A	N/A	N/A	N/A	96.4	5090	0	1990	0	0	0	3200	25.87	102.86	0
189	MALHRQQCRVlGTSPEAIDSA	A0A3L7HBY6|A0A3L7HBY6_CRIGR	Aspartate carbamoyltransferase OS=Cricetulus griseus OX=10029 GN=CgPICR_006372 PE=3 SV=1	L1005	Carbamidomethylation (DHKE X@N-term)	N/A	N/A	39.43	0	N/A	N/A	N/A	N/A	0	755	0	2240	136	0	0	1460	25.1	39.43	0
189	MALHRQQCRVlGTSPEAIDSA	G3GXT2|G3GXT2_CRIGR	Aspartate carbamoyltransferase OS=Cricetulus griseus OX=10029 GN=I79_002575 PE=3 SV=1	L1035	Carbamidomethylation (DHKE X@N-term)	N/A	N/A	39.43	0	N/A	N/A	N/A	N/A	0	755	0	2240	136	0	0	1460	25.1	39.43	0
66	MVALAKGRRAeDGSVIDYELI	A0A3L7HVV8|A0A3L7HVV8_CRIGR	Annexin OS=Cricetulus griseus OX=10029 GN=CgPICR_005226 PE=3 SV=1	E193	Carbamidomethylation (DHKE X@N-term)	N/A	N/A	22.09	0	N/A	N/A	N/A	N/A	0	37100	0	41100	15100	24000	0	24800	32.76	22.09	0
66	VALAKGRRAEdGSVIDYELID	A0A3L7HVV8|A0A3L7HVV8_CRIGR	Annexin OS=Cricetulus griseus OX=10029 GN=CgPICR_005226 PE=3 SV=1	D194	Carbamidomethylation (DHKE X@N-term)	N/A	N/A	23.69	0	N/A	N/A	N/A	N/A	0	37600	0	28400	15100	24000	0	24700	32.76	23.69	0
24	ENGKLVINGKaITIFQERDPA	G3GUM6|G3GUM6_CRIGR	Glyceraldehyde-3-phosphate dehydrogenase OS=Cricetulus griseus OX=10029 GN=I79_001391 PE=3 SV=1	A71	Carbamidomethylation (DHKE X@N-term)	N/A	N/A	N/A	N/A	N/A	N/A	81.36	2	0	181000	0	110000	0	24400	212	149000	40.1	81.36	2
29	GIALNGNFVKlISWYDNEFGY	A0A3L7IKD7|A0A3L7IKD7_CRIGR	Glyceraldehyde-3-phosphate dehydrogenase OS=Cricetulus griseus OX=10029 GN=CgPICR_008936 PE=3 SV=1	L308	Carbamidomethylation (DHKE X@N-term)	95.61	5	86.15	0	79.01	0	79.01	0	154	180000	200	133000	614	143000	232	142000	63.01	95.61	5
72	MVALAKGRRAeDGSVIDYELI	G3IG05|G3IG05_CRIGR	Annexin OS=Cricetulus griseus OX=10029 GN=I79_022682 PE=3 SV=1	E181	Carbamidomethylation (DHKE X@N-term)	N/A	N/A	22.09	0	N/A	N/A	N/A	N/A	0	37100	0	41100	15100	24000	0	24800	32.76	22.09	0
72	VALAKGRRAEdGSVIDYELID	G3IG05|G3IG05_CRIGR	Annexin OS=Cricetulus griseus OX=10029 GN=I79_022682 PE=3 SV=1	D182	Carbamidomethylation (DHKE X@N-term)	N/A	N/A	23.69	0	N/A	N/A	N/A	N/A	0	37600	0	28400	15100	24000	0	24700	32.76	23.69	0
68	IFKFIIPNVVkYSPDCKLLIV	A0A3L7HVN5|A0A3L7HVN5_CRIGR	L-lactate dehydrogenase OS=Cricetulus griseus OX=10029 GN=CgPICR_015787 PE=3 SV=1	K155	Carbamidomethylation (DHKE X@N-term)	N/A	N/A	N/A	N/A	33.81	4	42.68	11	0	45700	79.9	32000	0	30300	119	36400	40.29	42.68	11
68	IFKFIIPNVVkYSPDCKLLIV	G3I255|G3I255_CRIGR	L-lactate dehydrogenase OS=Cricetulus griseus OX=10029 GN=I79_017480 PE=3 SV=1	K155	Carbamidomethylation (DHKE X@N-term)	N/A	N/A	N/A	N/A	33.81	4	42.68	11	0	45700	79.9	32000	0	30300	119	36400	40.29	42.68	11
275	PKMFGMVLEKiIIPEIQKVSG	G3HES3|G3HES3_CRIGR	Chromosome segregation 1-like protein OS=Cricetulus griseus OX=10029 GN=I79_009067 PE=3 SV=1	I825	Carbamidomethylation (DHKE X@N-term)	N/A	N/A	67.68	5	N/A	N/A	N/A	N/A	0	2380	0	1050	309	701	0	1810	22.36	67.68	5
89	SPPGQVTEAVkAAIDIGYRHI	A0A3L7IJ25|A0A3L7IJ25_CRIGR	AKR1B1 OS=Cricetulus griseus OX=10029 GN=CgPICR_009155 PE=3 SV=1	K278	Carbamidomethylation (DHKE X@N-term)	N/A	N/A	30.71	6	N/A	N/A	N/A	N/A	0	199	0	269	140	189	0	738	49.12	30.71	6
129	ENAGLRLRITeSEEVVSREVS	G3HG95|G3HG95_CRIGR	Lamin-A/C OS=Cricetulus griseus OX=10029 GN=I79_009616 PE=3 SV=1	E65	Carbamidomethylation (DHKE X@N-term)	N/A	N/A	43.7	0	N/A	N/A	N/A	N/A	0	297	0	354	1580	368	0	250	18.55	43.7	0
129	AGLRLRITESeEVVSREVSGI	G3HG95|G3HG95_CRIGR	Lamin-A/C OS=Cricetulus griseus OX=10029 GN=I79_009616 PE=3 SV=1	E67	Carbamidomethylation (DHKE X@N-term)	N/A	N/A	40.43	0	N/A	N/A	N/A	N/A	0	297	0	354	1580	368	0	250	18.55	40.43	0
129	GLRLRITESEeVVSREVSGIK	G3HG95|G3HG95_CRIGR	Lamin-A/C OS=Cricetulus griseus OX=10029 GN=I79_009616 PE=3 SV=1	E68	Carbamidomethylation (DHKE X@N-term)	N/A	N/A	39.01	0	N/A	N/A	N/A	N/A	0	297	0	354	1580	368	0	250	18.55	39.01	0
98	KMNGTKKCLGeLICTLNAAKV	A0A3L7HAT5|A0A3L7HAT5_CRIGR	Triosephosphate isomerase OS=Cricetulus griseus OX=10029 GN=CgPICR_018409 PE=3 SV=1	E70	Carbamidomethylation (DHKE X@N-term)	142.42	5	124.12	0	123.33	1	100.78	3	10100	525	5620	814	7050	167	3970	354	40.56	142.42	5
211	TIDHLDRFRCdPYAGKEDIVP	A0A061IEX9|A0A061IEX9_CRIGR	Myoferlin isoform 1 OS=Cricetulus griseus OX=10029 GN=H671_3g8947 PE=3 SV=1	D1403	Carbamidomethylation (DHKE X@N-term)	43.38	0	71.63	0	96.64	0	71.53	0	421	0	770	0	640	0	753	0	57.94	96.64	0
25	ENGKLVINGKaITIFQERDPA	A0A3L7HA23|A0A3L7HA23_CRIGR	GAPDH (Fragment) OS=Cricetulus griseus OX=10029 GN=CgPICR_011421 PE=3 SV=1	A77	Carbamidomethylation (DHKE X@N-term)	N/A	N/A	N/A	N/A	N/A	N/A	81.36	2	0	181000	0	110000	0	24400	212	149000	40.1	81.36	2
25	GIALNDNFVKlISWYDNEFGY	A0A3L7HA23|A0A3L7HA23_CRIGR	GAPDH (Fragment) OS=Cricetulus griseus OX=10029 GN=CgPICR_011421 PE=3 SV=1	L301	Carbamidomethylation (DHKE X@N-term)	95.61	5	86.15	0	79.01	0	79.01	0	154	180000	200	133000	614	143000	232	142000	63.01	95.61	5
260	KQALAHGLKCkSQFTITPGSE	G3II47|G3II47_CRIGR	Aconitate hydratase mitochondrial OS=Cricetulus griseus OX=10029 GN=I79_023509 PE=3 SV=1	K411	Carbamidomethylation (DHKE X@N-term)	115.52	0	N/A	N/A	N/A	N/A	N/A	N/A	200	0	0	0	0	0	0	0	41.6	115.52	0
260	LIKVKGKCTTdHISAAGPWLK	G3II47|G3II47_CRIGR	Aconitate hydratase mitochondrial OS=Cricetulus griseus OX=10029 GN=I79_023509 PE=3 SV=1	D595	Carbamidomethylation (DHKE X@N-term)	27.95	0	N/A	N/A	N/A	N/A	26.02	0	2220	0	0	0	0	0	1650	0	48.78	27.95	0
260	KQALAHGLKCkSQFTITPGSE	A0A3L7I2K5|A0A3L7I2K5_CRIGR	Aconitate hydratase mitochondrial (Fragment) OS=Cricetulus griseus OX=10029 GN=CgPICR_015075 PE=3 SV=1	K416	Carbamidomethylation (DHKE X@N-term)	115.52	0	N/A	N/A	N/A	N/A	N/A	N/A	200	0	0	0	0	0	0	0	41.6	115.52	0
260	LIKVKGKCTTdHISAAGPWLK	A0A3L7I2K5|A0A3L7I2K5_CRIGR	Aconitate hydratase mitochondrial (Fragment) OS=Cricetulus griseus OX=10029 GN=CgPICR_015075 PE=3 SV=1	D600	Carbamidomethylation (DHKE X@N-term)	27.95	0	N/A	N/A	N/A	N/A	26.02	0	2220	0	0	0	0	0	1650	0	48.78	27.95	0
171	VAVASDRCSIhLQLQGLVDPA	A0A061IJI9|A0A061IJI9_CRIGR	Valyl-tRNA synthetase OS=Cricetulus griseus OX=10029 GN=H671_1g2778 PE=3 SV=1	H1442	Carbamidomethylation (DHKE X@N-term)	N/A	N/A	N/A	N/A	136.89	0	N/A	N/A	0	0	161	0	0	0	0	0	58.8	136.89	0
171	VAVASDRCSIhLQLQGLVDPA	A0A061IM03|A0A061IM03_CRIGR	Valyl-tRNA synthetase OS=Cricetulus griseus OX=10029 GN=H671_1g2778 PE=3 SV=1	H1442	Carbamidomethylation (DHKE X@N-term)	N/A	N/A	N/A	N/A	136.89	0	N/A	N/A	0	0	161	0	0	0	0	0	58.8	136.89	0
101	*********MeGPLSVFGDRS	G3HGP6|G3HGP6_CRIGR	CCT-alpha OS=Cricetulus griseus OX=10029 GN=I79_009786 PE=3 SV=1	E2	Carbamidomethylation (DHKE X@N-term)	55.71	0	55.71	0	36.8	0	49.34	0	953	6650	543	4580	147	2660	663	4060	28.7	55.71	0
101	*********MeGPLSVFGDRS	sp|P18279|TCPA_CRIGR	T-complex protein 1 subunit alpha OS=Cricetulus griseus OX=10029 GN=TCP1 PE=2 SV=1	E2	Carbamidomethylation (DHKE X@N-term)	55.71	0	55.71	0	36.8	0	49.34	0	953	6650	543	4580	147	2660	663	4060	28.7	55.71	0
140	NKVPAAARAGaIAPCEVTVPA	A0A3L7HPU9|A0A3L7HPU9_CRIGR	60S acidic ribosomal protein P0 OS=Cricetulus griseus OX=10029 GN=CgPICR_012307 PE=3 SV=1	A115	Carbamidomethylation (DHKE X@N-term)	45.24	0	N/A	N/A	40.18	0	N/A	N/A	4590	27600	1100	17900	0	13400	0	17000	31.57	45.24	0
45	TAASSSSLEKsYELPDGQVIT	A0A061HZ54|A0A061HZ54_CRIGR	STAM-binding protein-like isoform 2 OS=Cricetulus griseus OX=10029 GN=H671_8g19562 PE=3 SV=1	S680	Carbamidomethylation (DHKE X@N-term)	32.27	0	26.31	2	22.85	0	22.85	0	108	261000	212	216000	841	212000	346	244000	63.42	32.27	2
45	TAASSSSLEKsYELPDGQVIT	A0A061HWQ2|A0A061HWQ2_CRIGR	Actin gamma-enteric smooth muscle-like isoform 1 OS=Cricetulus griseus OX=10029 GN=H671_8g19562 PE=3 SV=1	S734	Carbamidomethylation (DHKE X@N-term)	32.27	0	26.31	2	22.85	0	22.85	0	108	261000	212	216000	841	212000	346	244000	63.42	32.27	2
35	SKVREEYPDRiMNTFSVVPSP	G3GRQ1|G3GRQ1_CRIGR	Tubulin beta-3 chain OS=Cricetulus griseus OX=10029 GN=I79_000194 PE=3 SV=1	I479	Carbamidomethylation (DHKE X@N-term)	81.26	0	N/A	N/A	N/A	N/A	63.38	3	297	109000	0	61700	0	38400	227	69400	31.76	81.26	3
131	VLINKDIRCKdDEFTHLYTLI	G3HCX8|G3HCX8_CRIGR	Calreticulin OS=Cricetulus griseus OX=10029 GN=CgPICR_020604 PE=3 SV=1	D165	Carbamidomethylation (DHKE X@N-term)	40	0	N/A	N/A	N/A	N/A	N/A	N/A	27000	0	0	0	0	0	0	0	53.11	40	0
46	KTHINIVVIGhVDSGKSTTTG	G3HGY8|G3HGY8_CRIGR	Elongation factor 1-alpha OS=Cricetulus griseus OX=10029 GN=I79_009882 PE=3 SV=1	H15	Carbamidomethylation (DHKE X@N-term)	26.31	25	N/A	N/A	N/A	N/A	N/A	N/A	278	127000	0	112000	0	66400	0	81000	64.58	26.31	25
46	FEKEAAEMGKgSFKYAWVLDK	G3HGY8|G3HGY8_CRIGR	Elongation factor 1-alpha OS=Cricetulus griseus OX=10029 GN=I79_009882 PE=3 SV=1	G52	Carbamidomethylation (DHKE X@N-term)	100.78	0	95.38	0	90	0	100.78	0	21000	143000	14300	95300	14900	80400	16000	98400	50.11	100.78	0
46	GISKNGQTREhALLAYTLGVK	G3HGY8|G3HGY8_CRIGR	Elongation factor 1-alpha OS=Cricetulus griseus OX=10029 GN=I79_009882 PE=3 SV=1	H136	Carbamidomethylation (DHKE X@N-term)	N/A	N/A	166.08	0	150.81	0	153.52	0	0	140000	447	155000	437	96500	679	116000	46.67	166.08	0
46	HALLAYTLGVkQLIVGVNKMD	G3HGY8|G3HGY8_CRIGR	Elongation factor 1-alpha OS=Cricetulus griseus OX=10029 GN=I79_009882 PE=3 SV=1	K146	Carbamidomethylation (DHKE X@N-term)	N/A	N/A	25.9	6	N/A	N/A	43.75	4	0	141000	0	156000	180	96800	312	117000	73.96	43.75	6
46	PLRLPLQDVYkIGGIGTVPVG	G3HGY8|G3HGY8_CRIGR	Elongation factor 1-alpha OS=Cricetulus griseus OX=10029 GN=I79_009882 PE=3 SV=1	K255	Carbamidomethylation (DHKE X@N-term)	22.45	1	N/A	N/A	N/A	N/A	24.24	0	635	58900	0	15000	0	9150	353	43900	67.95	24.24	1
46	LRLPLQDVYKiGGIGTVPVGR	G3HGY8|G3HGY8_CRIGR	Elongation factor 1-alpha OS=Cricetulus griseus OX=10029 GN=I79_009882 PE=3 SV=1	I256	Carbamidomethylation (DHKE X@N-term)	1000	5	1000	5	1000	5	1000	5	769	154000	430	55800	372	35800	1170	135000	38.62	1000	5
531	YLCEPLRKCLkDEDPYVRKTA	A0A061I2P5|A0A061I2P5_CRIGR	AP complex subunit beta OS=Cricetulus griseus OX=10029 GN=H671_7g18640 PE=3 SV=1	K131	Carbamidomethylation (DHKE X@N-term)	N/A	N/A	N/A	N/A	N/A	N/A	27.95	0	0	0	0	0	0	0	426	0	26.83	27.95	0
531	YLCEPLRKCLkDEDPYVRKTA	A0A061HW92|A0A061HW92_CRIGR	AP complex subunit beta OS=Cricetulus griseus OX=10029 GN=H671_7g18640 PE=3 SV=1	K131	Carbamidomethylation (DHKE X@N-term)	N/A	N/A	N/A	N/A	N/A	N/A	27.95	0	0	0	0	0	0	0	426	0	26.83	27.95	0
531	YLCEPLRKCLkDEDPYVRKTA	A0A061I0H5|A0A061I0H5_CRIGR	AP-1 complex subunit beta-1-like isoform 1 OS=Cricetulus griseus OX=10029 GN=H671_7g18640 PE=3 SV=1	K131	Carbamidomethylation (DHKE X@N-term)	N/A	N/A	N/A	N/A	N/A	N/A	27.95	0	0	0	0	0	0	0	426	0	26.83	27.95	0
138	VLINKDIRCKdDEFTHLYTLI	sp|Q8K3H7|CALR_CRIGR	Calreticulin OS=Cricetulus griseus OX=10029 GN=CALR PE=1 SV=1	D165	Carbamidomethylation (DHKE X@N-term)	40	0	N/A	N/A	N/A	N/A	N/A	N/A	27000	0	0	0	0	0	0	0	53.11	40	0
44	AASASSSLERsYELPDGQVIT	G3ID81|G3ID81_CRIGR	Beta-actin-like protein 2 OS=Cricetulus griseus OX=10029 GN=I79_021654 PE=3 SV=1	S240	Carbamidomethylation (DHKE X@N-term)	32.27	0	26.31	2	22.85	0	22.85	0	108	261000	212	216000	841	212000	346	244000	63.42	32.27	2
44	AASASSSLERsYELPDGQVIT	G3ID82|G3ID82_CRIGR	Beta-actin-like protein 2 OS=Cricetulus griseus OX=10029 GN=I79_021655 PE=3 SV=1	S240	Carbamidomethylation (DHKE X@N-term)	32.27	0	26.31	2	22.85	0	22.85	0	108	261000	212	216000	841	212000	346	244000	63.42	32.27	2
307	VTRLVRDSKCeYPAACNALET	A0A061IBJ4|A0A061IBJ4_CRIGR	Delta-1-pyrroline-5-carboxylate synthase OS=Cricetulus griseus OX=10029 GN=CgPICR_007864 PE=3 SV=1	E605	Carbamidomethylation (DHKE X@N-term)	100.78	0	N/A	N/A	62.82	0	154.91	0	861	1310	177	470	0	0	45.1	142	68.64	154.91	0
307	VTRLVRDSKCeYPAACNALET	G3HXX8|G3HXX8_CRIGR	Delta-1-pyrroline-5-carboxylate synthase OS=Cricetulus griseus OX=10029 GN=H671_3g8921 PE=3 SV=1	E607	Carbamidomethylation (DHKE X@N-term)	100.78	0	N/A	N/A	62.82	0	154.91	0	861	1310	177	470	0	0	45.1	142	68.64	154.91	0
47	TAASSSSLEKsYELPDGQVIT	A0A3L7I1B1|A0A3L7I1B1_CRIGR	ACTA1 OS=Cricetulus griseus OX=10029 GN=CgPICR_018103 PE=3 SV=1	S241	Carbamidomethylation (DHKE X@N-term)	32.27	0	26.31	2	22.85	0	22.85	0	108	261000	212	216000	841	212000	346	244000	63.42	32.27	2
39	TPGKLVINGKaITIFQERDPA	A0A061IDP2|A0A061IDP2_CRIGR	Glyceraldehyde-3-phosphate dehydrogenase OS=Cricetulus griseus OX=10029 GN=H671_2g6727 PE=3 SV=1	A12	Carbamidomethylation (DHKE X@N-term)	N/A	N/A	N/A	N/A	N/A	N/A	81.36	2	0	181000	0	110000	0	24400	212	149000	40.1	81.36	2
316	AIGHLSKCGPeYFTECLNFIR	G3H9F5|G3H9F5_CRIGR	Elongator complex protein 1 OS=Cricetulus griseus OX=10029 GN=I79_007024 PE=3 SV=1	E956	Carbamidomethylation (DHKE X@N-term)	105.6	0	N/A	N/A	109.97	0	N/A	N/A	208	0	64.8	0	0	0	0	0	57.67	109.97	0
484	GTFERMKCFSeENHEPLRTQC	A0A3L7HZ98|A0A3L7HZ98_CRIGR	Vacuolar protein sorting-associated protein 35 OS=Cricetulus griseus OX=10029 GN=CgPICR_021090 PE=3 SV=1	E643	Carbamidomethylation (DHKE X@N-term)	N/A	N/A	N/A	N/A	N/A	N/A	21.93	0	0	0	0	0	0	0	211	0	21.12	21.93	0
484	GTFERMKCFSeENHEPLRTQC	A0A061IC10|A0A061IC10_CRIGR	Vacuolar protein sorting-associated protein 35 OS=Cricetulus griseus OX=10029 GN=H671_3g10061 PE=3 SV=1	E644	Carbamidomethylation (DHKE X@N-term)	N/A	N/A	N/A	N/A	N/A	N/A	21.93	0	0	0	0	0	0	0	211	0	21.12	21.93	0
71	RRFDEILEASdGIMVARGDLG	G3IAX3|G3IAX3_CRIGR	Pyruvate kinase OS=Cricetulus griseus OX=10029 GN=I79_020755 PE=3 SV=1	D218	Carbamidomethylation (DHKE X@N-term)	26.51	0	32.97	2	22.45	0	N/A	N/A	4090	55000	203	73300	7440	74700	0	80700	25.99	32.97	2
520	GTFERMKCFSeENHEPLRTQC	G3I8H3|G3I8H3_CRIGR	Putative myosin light chain kinase 3 OS=Cricetulus griseus OX=10029 GN=H671_3g10061 PE=3 SV=1	E1274	Carbamidomethylation (DHKE X@N-term)	N/A	N/A	N/A	N/A	N/A	N/A	21.93	0	0	0	0	0	0	0	211	0	21.12	21.93	0
223	LERSCAAKCPdIATQLAGTKK	G3HAP7|G3HAP7_CRIGR	Glutathione synthetase OS=Cricetulus griseus OX=10029 GN=I79_007504 PE=3 SV=1	D296	Carbamidomethylation (DHKE X@N-term)	143.63	0	137.04	0	142.42	0	100.78	0	2550	258	857	0	349	0	2450	240	48.81	143.63	0
202	EERNLLSVAYkNVVGARRSSW	G3HKZ1|G3HKZ1_CRIGR	14-3-3 protein zeta/delta OS=Cricetulus griseus OX=10029 GN=I79_011374 PE=3 SV=1	K49	Carbamidomethylation (DHKE X@N-term)	104.79	9	N/A	N/A	119.45	2	93.59	9	105	23600	58	15200	0	14100	129	17000	44.86	119.45	9
55	****MSSGNAkIGYPAPNFKA	sp|Q9JKY1|PRDX1_CRIGR	Peroxiredoxin-1 OS=Cricetulus griseus OX=10029 GN=PRDX1 PE=1 SV=1	K7	Carbamidomethylation (DHKE X@N-term)	96.85	1	N/A	N/A	66.53	0	74.25	0	298	0	126	0	0	0	102	0	43.52	96.85	1
55	RTIAQDYGVLkADEGISFRGL	sp|Q9JKY1|PRDX1_CRIGR	Peroxiredoxin-1 OS=Cricetulus griseus OX=10029 GN=PRDX1 PE=1 SV=1	K120	Carbamidomethylation (DHKE X@N-term)	N/A	N/A	26.31	4	N/A	N/A	N/A	N/A	0	63900	0	63600	116	52200	0	33800	43.57	26.31	4
55	LKADEGISFRgLFIIDDKGIL	sp|Q9JKY1|PRDX1_CRIGR	Peroxiredoxin-1 OS=Cricetulus griseus OX=10029 GN=PRDX1 PE=1 SV=1	G129	Carbamidomethylation (DHKE X@N-term)	N/A	N/A	119.32	0	96.92	0	N/A	N/A	0	53900	232	72200	566	65500	0	46100	37.61	119.32	0
347	MKIRDVTKCLeEFELLGKAYG	A0A061I773|A0A061I773_CRIGR	Eukaryotic translation initiation factor 3 subunit C OS=Cricetulus griseus OX=10029 GN=EIF3C PE=3 SV=1	E81	Carbamidomethylation (DHKE X@N-term)	40	0	N/A	N/A	N/A	N/A	N/A	N/A	864	0	0	0	0	0	0	0	28.02	40	0
347	MKIRDVTKCLeEFELLGKAYG	A0A3L7I3A4|A0A3L7I3A4_CRIGR	Eukaryotic translation initiation factor 3 subunit C OS=Cricetulus griseus OX=10029 GN=EIF3C PE=3 SV=1	E81	Carbamidomethylation (DHKE X@N-term)	40	0	N/A	N/A	N/A	N/A	N/A	N/A	864	0	0	0	0	0	0	0	28.02	40	0
209	EERNLLSVAYkNVVGARRSSW	A0A3L7IRH1|A0A3L7IRH1_CRIGR	YWHAZ OS=Cricetulus griseus OX=10029 GN=CgPICR_010732 PE=3 SV=1	K71	Carbamidomethylation (DHKE X@N-term)	104.79	9	N/A	N/A	119.45	2	93.59	9	105	23600	58	15200	0	14100	129	17000	44.86	119.45	9
220	TIMFGPDKCGeDYKLHFIFRH	A0A061I3K8|A0A061I3K8_CRIGR	Calnexin OS=Cricetulus griseus OX=10029 GN=H671_7g18220 PE=3 SV=1	E197	Carbamidomethylation (DHKE X@N-term)	N/A	N/A	27.95	7	N/A	N/A	30.45	0	0	0	0	0	3260	0	3730	0	60.1	30.45	7
220	EAPQIANPKCeSAPGCGVWQR	A0A061I3K8|A0A061I3K8_CRIGR	Calnexin OS=Cricetulus griseus OX=10029 GN=H671_7g18220 PE=3 SV=1	E362	Carbamidomethylation (DHKE X@N-term)	N/A	N/A	130.49	0	104.46	0	N/A	N/A	0	784	832	839	410	0	0	984	75.55	130.49	0
220	TIMFGPDKCGeDYKLHFIFRH	G3HP69|G3HP69_CRIGR	Calnexin OS=Cricetulus griseus OX=10029 GN=I79_012575 PE=3 SV=1	E197	Carbamidomethylation (DHKE X@N-term)	N/A	N/A	27.95	7	N/A	N/A	30.45	0	0	0	0	0	3260	0	3730	0	60.1	30.45	7
220	EAPQIANPKCeSAPGCGVWQR	G3HP69|G3HP69_CRIGR	Calnexin OS=Cricetulus griseus OX=10029 GN=I79_012575 PE=3 SV=1	E362	Carbamidomethylation (DHKE X@N-term)	N/A	N/A	130.49	0	104.46	0	N/A	N/A	0	784	832	839	410	0	0	984	75.55	130.49	0
377	REYEAALNSKdAALATALGDK	A0A061IDB2|A0A061IDB2_CRIGR	Prelamin-A/C-like isoform 1 OS=Cricetulus griseus OX=10029 GN=H671_2g6350 PE=3 SV=1	D34	Carbamidomethylation (DHKE X@N-term)	N/A	N/A	21.5	0	N/A	N/A	N/A	N/A	0	383	0	179	945	0	0	655	23.31	21.5	0
377	REYEAALNSKdAALATALGDK	G3H1B3|G3H1B3_CRIGR	Lamin-L(I) OS=Cricetulus griseus OX=10029 GN=I79_003938 PE=3 SV=1	D36	Carbamidomethylation (DHKE X@N-term)	N/A	N/A	21.5	0	N/A	N/A	N/A	N/A	0	383	0	179	945	0	0	655	23.31	21.5	0
377	REYEAALNSKdAALATALGDK	A0A3L7I6J6|A0A3L7I6J6_CRIGR	LMNB1 OS=Cricetulus griseus OX=10029 GN=CgPICR_011264 PE=3 SV=1	D53	Carbamidomethylation (DHKE X@N-term)	N/A	N/A	21.5	0	N/A	N/A	N/A	N/A	0	383	0	179	945	0	0	655	23.31	21.5	0
377	REYEAALNSKdAALATALGDK	A0A061IEC2|A0A061IEC2_CRIGR	Prelamin-A/C-like isoform 2 OS=Cricetulus griseus OX=10029 GN=H671_2g6350 PE=3 SV=1	D34	Carbamidomethylation (DHKE X@N-term)	N/A	N/A	21.5	0	N/A	N/A	N/A	N/A	0	383	0	179	945	0	0	655	23.31	21.5	0
64	GTITGLNVLRiINEPTAAAIA	G3H4Z8|G3H4Z8_CRIGR	HSPA2 OS=Cricetulus griseus OX=10029 GN=CgPICR_008285 PE=3 SV=1	I173	Carbamidomethylation (DHKE X@N-term)	N/A	N/A	44.43	0	44.43	5	N/A	N/A	0	180000	359	136000	716	118000	0	131000	65.37	44.43	5
64	GTITGLNVLRiINEPTAAAIA	A0A061I5U1|A0A061I5U1_CRIGR	Heat shock-related protein 2 OS=Cricetulus griseus OX=10029 GN=H671_5g14782 PE=3 SV=1	I173	Carbamidomethylation (DHKE X@N-term)	N/A	N/A	44.43	0	44.43	5	N/A	N/A	0	180000	359	136000	716	118000	0	131000	65.37	44.43	5
573	FILRHAPRCPeNAFFLDHVRT	A0A3L7GLX6|A0A3L7GLX6_CRIGR	MYO1C OS=Cricetulus griseus OX=10029 GN=CgPICR_003524 PE=3 SV=1	E785	Carbamidomethylation (DHKE X@N-term)	133.2	0	N/A	N/A	143.14	0	151.86	0	854	0	507	0	0	252	365	0	51.57	151.86	0
41	*********MvNPTVFFDISA	A0A3L7IP88|A0A3L7IP88_CRIGR	Peptidyl-prolyl cis-trans isomerase OS=Cricetulus griseus OX=10029 GN=CgPICR_005021 PE=3 SV=1	V2	Carbamidomethylation (DHKE X@N-term)	147.18	5	104.79	0	136.94	5	N/A	N/A	3550	110000	3330	108000	3040	79400	0	10500	67.68	147.18	5
41	ISADGEPLGRvSFELFADKVP	A0A3L7IP88|A0A3L7IP88_CRIGR	Peptidyl-prolyl cis-trans isomerase OS=Cricetulus griseus OX=10029 GN=CgPICR_005021 PE=3 SV=1	V20	Carbamidomethylation (DHKE X@N-term)	N/A	N/A	40.63	5	32.97	5	N/A	N/A	0	110000	488	111000	775	78100	0	12100	47.88	40.63	5
41	GRVSFELFADkVPKTAENFRA	A0A3L7IP88|A0A3L7IP88_CRIGR	Peptidyl-prolyl cis-trans isomerase OS=Cricetulus griseus OX=10029 GN=CgPICR_005021 PE=3 SV=1	K28	Carbamidomethylation (DHKE X@N-term)	N/A	N/A	24.43	2	20.91	2	N/A	N/A	0	110000	630	111000	510	78200	0	12100	55.35	24.43	2
41	SFELFADKVPkTAENFRALST	A0A3L7IP88|A0A3L7IP88_CRIGR	Peptidyl-prolyl cis-trans isomerase OS=Cricetulus griseus OX=10029 GN=CgPICR_005021 PE=3 SV=1	K31	Carbamidomethylation (DHKE X@N-term)	28.35	3	N/A	N/A	N/A	N/A	N/A	N/A	172	99500	0	107000	0	75800	0	11500	50.92	28.35	3
41	FGYKGSSFHRiIPGFMCQGGD	A0A3L7IP88|A0A3L7IP88_CRIGR	Peptidyl-prolyl cis-trans isomerase OS=Cricetulus griseus OX=10029 GN=CgPICR_005021 PE=3 SV=1	I56	Carbamidomethylation (DHKE X@N-term)	N/A	N/A	N/A	N/A	26.66	0	N/A	N/A	0	158000	659	94000	0	73800	0	7800	17.94	26.66	0
41	*********MvNPTVFFDISA	sp|P14851|PPIA_CRIGR	Peptidyl-prolyl cis-trans isomerase A OS=Cricetulus griseus OX=10029 GN=PPIA PE=2 SV=2	V2	Carbamidomethylation (DHKE X@N-term)	147.18	5	104.79	0	136.94	5	N/A	N/A	3550	110000	3330	108000	3040	79400	0	10500	67.68	147.18	5
41	ISADGEPLGRvSFELFADKVP	sp|P14851|PPIA_CRIGR	Peptidyl-prolyl cis-trans isomerase A OS=Cricetulus griseus OX=10029 GN=PPIA PE=2 SV=2	V20	Carbamidomethylation (DHKE X@N-term)	N/A	N/A	40.63	5	32.97	5	N/A	N/A	0	110000	488	111000	775	78100	0	12100	47.88	40.63	5
41	GRVSFELFADkVPKTAENFRA	sp|P14851|PPIA_CRIGR	Peptidyl-prolyl cis-trans isomerase A OS=Cricetulus griseus OX=10029 GN=PPIA PE=2 SV=2	K28	Carbamidomethylation (DHKE X@N-term)	N/A	N/A	24.43	2	20.91	2	N/A	N/A	0	110000	630	111000	510	78200	0	12100	55.35	24.43	2
41	SFELFADKVPkTAENFRALST	sp|P14851|PPIA_CRIGR	Peptidyl-prolyl cis-trans isomerase A OS=Cricetulus griseus OX=10029 GN=PPIA PE=2 SV=2	K31	Carbamidomethylation (DHKE X@N-term)	28.35	3	N/A	N/A	N/A	N/A	N/A	N/A	172	99500	0	107000	0	75800	0	11500	50.92	28.35	3
41	FGYKGSSFHRiIPGFMCQGGD	sp|P14851|PPIA_CRIGR	Peptidyl-prolyl cis-trans isomerase A OS=Cricetulus griseus OX=10029 GN=PPIA PE=2 SV=2	I56	Carbamidomethylation (DHKE X@N-term)	N/A	N/A	N/A	N/A	26.66	0	N/A	N/A	0	158000	659	94000	0	73800	0	7800	17.94	26.66	0
196	ILPKWLRFVRgVVDSEDIPLN	A0A3L7HC85|A0A3L7HC85_CRIGR	TRAP1 OS=Cricetulus griseus OX=10029 GN=CgPICR_017530 PE=3 SV=1	G391	Carbamidomethylation (DHKE X@N-term)	62.26	0	49.36	0	34.93	0	32.97	0	907	193000	1230	145000	1850	121000	1140	156000	55.63	62.26	0
196	ILPKWLRFVRgVVDSEDIPLN	A0A061HXP4|A0A061HXP4_CRIGR	Histone acetyltransferase (Fragment) OS=Cricetulus griseus OX=10029 GN=H671_7g18510 PE=3 SV=1	G2100	Carbamidomethylation (DHKE X@N-term)	62.26	0	49.36	0	34.93	0	32.97	0	907	193000	1230	145000	1850	121000	1140	156000	55.63	62.26	0
441	PPKVQEKCQLeINFNTLQTKL	A0A3L7H7P2|A0A3L7H7P2_CRIGR	ACTN4 OS=Cricetulus griseus OX=10029 GN=CgPICR_018652 PE=3 SV=1	E663	Carbamidomethylation (DHKE X@N-term)	159.25	0	113.83	0	N/A	N/A	123.33	0	133	0	0	0	323	259	208	307	36.24	159.25	0
365	KHRCFSFGIGeGASTSLIKGI	G3IC91|G3IC91_CRIGR	von Willebrand factor A domain-containing protein 5A OS=Cricetulus griseus OX=10029 GN=I79_021281 PE=4 SV=1	E423	Carbamidomethylation (DHKE X@N-term)	25.43	30	21.8	31	25.43	37	43.12	15	78.7	0	362	0	166	0	84.3	0	35.12	43.12	37
415	ERVKLEGSKCkGQLLIFGATN	A0A3L7I8Y1|A0A3L7I8Y1_CRIGR	RCC2 OS=Cricetulus griseus OX=10029 GN=CgPICR_007337 PE=4 SV=1	K101	Carbamidomethylation (DHKE X@N-term)	N/A	N/A	N/A	N/A	204.92	0	N/A	N/A	0	0	385	0	0	0	0	0	62.31	204.92	0
566	YLCEPLRKCLkDEDPYVRKTA	A0A061IRD9|A0A061IRD9_CRIGR	AP complex subunit beta OS=Cricetulus griseus OX=10029 GN=H671_1g1182 PE=3 SV=1	K131	Carbamidomethylation (DHKE X@N-term)	N/A	N/A	N/A	N/A	N/A	N/A	27.95	0	0	0	0	0	0	0	426	0	26.83	27.95	0
566	YLCEPLRKCLkDEDPYVRKTA	A0A061IQW5|A0A061IQW5_CRIGR	AP complex subunit beta OS=Cricetulus griseus OX=10029 GN=H671_1g1182 PE=3 SV=1	K131	Carbamidomethylation (DHKE X@N-term)	N/A	N/A	N/A	N/A	N/A	N/A	27.95	0	0	0	0	0	0	0	426	0	26.83	27.95	0
566	YLCEPLRKCLkDEDPYVRKTA	A0A061IQA4|A0A061IQA4_CRIGR	AP complex subunit beta OS=Cricetulus griseus OX=10029 GN=H671_1g1182 PE=3 SV=1	K131	Carbamidomethylation (DHKE X@N-term)	N/A	N/A	N/A	N/A	N/A	N/A	27.95	0	0	0	0	0	0	0	426	0	26.83	27.95	0
188	SGVAVSDGVIkVFNDMKVRKS	G3IDM2|G3IDM2_CRIGR	Cofilin non-muscle isoform OS=Cricetulus griseus OX=10029 GN=I79_021805 PE=3 SV=1	K13	Carbamidomethylation (DHKE X@N-term)	71.5	9	N/A	N/A	N/A	N/A	N/A	N/A	93.4	46200	0	22200	0	14900	0	9130	59.02	71.5	9
188	SGVAVSDGVIkVFNDMKVRKS	A0A3L7HVZ8|A0A3L7HVZ8_CRIGR	Cofilin non-muscle isoform OS=Cricetulus griseus OX=10029 GN=CgPICR_009503 PE=3 SV=1	K17	Carbamidomethylation (DHKE X@N-term)	71.5	9	N/A	N/A	N/A	N/A	N/A	N/A	93.4	46200	0	22200	0	14900	0	9130	59.02	71.5	9
181	LPNIQAVLLPkKTESHHKAKG	G3H2T7|G3H2T7_CRIGR	Histone H3 OS=Cricetulus griseus OX=10029 GN=I79_004539 PE=3 SV=1	K119	Carbamidomethylation (DHKE X@N-term)	N/A	N/A	99.28	0	N/A	N/A	N/A	N/A	0	106000	0	82900	96.4	156000	0	28600	53.52	99.28	0
181	LPNIQAVLLPkKTESHHKAKG	A0A3L7IFK3|A0A3L7IFK3_CRIGR	Uncharacterized protein OS=Cricetulus griseus OX=10029 GN=CgPICR_014459 PE=3 SV=1	K423	Carbamidomethylation (DHKE X@N-term)	N/A	N/A	99.28	0	N/A	N/A	N/A	N/A	0	106000	0	82900	96.4	156000	0	28600	53.52	99.28	0
394	LEHFPMLQKDkLVGAIVYYDG	G3HT22|G3HT22_CRIGR	Glycerol-3-phosphate dehydrogenase OS=Cricetulus griseus OX=10029 GN=I79_014035 PE=3 SV=1	K211	Carbamidomethylation (DHKE X@N-term)	35.44	0	N/A	N/A	N/A	N/A	N/A	N/A	190	200	0	0	0	0	0	0	21.69	35.44	0
249	AARKAFERCSeGVFLLTTTPR	A0A3L7I839|A0A3L7I839_CRIGR	SFPQ OS=Cricetulus griseus OX=10029 GN=CgPICR_007108 PE=4 SV=1	E222	Carbamidomethylation (DHKE X@N-term)	N/A	N/A	N/A	N/A	118.22	0	N/A	N/A	0	0	376	594	0	0	0	129	68.37	118.22	0
62	ERPTYTNLNClISQIVSSITA	A0A3L7IB02|A0A3L7IB02_CRIGR	TUBA1C OS=Cricetulus griseus OX=10029 GN=CgPICR_006152 PE=3 SV=1	L146	Carbamidomethylation (DHKE X@N-term)	N/A	N/A	1000	0	1000	5	N/A	N/A	0	23700	173	36900	161	29600	0	43900	50.83	1000	5
62	PGGDLARVQRaVCMLSNTTAI	A0A3L7IB02|A0A3L7IB02_CRIGR	TUBA1C OS=Cricetulus griseus OX=10029 GN=CgPICR_006152 PE=3 SV=1	A290	Carbamidomethylation (DHKE X@N-term)	29.08	0	29.08	0	29.08	0	29.08	0	2120	79700	1990	62100	1570	65200	1660	57900	32.04	29.08	0
389	*********MpLENLEEEGLP	G3HIS0|G3HIS0_CRIGR	26S proteasome non-ATPase regulatory subunit 6 OS=Cricetulus griseus OX=10029 GN=CgPICR_006176 PE=3 SV=1	P2	Carbamidomethylation (DHKE X@N-term)	36.04	5	20.41	0	30.83	5	32.27	5	609	4900	987	4090	686	2780	499	2700	56.52	36.04	5
151	**********pPYTIVYFPVR	A0A3L7HW83|A0A3L7HW83_CRIGR	GST class-pi (Fragment) OS=Cricetulus griseus OX=10029 GN=CgPICR_009572 PE=3 SV=1	P1	Carbamidomethylation (DHKE X@N-term)	1000	5	1000	5	1000	5	1000	5	7630	10800	15200	20300	13200	15000	8440	8790	52.3	1000	5
151	FWGQEKKEVVpPYTIVYFPVR	G3I3Y6|G3I3Y6_CRIGR	GST class-pi OS=Cricetulus griseus OX=10029 GN=I79_018157 PE=3 SV=1	P13	Carbamidomethylation (DHKE X@N-term)	1000	5	1000	5	1000	5	1000	5	7630	10800	15200	20300	13200	15000	8440	8790	52.3	1000	5
330	LPNIQAVLLPkKTSATVGPKA	G3I968|G3I968_CRIGR	Histone H2A OS=Cricetulus griseus OX=10029 GN=I79_020102 PE=3 SV=1	K119	Carbamidomethylation (DHKE X@N-term)	N/A	N/A	99.28	0	N/A	N/A	N/A	N/A	0	106000	0	83600	96.4	158000	0	28600	53.52	99.28	0
462	PPKVQEKCQLeINFNTLQTKL	G3H1K9|G3H1K9_CRIGR	Alpha-actinin-1 OS=Cricetulus griseus OX=10029 GN=I79_004057 PE=3 SV=1	E335	Carbamidomethylation (DHKE X@N-term)	159.25	0	113.83	0	N/A	N/A	123.33	0	133	0	0	0	323	259	208	307	36.24	159.25	0
462	PPKVQEKCQLeINFNTLQTKL	A0A3L7HIW9|A0A3L7HIW9_CRIGR	ACTN1 OS=Cricetulus griseus OX=10029 GN=CgPICR_008314 PE=3 SV=1	E335	Carbamidomethylation (DHKE X@N-term)	159.25	0	113.83	0	N/A	N/A	123.33	0	133	0	0	0	323	259	208	307	36.24	159.25	0
478	AAAAAGSGSKdPLARKMRLRR	A0A3L7GMY9|A0A3L7GMY9_CRIGR	FLII OS=Cricetulus griseus OX=10029 GN=CgPICR_003791 PE=4 SV=1	D407	Carbamidomethylation (DHKE X@N-term)	84.24	0	74.88	0	115.06	0	139.89	0	833	92.6	654	207	700	0	684	119	30.72	139.89	0
677	TYGLWKCVLPeEDSAELAKPK	G3H9Z4|G3H9Z4_CRIGR	Serine-threonine kinase receptor-associated protein OS=Cricetulus griseus OX=10029 GN=H671_8g19416 PE=4 SV=1	E268	Carbamidomethylation (DHKE X@N-term)	20.91	0	30.45	0	24.43	0	27.95	0	2480	0	910	0	429	0	1620	0	36.94	30.45	0
530	LIGLKAGRCAdYVVTGTWSAK	G3IKH9|G3IKH9_CRIGR	Phosphohydroxythreonine aminotransferase OS=Cricetulus griseus OX=10029 GN=I79_024382 PE=3 SV=1	D39	Carbamidomethylation (DHKE X@N-term)	126.76	0	106.99	0	123.5	0	123.5	0	2750	864	1470	579	892	89	1380	364	43.47	126.76	0
313	RFGAKCVGVGeSDGSIWNPDG	A0A3L7GVU3|A0A3L7GVU3_CRIGR	Glutamate dehydrogenase (NAD(P)(+)) OS=Cricetulus griseus OX=10029 GN=CgPICR_006231 PE=3 SV=1	E189	Carbamidomethylation (DHKE X@N-term)	80	11	N/A	N/A	N/A	N/A	N/A	N/A	247	0	0	0	0	0	0	0	52.2	80	11
518	SLPEELQKCFdVKDVQMLQDA	A0A3L7HSR9|A0A3L7HSR9_CRIGR	Hsp90 chaperone protein kinase-targeting subunit OS=Cricetulus griseus OX=10029 GN=CgPICR_019663 PE=3 SV=1	D272	Carbamidomethylation (DHKE X@N-term)	N/A	N/A	N/A	N/A	28.86	0	N/A	N/A	0	0	70.6	0	0	0	0	0	36.85	28.86	0
518	DAKFHMQRCIdSGLWVPNSKS	A0A3L7HSR9|A0A3L7HSR9_CRIGR	Hsp90 chaperone protein kinase-targeting subunit OS=Cricetulus griseus OX=10029 GN=CgPICR_019663 PE=3 SV=1	D300	Carbamidomethylation (DHKE X@N-term)	119.58	0	N/A	N/A	119.58	0	131.89	0	516	230	111	0	0	0	72	224	42.5	131.89	0
518	SLPEELQKCFdVKDVQMLQDA	G3H6C5|G3H6C5_CRIGR	Hsp90 chaperone protein kinase-targeting subunit OS=Cricetulus griseus OX=10029 GN=I79_005880 PE=3 SV=1	D311	Carbamidomethylation (DHKE X@N-term)	N/A	N/A	N/A	N/A	28.86	0	N/A	N/A	0	0	70.6	0	0	0	0	0	36.85	28.86	0
518	DAKFHMQRCIdSGLWVPNSKS	G3H6C5|G3H6C5_CRIGR	Hsp90 chaperone protein kinase-targeting subunit OS=Cricetulus griseus OX=10029 GN=I79_005880 PE=3 SV=1	D339	Carbamidomethylation (DHKE X@N-term)	119.58	0	N/A	N/A	119.58	0	131.89	0	516	230	111	0	0	0	72	224	42.5	131.89	0
132	ECPTYTNLNRlISQIVSSITA	A0A3L7HWJ4|A0A3L7HWJ4_CRIGR	Tubulin alpha chain OS=Cricetulus griseus OX=10029 GN=CgPICR_009699 PE=3 SV=1	L186	Carbamidomethylation (DHKE X@N-term)	N/A	N/A	1000	0	1000	5	N/A	N/A	0	23700	173	36900	161	29600	0	43900	50.83	1000	5
561	EEGIAAGGVMdVNTALQEVLK	A0A061IHI0|A0A061IHI0_CRIGR	40S ribosomal protein S12 OS=Cricetulus griseus OX=10029 GN=CgPICR_014212 PE=3 SV=1	D13	Carbamidomethylation (DHKE X@N-term)	N/A	N/A	20.18	0	N/A	N/A	N/A	N/A	0	9080	0	7460	247	6280	0	0	26.35	20.18	0
448	*********MpNIVLFSGSSH	G3I9Z3|G3I9Z3_CRIGR	Ribose-phosphate diphosphokinase OS=Cricetulus griseus OX=10029 GN=I79_020407 PE=3 SV=1	P2	Carbamidomethylation (DHKE X@N-term)	146.53	5	134.34	5	160.71	5	160.71	5	900	1270	724	896	504	679	726	1020	61.78	160.71	5
416	KVVYLRCTGGeVGATSALAPK	A0A3L7HCF2|A0A3L7HCF2_CRIGR	60S ribosomal protein L12 OS=Cricetulus griseus OX=10029 GN=CgPICR_015435 PE=3 SV=1	E81	Carbamidomethylation (DHKE X@N-term)	110.83	10	130.57	11	131.72	10	110.83	5	5110	358	1550	37.8	841	0	1240	0	70.01	131.72	11
460	RAEVSELKCGdLEEELKNVTN	A0A3L7IEW0|A0A3L7IEW0_CRIGR	TPM4 OS=Cricetulus griseus OX=10029 GN=CgPICR_016243 PE=3 SV=1	D276	Carbamidomethylation (DHKE X@N-term)	N/A	N/A	N/A	N/A	60.91	0	20.41	0	0	198	2210	148	0	240	2580	138	52.8	60.91	0
33	GFALNDNFVKlISWYDNEFGY	A0A3L7IF38|A0A3L7IF38_CRIGR	GAPDH OS=Cricetulus griseus OX=10029 GN=CgPICR_004067 PE=3 SV=1	L403	Carbamidomethylation (DHKE X@N-term)	95.61	5	86.15	0	79.01	0	79.01	0	154	180000	200	133000	614	143000	232	142000	63.01	95.61	5
194	YLEDSGHTLRgLFIIDDKGIL	A0A3L7H3U8|A0A3L7H3U8_CRIGR	PRDX4 OS=Cricetulus griseus OX=10029 GN=CgPICR_008004 PE=4 SV=1	G204	Carbamidomethylation (DHKE X@N-term)	N/A	N/A	119.32	0	96.92	0	N/A	N/A	0	53900	232	72200	566	65400	0	46000	37.61	119.32	0
487	RDPYRFKKRTeLFIAAEGIHT	G3IN18|G3IN18_CRIGR	60S ribosomal protein L8 OS=Cricetulus griseus OX=10029 GN=CgPICR_014961 PE=3 SV=1	E74	Carbamidomethylation (DHKE X@N-term)	N/A	N/A	N/A	N/A	53.33	0	N/A	N/A	0	1600	95.9	2190	0	1090	0	1700	18.98	53.33	0
482	EDRNLLSVAYkNVVGARRSSW	A0A3L7INR8|A0A3L7INR8_CRIGR	YWHAH OS=Cricetulus griseus OX=10029 GN=CgPICR_004468 PE=3 SV=1	K50	Carbamidomethylation (DHKE X@N-term)	104.79	9	N/A	N/A	119.45	2	93.59	9	105	28500	58	15200	0	12000	129	19900	44.86	119.45	9
958	KFKEPSLKCVdLVVSELATVI	A0A061I6R1|A0A061I6R1_CRIGR	Dynamin GTPase OS=Cricetulus griseus OX=10029 GN=H671_4g12320 PE=3 SV=1	D473	Carbamidomethylation (DHKE X@N-term)	152.28	0	N/A	N/A	115.97	0	119.54	0	197	0	268	0	0	0	146	0	67.6	152.28	0
742	ALIYYCMRCGdLLAASQVVSR	G3HIK1|G3HIK1_CRIGR	Nuclear pore complex protein Nup93 OS=Cricetulus griseus OX=10029 GN=I79_010472 PE=3 SV=1	D330	Carbamidomethylation (DHKE X@N-term)	1000	0	N/A	N/A	1000	0	1000	0	431	0	236	0	0	0	554	0	48.49	1000	0
742	GENMFLRCVSeLVIESREFDM	G3HIK1|G3HIK1_CRIGR	Nuclear pore complex protein Nup93 OS=Cricetulus griseus OX=10029 GN=I79_010472 PE=3 SV=1	E572	Carbamidomethylation (DHKE X@N-term)	82.62	0	N/A	N/A	N/A	N/A	N/A	N/A	530	0	0	0	0	0	0	0	16.99	82.62	0
61	FGYKGSSFHRiIPGFMCQGGD	G3IED5|G3IED5_CRIGR	Peptidyl-prolyl cis-trans isomerase A OS=Cricetulus griseus OX=10029 GN=I79_022082 PE=4 SV=1	I293	Carbamidomethylation (DHKE X@N-term)	N/A	N/A	N/A	N/A	26.66	0	N/A	N/A	0	158000	659	94000	0	73800	0	7800	17.94	26.66	0
61	FGYKGSSFHRiIPGFMCQGGD	A0A061IDC7|A0A061IDC7_CRIGR	Sp110 nuclear body protein OS=Cricetulus griseus OX=10029 GN=H671_2g6961 PE=4 SV=1	I791	Carbamidomethylation (DHKE X@N-term)	N/A	N/A	N/A	N/A	26.66	0	N/A	N/A	0	158000	659	94000	0	73800	0	7800	17.94	26.66	0
547	EEQGPQVYKCdPAGYYCGFKA	A0A061I2E1|A0A061I2E1_CRIGR	Proteasome subunit alpha type OS=Cricetulus griseus OX=10029 GN=H671_5g14943 PE=3 SV=1	D155	Carbamidomethylation (DHKE X@N-term)	87.73	0	N/A	N/A	N/A	N/A	N/A	N/A	396	244	0	0	0	0	0	0	42.47	87.73	0
547	EEQGPQVYKCdPAGYYCGFKA	A0A061I019|A0A061I019_CRIGR	Proteasome subunit alpha type OS=Cricetulus griseus OX=10029 GN=H671_5g14943 PE=3 SV=1	D155	Carbamidomethylation (DHKE X@N-term)	87.73	0	N/A	N/A	N/A	N/A	N/A	N/A	396	244	0	0	0	0	0	0	42.47	87.73	0
628	AARKAFERCSeGVFLLTTTPR	G3H9U3|G3H9U3_CRIGR	Splicing factor proline-and glutamine-rich OS=Cricetulus griseus OX=10029 GN=I79_007174 PE=4 SV=1	E77	Carbamidomethylation (DHKE X@N-term)	N/A	N/A	N/A	N/A	118.22	0	N/A	N/A	0	0	376	594	0	0	0	129	68.37	118.22	0
680	VGRCLPTPKChTPPLYRMRIF	A0A3L7IE94|A0A3L7IE94_CRIGR	60S ribosomal protein L18a (Fragment) OS=Cricetulus griseus OX=10029 GN=CgPICR_016198 PE=3 SV=1	H17	Carbamidomethylation (DHKE X@N-term)	1000	0	N/A	N/A	N/A	N/A	N/A	N/A	289	0	0	0	0	0	0	0	29.01	1000	0
680	VGRCLPTPKChTPPLYRMRIF	A0A061IJV0|A0A061IJV0_CRIGR	60S ribosomal protein L18a OS=Cricetulus griseus OX=10029 GN=H671_1g2638 PE=3 SV=1	H41	Carbamidomethylation (DHKE X@N-term)	1000	0	N/A	N/A	N/A	N/A	N/A	N/A	289	0	0	0	0	0	0	0	29.01	1000	0
946	SAVSAAQSQVdPTRELPAPGR	G3GXT8|G3GXT8_CRIGR	EIF2B4 OS=Cricetulus griseus OX=10029 GN=CgPICR_006366 PE=3 SV=1	D72	Carbamidomethylation (DHKE X@N-term)	111.11	0	N/A	N/A	N/A	N/A	N/A	N/A	156	0	0	0	0	0	0	0	37.35	111.11	0
280	VHAREIYDSRgNPTVEVDLYT	A0A3L7IJ96|A0A3L7IJ96_CRIGR	2-phospho-D-glycerate hydro-lyase OS=Cricetulus griseus OX=10029 GN=CgPICR_009002 PE=3 SV=1	G39	Carbamidomethylation (DHKE X@N-term)	61.29	0	N/A	N/A	N/A	N/A	79.01	5	207	89500	0	60800	0	71800	293	79600	36.96	79.01	5
280	PTVEVDLYTSkGLFRADVPSS	A0A3L7IJ96|A0A3L7IJ96_CRIGR	2-phospho-D-glycerate hydro-lyase OS=Cricetulus griseus OX=10029 GN=CgPICR_009002 PE=3 SV=1	K51	Carbamidomethylation (DHKE X@N-term)	87.94	2	N/A	N/A	30.63	4	86.15	1	756	91100	109	61100	0	72000	489	79800	61.74	87.94	4
446	QNRMFEPKCLdEFPNLKAFMC	G3ILF1|G3ILF1_CRIGR	Glutathione S-transferase OS=Cricetulus griseus OX=10029 GN=H671_1g2859 PE=3 SV=1	D182	Carbamidomethylation (DHKE X@N-term)	40	0	N/A	N/A	N/A	N/A	N/A	N/A	382	0	0	0	0	0	0	0	19.96	40	0
842	EGTQQLRCVLeLADQILKAER	Q9ERF7|Q9ERF7_CRIGR	Intercellular adhesion molecule 1 OS=Cricetulus griseus OX=10029 GN=ICAM1 PE=2 SV=1	E293	Carbamidomethylation (DHKE X@N-term)	91.37	0	101.93	0	91.37	0	101.93	0	1020	0	1530	0	1610	0	526	0	49.09	101.93	0
355	EERNLLSVAYkNVVGARRSSW	G3HLS2|G3HLS2_CRIGR	14-3-3 protein beta/alpha OS=Cricetulus griseus OX=10029 GN=I79_011666 PE=3 SV=1	K49	Carbamidomethylation (DHKE X@N-term)	104.79	9	N/A	N/A	119.45	2	93.59	9	105	20000	58	10400	0	7540	129	15000	44.86	119.45	9
545	*********MpGVTVKDVNQQ	A0A061HVT8|A0A061HVT8_CRIGR	40S ribosomal protein S19 OS=Cricetulus griseus OX=10029 GN=CgPICR_010067 PE=3 SV=1	P2	Carbamidomethylation (DHKE X@N-term)	41.95	0	N/A	N/A	N/A	N/A	N/A	N/A	95.1	5340	0	3970	0	2570	0	248	42.62	41.95	0
773	*********MpLELELCPGRW	A0A3L7I314|A0A3L7I314_CRIGR	NANS OS=Cricetulus griseus OX=10029 GN=CgPICR_003094 PE=4 SV=1	P2	Carbamidomethylation (DHKE X@N-term)	N/A	N/A	24.31	5	54.01	5	26.31	5	0	0	989	0	836	0	1170	1740	26.12	54.01	5
144	ERPTYTNLNRlISQIVSSITA	G3ICI3|G3ICI3_CRIGR	Olfactory receptor 2T2 OS=Cricetulus griseus OX=10029 GN=I79_021381 PE=3 SV=1	L195	Carbamidomethylation (DHKE X@N-term)	N/A	N/A	1000	0	1000	5	N/A	N/A	0	23700	173	36900	161	29600	0	43900	50.83	1000	5
144	ERPTYTNLNRlISQIVSSITA	A0A3L7GUQ0|A0A3L7GUQ0_CRIGR	OR2T2 OS=Cricetulus griseus OX=10029 GN=CgPICR_006180 PE=3 SV=1	L230	Carbamidomethylation (DHKE X@N-term)	N/A	N/A	1000	0	1000	5	N/A	N/A	0	23700	173	36900	161	29600	0	43900	50.83	1000	5
490	KMTGKKKCLGeLICTLNAAKV	A0A061IJP1|A0A061IJP1_CRIGR	Triosephosphate isomerase OS=Cricetulus griseus OX=10029 GN=H671_2g5691 PE=3 SV=1	E21	Carbamidomethylation (DHKE X@N-term)	142.42	5	124.12	0	123.33	1	100.78	3	10100	525	5620	814	7050	167	3970	354	40.56	142.42	5
490	KMTGKKKCLGeLICTLNAAKV	G3HNV4|G3HNV4_CRIGR	Triosephosphate isomerase OS=Cricetulus griseus OX=10029 GN=I79_012448 PE=3 SV=1	E24	Carbamidomethylation (DHKE X@N-term)	142.42	5	124.12	0	123.33	1	100.78	3	10100	525	5620	814	7050	167	3970	354	40.56	142.42	5
1002	NVHPGSRCFGeTLSTLNFAQR	A0A061I2E3|A0A061I2E3_CRIGR	Kinesin-like protein KIF15 OS=Cricetulus griseus OX=10029 GN=H671_4g13212 PE=3 SV=1	E403	Carbamidomethylation (DHKE X@N-term)	1000	1	1000	1	1000	0	N/A	N/A	213	0	55.8	0	61.1	0	0	0	39.45	1000	1
1002	NVHPGSRCFGeTLSTLNFAQR	A0A3L7HN93|A0A3L7HN93_CRIGR	KIF15 (Fragment) OS=Cricetulus griseus OX=10029 GN=CgPICR_014677 PE=3 SV=1	E317	Carbamidomethylation (DHKE X@N-term)	1000	1	1000	1	1000	0	N/A	N/A	213	0	55.8	0	61.1	0	0	0	39.45	1000	1
525	LAAQDVAQRCkELGITALHIK	sp|P62265|RS14_CRIGR	40S ribosomal protein S14 OS=Cricetulus griseus OX=10029 GN=RPS14 PE=2 SV=3	K86	Carbamidomethylation (DHKE X@N-term)	30.45	0	27.95	0	26.02	0	30.45	0	6050	0	3110	4370	2000	2770	177	0	50.67	30.45	0
525	LAAQDVAQRCkELGITALHIK	A0A3L7GVJ0|A0A3L7GVJ0_CRIGR	RPS14 OS=Cricetulus griseus OX=10029 GN=CgPICR_014026 PE=3 SV=1	K86	Carbamidomethylation (DHKE X@N-term)	30.45	0	27.95	0	26.02	0	30.45	0	6050	0	3110	4370	2000	2770	177	0	50.67	30.45	0
410	ITVDGEPLGCvSFELFADKVP	A0A3L7HPJ5|A0A3L7HPJ5_CRIGR	Acetoacetyl-CoA synthetase (Fragment) OS=Cricetulus griseus OX=10029 GN=CgPICR_012165 PE=3 SV=1	V324	Carbamidomethylation (DHKE X@N-term)	N/A	N/A	40.63	5	32.97	5	N/A	N/A	0	110000	488	110000	775	77800	0	12100	47.88	40.63	5
410	GCVSFELFADkVPKTAENFHA	A0A3L7HPJ5|A0A3L7HPJ5_CRIGR	Acetoacetyl-CoA synthetase (Fragment) OS=Cricetulus griseus OX=10029 GN=CgPICR_012165 PE=3 SV=1	K332	Carbamidomethylation (DHKE X@N-term)	N/A	N/A	24.43	2	20.91	2	N/A	N/A	0	110000	630	110000	510	78000	0	12100	55.35	24.43	2
463	QLTGQTPVFSkARYTVRSFGI	G3HMV2|G3HMV2_CRIGR	60S ribosomal protein L11 OS=Cricetulus griseus OX=10029 GN=I79_012069 PE=3 SV=1	K52	Carbamidomethylation (DHKE X@N-term)	41.13	0	N/A	N/A	98.05	0	N/A	N/A	105	36300	130	25300	0	16800	0	6880	54.47	98.05	0
463	QLTGQTPVFSkARYTVRSFGI	A0A3L7I8J8|A0A3L7I8J8_CRIGR	60S ribosomal protein L11 OS=Cricetulus griseus OX=10029 GN=CgPICR_007275 PE=3 SV=1	K91	Carbamidomethylation (DHKE X@N-term)	41.13	0	N/A	N/A	98.05	0	N/A	N/A	105	36300	130	25300	0	16800	0	6880	54.47	98.05	0
956	QVMGPPDRCQhAAHIINELIL	A0A3L7HCJ2|A0A3L7HCJ2_CRIGR	FUBP3 OS=Cricetulus griseus OX=10029 GN=CgPICR_015474 PE=4 SV=1	H336	Carbamidomethylation (DHKE X@N-term)	22.45	0	N/A	N/A	N/A	N/A	N/A	N/A	86.7	0	0	0	0	0	0	0	31.8	22.45	0
503	LGRKVVVVRCeGINISGNFYR	A0A3L7HG41|A0A3L7HG41_CRIGR	60S ribosomal protein L13a OS=Cricetulus griseus OX=10029 GN=CgPICR_019309 PE=3 SV=1	E150	Carbamidomethylation (DHKE X@N-term)	1000	0	1000	0	1000	0	1000	0	4340	2350	2770	2060	1700	1310	1780	1780	51.87	1000	0
974	CRHGPLGKCVhCVPLEPFDED	A0A061I0F3|A0A061I0F3_CRIGR	Putative nuclear protein localization protein 4 like protein OS=Cricetulus griseus OX=10029 GN=H671_7g18341 PE=3 SV=1	H147	Carbamidomethylation (DHKE X@N-term)	N/A	N/A	45.15	0	N/A	N/A	N/A	N/A	0	0	0	0	74.7	0	0	0	17.23	45.15	0
837	DGKEFSGNPIkVSFATRRADF	A0A061I7M4|A0A061I7M4_CRIGR	RNA-binding protein FUS-like protein OS=Cricetulus griseus OX=10029 GN=H671_3g10026 PE=3 SV=1	K356	Carbamidomethylation (DHKE X@N-term)	N/A	N/A	N/A	N/A	26.07	0	N/A	N/A	0	4550	2470	3630	0	2750	0	3080	23.92	26.07	0
837	DGKEFSGNPIkVSFATRRADF	A0A061I8T7|A0A061I8T7_CRIGR	RNA-binding protein FUS-like protein OS=Cricetulus griseus OX=10029 GN=H671_3g10026 PE=3 SV=1	K357	Carbamidomethylation (DHKE X@N-term)	N/A	N/A	N/A	N/A	26.07	0	N/A	N/A	0	4550	2470	3630	0	2750	0	3080	23.92	26.07	0
922	ERLNSYKCITdTLQELVNQSK	A0A3L7I5V4|A0A3L7I5V4_CRIGR	NUP155 (Fragment) OS=Cricetulus griseus OX=10029 GN=CgPICR_002762 PE=3 SV=1	D836	Carbamidomethylation (DHKE X@N-term)	97.68	1	97.68	0	111.83	0	121.83	0	454	0	157	122	121	61.6	111	99.2	50.17	121.83	1
859	KDLGGNSKCSdFTEEICRRVK	G3H0B5|G3H0B5_CRIGR	Isocitrate dehydrogenase [NAD] subunit mitochondrial OS=Cricetulus griseus OX=10029 GN=I79_003570 PE=3 SV=1	D353	Carbamidomethylation (DHKE X@N-term)	26.51	0	N/A	N/A	N/A	N/A	N/A	N/A	810	0	0	0	0	0	0	0	17.4	26.51	0
687	LHLIFEPKCLdTFPNLKDFVA	A0A061IJC4|A0A061IJC4_CRIGR	Glutathione transferase OS=Cricetulus griseus OX=10029 GN=H671_1g2857 PE=3 SV=1	D176	Carbamidomethylation (DHKE X@N-term)	113.99	0	102.86	0	90.56	0	N/A	N/A	591	0	577	0	289	0	0	0	55.68	113.99	0
687	QYQMFEPKCLdPFPNLKDFLA	A0A061IJC4|A0A061IJC4_CRIGR	Glutathione transferase OS=Cricetulus griseus OX=10029 GN=H671_1g2857 PE=3 SV=1	D434	Carbamidomethylation (DHKE X@N-term)	133.2	0	121.92	0	78.19	0	109.28	0	3190	189	5630	479	5690	258	3000	0	63.35	133.2	0
265	FFDITADGERvSFELFADKVP	G3I792|G3I792_CRIGR	Peptidyl-prolyl cis-trans isomerase OS=Cricetulus griseus OX=10029 GN=I79_019377 PE=3 SV=1	V17	Carbamidomethylation (DHKE X@N-term)	N/A	N/A	40.63	5	32.97	5	N/A	N/A	0	110000	488	111000	775	78100	0	12100	47.88	40.63	5
265	ERVSFELFADkVPKTAENFRS	G3I792|G3I792_CRIGR	Peptidyl-prolyl cis-trans isomerase OS=Cricetulus griseus OX=10029 GN=I79_019377 PE=3 SV=1	K25	Carbamidomethylation (DHKE X@N-term)	N/A	N/A	24.43	2	20.91	2	N/A	N/A	0	110000	630	111000	510	78200	0	12100	55.35	24.43	2
265	SFELFADKVPkTAENFRSLST	G3I792|G3I792_CRIGR	Peptidyl-prolyl cis-trans isomerase OS=Cricetulus griseus OX=10029 GN=I79_019377 PE=3 SV=1	K28	Carbamidomethylation (DHKE X@N-term)	28.35	3	N/A	N/A	N/A	N/A	N/A	N/A	172	99500	0	107000	0	75800	0	11500	50.92	28.35	3
1406	LKAAFMKCGSeDTAPVIIFVS	A0A061IG12|A0A061IG12_CRIGR	Elongation factor Tu GTP-binding domain-containing protein 1 OS=Cricetulus griseus OX=10029 GN=H671_3g8635 PE=4 SV=1	E405	Carbamidomethylation (DHKE X@N-term)	N/A	N/A	N/A	N/A	33.97	0	N/A	N/A	0	0	64	0	0	0	0	0	74.46	33.97	0
266	ENGKLVIYRKaITIFQERDPA	A0A3L7HD79|A0A3L7HD79_CRIGR	GAPDH OS=Cricetulus griseus OX=10029 GN=CgPICR_012400 PE=3 SV=1	A74	Carbamidomethylation (DHKE X@N-term)	N/A	N/A	N/A	N/A	N/A	N/A	81.36	2	0	181000	0	110000	0	24400	212	149000	40.1	81.36	2
615	NSSTAIGIRCkDGVVFGVEKL	G3I9G7|G3I9G7_CRIGR	Proteasome subunit alpha type OS=Cricetulus griseus OX=10029 GN=I79_020214 PE=3 SV=1	K106	Carbamidomethylation (DHKE X@N-term)	27.95	0	N/A	N/A	N/A	N/A	33.97	0	1940	0	0	0	0	0	1910	0	40.12	33.97	0
774	RNQVFEPKCLeEFPNLKDFIS	A0A061IN16|A0A061IN16_CRIGR	Glutathione transferase OS=Cricetulus griseus OX=10029 GN=H671_1g2858 PE=3 SV=1	E435	Carbamidomethylation (DHKE X@N-term)	N/A	N/A	N/A	N/A	33.97	0	N/A	N/A	0	0	101	0	0	0	0	0	35.32	33.97	0
774	RNQVFEPKCLeEFPNLKDFIS	A0A061IPJ5|A0A061IPJ5_CRIGR	Glutathione transferase OS=Cricetulus griseus OX=10029 GN=H671_1g2858 PE=3 SV=1	E435	Carbamidomethylation (DHKE X@N-term)	N/A	N/A	N/A	N/A	33.97	0	N/A	N/A	0	0	101	0	0	0	0	0	35.32	33.97	0
774	RNQVFEPKCLeEFPNLKDFIS	G3ILF3|G3ILF3_CRIGR	Glutathione S-transferase OS=Cricetulus griseus OX=10029 GN=I79_024718 PE=3 SV=1	E176	Carbamidomethylation (DHKE X@N-term)	N/A	N/A	N/A	N/A	33.97	0	N/A	N/A	0	0	101	0	0	0	0	0	35.32	33.97	0
881	LSRCFSPGVIeVQEVQGQKLA	A0A061IQH8|A0A061IQH8_CRIGR	DNA-directed RNA polymerases I and III subunit RPAC1 OS=Cricetulus griseus OX=10029 GN=H671_1g1529 PE=3 SV=1	E263	Carbamidomethylation (DHKE X@N-term)	83.87	0	N/A	N/A	N/A	N/A	N/A	N/A	319	0	0	0	0	0	0	0	21.49	83.87	0
610	EERNLLSVAYkNVVGARRSSW	A0A3L7HLS7|A0A3L7HLS7_CRIGR	YWHAG OS=Cricetulus griseus OX=10029 GN=CgPICR_017272 PE=3 SV=1	K50	Carbamidomethylation (DHKE X@N-term)	104.79	9	N/A	N/A	119.45	2	93.59	9	105	19600	58	8630	0	5750	129	15000	44.86	119.45	9
153	FGYKGSSFHRiIPGFMCQGGD	G3GTN6|G3GTN6_CRIGR	Peptidyl-prolyl cis-trans isomerase OS=Cricetulus griseus OX=10029 GN=I79_001023 PE=3 SV=1	I51	Carbamidomethylation (DHKE X@N-term)	N/A	N/A	N/A	N/A	26.66	0	N/A	N/A	0	158000	659	94000	0	73800	0	7800	17.94	26.66	0
1242	DAKEVLKCLSeQIADAYSSFR	G3H7I9|G3H7I9_CRIGR	Torsin-1A-interacting protein 1 OS=Cricetulus griseus OX=10029 GN=I79_006321 PE=3 SV=1	E437	Carbamidomethylation (DHKE X@N-term)	111.83	0	121.83	0	82.23	0	109.97	0	800	0	283	0	387	0	111	0	43.41	121.83	0
1233	KTISVDGNKAkLAIWDTAGQE	G3H3P1|G3H3P1_CRIGR	Ras-related protein Rab-18 OS=Cricetulus griseus OX=10029 GN=CgPICR_005437 PE=4 SV=1	K58	Carbamidomethylation (DHKE X@N-term)	N/A	N/A	N/A	N/A	152.28	4	N/A	N/A	0	0	651	0	0	0	0	0	22.73	152.28	4
1233	KTISVDGNKAkLAIWDTAGQE	A0A061I5P2|A0A061I5P2_CRIGR	Ras-related protein Rab-18 OS=Cricetulus griseus OX=10029 GN=H671_3g11319 PE=4 SV=1	K58	Carbamidomethylation (DHKE X@N-term)	N/A	N/A	N/A	N/A	152.28	4	N/A	N/A	0	0	651	0	0	0	0	0	22.73	152.28	4
1439	AKATVFNLKCdPVFDFGTGPR	G3HG40|G3HG40_CRIGR	Eukaryotic translation initiation factor 2A OS=Cricetulus griseus OX=10029 GN=I79_009559 PE=3 SV=1	D307	Carbamidomethylation (DHKE X@N-term)	109.97	0	N/A	N/A	N/A	N/A	N/A	N/A	81.7	0	0	0	0	0	0	0	38.02	109.97	0
1309	EVIKKFPRCAeGYALYAQALT	A0A061I493|A0A061I493_CRIGR	Import receptor subunit TOM70-like protein OS=Cricetulus griseus OX=10029 GN=H671_4g12379 PE=4 SV=1	E381	Carbamidomethylation (DHKE X@N-term)	168.51	0	N/A	N/A	132.82	0	N/A	N/A	297	0	80.9	0	0	0	0	0	81.04	168.51	0
1309	KADEMYDKCIdLEPDNATTYV	A0A061I493|A0A061I493_CRIGR	Import receptor subunit TOM70-like protein OS=Cricetulus griseus OX=10029 GN=H671_4g12379 PE=4 SV=1	D408	Carbamidomethylation (DHKE X@N-term)	39.76	0	N/A	N/A	N/A	N/A	N/A	N/A	750	0	0	0	0	0	0	0	34.66	39.76	0
1309	EVIKKFPRCAeGYALYAQALT	A0A3L7HSA6|A0A3L7HSA6_CRIGR	TOMM70A OS=Cricetulus griseus OX=10029 GN=CgPICR_001951 PE=4 SV=1	E381	Carbamidomethylation (DHKE X@N-term)	168.51	0	N/A	N/A	132.82	0	N/A	N/A	297	0	80.9	0	0	0	0	0	81.04	168.51	0
1309	KADEMYDKCIdLEPDNATTYV	A0A3L7HSA6|A0A3L7HSA6_CRIGR	TOMM70A OS=Cricetulus griseus OX=10029 GN=CgPICR_001951 PE=4 SV=1	D408	Carbamidomethylation (DHKE X@N-term)	39.76	0	N/A	N/A	N/A	N/A	N/A	N/A	750	0	0	0	0	0	0	0	34.66	39.76	0
1309	EVIKKFPRCAeGYALYAQALT	A0A061I6L5|A0A061I6L5_CRIGR	Import receptor subunit TOM70-like protein OS=Cricetulus griseus OX=10029 GN=H671_4g12379 PE=4 SV=1	E392	Carbamidomethylation (DHKE X@N-term)	168.51	0	N/A	N/A	132.82	0	N/A	N/A	297	0	80.9	0	0	0	0	0	81.04	168.51	0
1309	KADEMYDKCIdLEPDNATTYV	A0A061I6L5|A0A061I6L5_CRIGR	Import receptor subunit TOM70-like protein OS=Cricetulus griseus OX=10029 GN=H671_4g12379 PE=4 SV=1	D419	Carbamidomethylation (DHKE X@N-term)	39.76	0	N/A	N/A	N/A	N/A	N/A	N/A	750	0	0	0	0	0	0	0	34.66	39.76	0
99	GIALNDNFVKlISWYDNEFGY	G3ID55|G3ID55_CRIGR	GAPDH OS=Cricetulus griseus OX=10029 GN=CgPICR_012401 PE=3 SV=1	L50	Carbamidomethylation (DHKE X@N-term)	95.61	5	86.15	0	79.01	0	79.01	0	154	180000	200	133000	614	143000	232	142000	63.01	95.61	5
1397	RFVACHRCGVhVLQSALLQLP	G3HDC9|G3HDC9_CRIGR	Pumilio domain-containing protein C14orf21-like OS=Cricetulus griseus OX=10029 GN=I79_008533 PE=4 SV=1	H156	Carbamidomethylation (DHKE X@N-term)	1000	0	N/A	N/A	1000	0	N/A	N/A	101	0	117	0	0	0	0	0	59.89	1000	0
822	ISQTSISQKCeFQDAYVLLSE	A0A3L7GW60|A0A3L7GW60_CRIGR	60 kDa chaperonin OS=Cricetulus griseus OX=10029 GN=CgPICR_022970 PE=3 SV=1	E148	Carbamidomethylation (DHKE X@N-term)	65.81	0	53.53	0	77.23	0	62.26	0	35300	850	17500	416	13400	193	15800	419	71.73	77.23	0
480	EERNLLSVAYkNVVGARRSSW	A0A3L7HF91|A0A3L7HF91_CRIGR	YWHAB OS=Cricetulus griseus OX=10029 GN=CgPICR_012910 PE=3 SV=1	K49	Carbamidomethylation (DHKE X@N-term)	104.79	9	N/A	N/A	119.45	2	93.59	9	105	20000	58	10400	0	7540	129	15000	44.86	119.45	9
1525	DELMEIFRRCkIPNTVEEAVR	G3GYX4|G3GYX4_CRIGR	Cleavage stimulation factor 77 kDa subunit OS=Cricetulus griseus OX=10029 GN=I79_003023 PE=4 SV=1	K647	Carbamidomethylation (DHKE X@N-term)	N/A	N/A	N/A	N/A	N/A	N/A	85.51	0	0	0	0	0	0	0	664	0	23.84	85.51	0
1311	LRRCLGPPAAhLLSEELDLEF	G3IEX0|G3IEX0_CRIGR	Procollagen-proline 3-dioxygenase OS=Cricetulus griseus OX=10029 GN=I79_022275 PE=3 SV=1	H35	Carbamidomethylation (DHKE X@N-term)	N/A	N/A	N/A	N/A	63.97	0	N/A	N/A	0	0	132	0	0	0	0	0	55	63.97	0
1311	LRRCLGPPAAhLLSEELDLEF	A0A3L7I8E7|A0A3L7I8E7_CRIGR	Procollagen-proline 3-dioxygenase OS=Cricetulus griseus OX=10029 GN=CgPICR_006993 PE=3 SV=1	H133	Carbamidomethylation (DHKE X@N-term)	N/A	N/A	N/A	N/A	63.97	0	N/A	N/A	0	0	132	0	0	0	0	0	55	63.97	0
1809	PRVPVIKKCIdILIEKEYLER	G3GXG0|G3GXG0_CRIGR	CUL1 OS=Cricetulus griseus OX=10029 GN=CgPICR_006838 PE=3 SV=1	D754	Carbamidomethylation (DHKE X@N-term)	135.91	0	N/A	N/A	N/A	N/A	N/A	N/A	147	0	0	0	0	0	0	0	33.25	135.91	0
1543	GNRSLAYLRTeCYGYALGDAT	A0A3L7H4M8|A0A3L7H4M8_CRIGR	Serine/threonine-protein phosphatase OS=Cricetulus griseus OX=10029 GN=CgPICR_021529 PE=3 SV=1	E50	Carbamidomethylation (DHKE X@N-term)	N/A	N/A	N/A	N/A	N/A	N/A	80	5	0	0	0	0	0	0	296	0	18.47	80	5
1105	LSADKKCIVVeEGKEILVGDV	G3GVX2|G3GVX2_CRIGR	Actin-depolymerizing factor OS=Cricetulus griseus OX=10029 GN=I79_001877 PE=3 SV=1	E50	Carbamidomethylation (DHKE X@N-term)	N/A	N/A	33.97	0	N/A	N/A	N/A	N/A	0	0	0	0	154	0	0	0	51.55	33.97	0
1105	LSADKKCIVVeEGKEILVGDV	A0A3L7HE62|A0A3L7HE62_CRIGR	Actin-depolymerizing factor OS=Cricetulus griseus OX=10029 GN=CgPICR_001361 PE=3 SV=1	E53	Carbamidomethylation (DHKE X@N-term)	N/A	N/A	33.97	0	N/A	N/A	N/A	N/A	0	0	0	0	154	0	0	0	51.55	33.97	0
1518	GVFKTYSPKCdLVLDAAHEKS	A0A061I5L6|A0A061I5L6_CRIGR	Ataxin-2 OS=Cricetulus griseus OX=10029 GN=H671_4g11403 PE=3 SV=1	D80	Carbamidomethylation (DHKE X@N-term)	N/A	N/A	N/A	N/A	N/A	N/A	61.68	0	0	0	0	0	0	0	346	0	19.09	61.68	0
1530	EPEEKSKCLSeAELVGQLSED	G3H750|G3H750_CRIGR	Calpain inhibitor OS=Cricetulus griseus OX=10029 GN=I79_006176 PE=3 SV=1	E433	Carbamidomethylation (DHKE X@N-term)	67.95	0	26.31	0	60.91	0	46.19	0	42.9	0	251	0	231	0	93.2	0	66.1	67.95	0
1530	EPEEKSKCLSeAELVGQLSED	A0A3L7I618|A0A3L7I618_CRIGR	Calpain inhibitor (Fragment) OS=Cricetulus griseus OX=10029 GN=CgPICR_003012 PE=3 SV=1	E352	Carbamidomethylation (DHKE X@N-term)	67.95	0	26.31	0	60.91	0	46.19	0	42.9	0	251	0	231	0	93.2	0	66.1	67.95	0
1786	QYLRDAYRCAdVVWQYGLLKK	A0A061IF87|A0A061IF87_CRIGR	LanC-like protein 1 OS=Cricetulus griseus OX=10029 GN=H671_2g5664 PE=3 SV=1	D307	Carbamidomethylation (DHKE X@N-term)	149.27	0	N/A	N/A	N/A	N/A	N/A	N/A	1160	0	0	0	0	0	0	0	38.44	149.27	0
1416	EKEFTAEKKSdTTQGATSASF	A0A3L7IAH2|A0A3L7IAH2_CRIGR	NUP50 OS=Cricetulus griseus OX=10029 GN=CgPICR_000029 PE=4 SV=1	D260	Carbamidomethylation (DHKE X@N-term)	66.86	0	N/A	N/A	N/A	N/A	N/A	N/A	186	0	0	0	0	0	0	0	32.35	66.86	0
1332	PPRVQEKCQLeINFNTLQTKL	G3I4K1|G3I4K1_CRIGR	Alpha-actinin-3 OS=Cricetulus griseus OX=10029 GN=H671_3g10132 PE=3 SV=1	E348	Carbamidomethylation (DHKE X@N-term)	159.25	0	113.83	0	N/A	N/A	123.33	0	133	0	0	0	323	259	208	307	36.24	159.25	0
1564	AGIYKCVVTGeDGTQSEATVN	G3H2I6|G3H2I6_CRIGR	Neural cell adhesion molecule 1 OS=Cricetulus griseus OX=10029 GN=I79_004399 PE=4 SV=1	E90	Carbamidomethylation (DHKE X@N-term)	33.97	20	N/A	N/A	N/A	N/A	N/A	N/A	59	0	0	0	0	0	0	0	40.15	33.97	20
1324	QITGPPDRCQhAAEIITDLLR	A0A3L7IDD9|A0A3L7IDD9_CRIGR	FUBP1 OS=Cricetulus griseus OX=10029 GN=CgPICR_017063 PE=4 SV=1	H332	Carbamidomethylation (DHKE X@N-term)	92.25	0	92.25	0	91.37	0	N/A	N/A	655	0	465	0	257	0	0	0	33.67	92.25	0
1324	QITGPPDRCQhAAEIITDLLR	A0A098KXH1|A0A098KXH1_CRIGR	Far upstream element-binding protein 1 OS=Cricetulus griseus OX=10029 GN=H671_1g1605 PE=4 SV=1	H302	Carbamidomethylation (DHKE X@N-term)	92.25	0	92.25	0	91.37	0	N/A	N/A	655	0	465	0	257	0	0	0	33.67	92.25	0
1324	QITGPPDRCQhAAEIITDLLR	A0A098KXF1|A0A098KXF1_CRIGR	Far upstream element-binding protein 1 OS=Cricetulus griseus OX=10029 GN=H671_1g1605 PE=4 SV=1	H319	Carbamidomethylation (DHKE X@N-term)	92.25	0	92.25	0	91.37	0	N/A	N/A	655	0	465	0	257	0	0	0	33.67	92.25	0
1324	QITGPPDRCQhAAEIITDLLR	A0A098KXA8|A0A098KXA8_CRIGR	Far upstream element-binding protein 1 OS=Cricetulus griseus OX=10029 GN=H671_1g1605 PE=4 SV=1	H332	Carbamidomethylation (DHKE X@N-term)	92.25	0	92.25	0	91.37	0	N/A	N/A	655	0	465	0	257	0	0	0	33.67	92.25	0
156	GIALNDKFVKlISWYDNEFGY	G3H740|G3H740_CRIGR	Glyceraldehyde-3-phosphate dehydrogenase OS=Cricetulus griseus OX=10029 GN=I79_006165 PE=3 SV=1	L268	Carbamidomethylation (DHKE X@N-term)	95.61	5	86.15	0	79.01	0	79.01	0	154	180000	200	133000	614	143000	232	142000	63.01	95.61	5
1762	VMLMLGRCLPhIVPNVLLAKR	A0A3L7HKF5|A0A3L7HKF5_CRIGR	KIAA1468 (Fragment) OS=Cricetulus griseus OX=10029 GN=CgPICR_001052 PE=4 SV=1	H523	Carbamidomethylation (DHKE X@N-term)	124.12	0	N/A	N/A	N/A	N/A	N/A	N/A	96.8	0	0	0	0	0	0	0	39.05	124.12	0
1762	VMLMLGRCLPhIVPNVLLAKR	A0A061I3J8|A0A061I3J8_CRIGR	LisH domain and HEAT repeat-containing protein OS=Cricetulus griseus OX=10029 GN=H671_5g14808 PE=4 SV=1	H523	Carbamidomethylation (DHKE X@N-term)	124.12	0	N/A	N/A	N/A	N/A	N/A	N/A	96.8	0	0	0	0	0	0	0	39.05	124.12	0
1762	VMLMLGRCLPhIVPNVLLAKR	A0A061HZ13|A0A061HZ13_CRIGR	LisH domain and HEAT repeat-containing protein OS=Cricetulus griseus OX=10029 GN=H671_5g14808 PE=4 SV=1	H523	Carbamidomethylation (DHKE X@N-term)	124.12	0	N/A	N/A	N/A	N/A	N/A	N/A	96.8	0	0	0	0	0	0	0	39.05	124.12	0
1762	VMLMLGRCLPhIVPNVLLAKR	A0A061I5P3|A0A061I5P3_CRIGR	LisH domain and HEAT repeat-containing protein OS=Cricetulus griseus OX=10029 GN=H671_5g14808 PE=4 SV=1	H523	Carbamidomethylation (DHKE X@N-term)	124.12	0	N/A	N/A	N/A	N/A	N/A	N/A	96.8	0	0	0	0	0	0	0	39.05	124.12	0
461	EKGKLVLNGKaITIFQERDPA	G3GTJ4|G3GTJ4_CRIGR	Glyceraldehyde-3-phosphate dehydrogenase OS=Cricetulus griseus OX=10029 GN=I79_000979 PE=3 SV=1	A71	Carbamidomethylation (DHKE X@N-term)	N/A	N/A	N/A	N/A	N/A	N/A	81.36	2	0	181000	0	110000	0	24400	212	149000	40.1	81.36	2
1037	MRQTVAVGVIkAVDKKAAGAG	A0A3L7H438|A0A3L7H438_CRIGR	EEF1A1 OS=Cricetulus griseus OX=10029 GN=CgPICR_018847 PE=4 SV=1	K77	Carbamidomethylation (DHKE X@N-term)	N/A	N/A	N/A	N/A	N/A	N/A	37.53	8	0	9810	0	3510	0	2430	183	10200	62	37.53	8
698	ITAHGEPLGHvSFELFADKVP	G3HLQ8|G3HLQ8_CRIGR	Peptidyl-prolyl cis-trans isomerase OS=Cricetulus griseus OX=10029 GN=I79_011650 PE=3 SV=1	V20	Carbamidomethylation (DHKE X@N-term)	N/A	N/A	40.63	5	32.97	5	N/A	N/A	0	110000	488	110000	775	77800	0	12100	47.88	40.63	5
698	GHVSFELFADkVPKTAENFHI	G3HLQ8|G3HLQ8_CRIGR	Peptidyl-prolyl cis-trans isomerase OS=Cricetulus griseus OX=10029 GN=I79_011650 PE=3 SV=1	K28	Carbamidomethylation (DHKE X@N-term)	N/A	N/A	24.43	2	20.91	2	N/A	N/A	0	110000	630	110000	510	78000	0	12100	55.35	24.43	2
1239	LMDSKLRCVFeLPAENAKPHD	A0A3L7HJ29|A0A3L7HJ29_CRIGR	VAPB OS=Cricetulus griseus OX=10029 GN=CgPICR_017971 PE=4 SV=1	E124	Carbamidomethylation (DHKE X@N-term)	67.68	0	N/A	N/A	61.68	0	61.68	0	671	0	423	0	0	0	410	0	23.28	67.68	0
1943	DFLVSQDRCAdVTLEGQVYPG	G3I9P1|G3I9P1_CRIGR	LDLR chaperone MESD OS=Cricetulus griseus OX=10029 GN=CgPICR_008585 PE=3 SV=1	D174	Carbamidomethylation (DHKE X@N-term)	97.68	0	55.35	0	82.23	0	82.23	0	604	0	350	0	160	0	230	0	46.75	97.68	0
1042	FLGQVDVPLShLPRIAKRRAP	A0A3L7GUF8|A0A3L7GUF8_CRIGR	HECT-type E3 ubiquitin transferase OS=Cricetulus griseus OX=10029 GN=CgPICR_013985 PE=4 SV=1	H53	Carbamidomethylation (DHKE X@N-term)	76.16	0	56.98	0	56.98	0	N/A	N/A	4890	0	1810	0	1470	0	0	0	31.44	76.16	0
1849	ADEQKCYSCGeFGHIQKDCTK	A0A061HTF4|A0A061HTF4_CRIGR	Cellular nucleic acid-binding protein isoform 1 (Fragment) OS=Cricetulus griseus OX=10029 GN=H671_21513 PE=4 SV=1	E83	Carbamidomethylation (DHKE X@N-term)	52.52	23	N/A	N/A	N/A	N/A	N/A	N/A	640	0	0	0	0	0	0	0	29.06	52.52	23
1849	ADEQKCYSCGeFGHIQKDCTK	A9XHW5|A9XHW5_CRIGR	CCHC-type zinc finger (Fragment) OS=Cricetulus griseus OX=10029 GN=CCHC PE=2 SV=1	E111	Carbamidomethylation (DHKE X@N-term)	52.52	23	N/A	N/A	N/A	N/A	N/A	N/A	640	0	0	0	0	0	0	0	29.06	52.52	23
1849	ADEQKCYSCGeFGHIQKDCTK	G3HID6|G3HID6_CRIGR	CNBP OS=Cricetulus griseus OX=10029 GN=CgPICR_020457 PE=4 SV=1	E124	Carbamidomethylation (DHKE X@N-term)	52.52	23	N/A	N/A	N/A	N/A	N/A	N/A	640	0	0	0	0	0	0	0	29.06	52.52	23
1704	AYNQGLKKCPhSTPLWLLLSR	G3IBT1|G3IBT1_CRIGR	Pre-mRNA-processing factor 6 OS=Cricetulus griseus OX=10029 GN=I79_021114 PE=4 SV=1	H335	Carbamidomethylation (DHKE X@N-term)	1000	0	N/A	N/A	N/A	N/A	N/A	N/A	210	0	0	0	0	0	0	0	47.88	1000	0
2095	LMNRLEDKCLeLVEQFGPDEL	G3HMC7|G3HMC7_CRIGR	Protein TBRG4 OS=Cricetulus griseus OX=10029 GN=H671_1g3094 PE=4 SV=1	E246	Carbamidomethylation (DHKE X@N-term)	62.26	0	N/A	N/A	N/A	N/A	N/A	N/A	65.5	0	0	0	0	0	0	0	28.92	62.26	0
2095	LMNRLEDKCLeLVEQFGPDEL	A0A3L7IMN2|A0A3L7IMN2_CRIGR	TBRG4 OS=Cricetulus griseus OX=10029 GN=CgPICR_005015 PE=4 SV=1	E246	Carbamidomethylation (DHKE X@N-term)	62.26	0	N/A	N/A	N/A	N/A	N/A	N/A	65.5	0	0	0	0	0	0	0	28.92	62.26	0
1076	*********MpMFTVNTNVPR	G3HY08|G3HY08_CRIGR	MIF OS=Cricetulus griseus OX=10029 GN=CgPICR_015963 PE=3 SV=1	P2	Carbamidomethylation (DHKE X@N-term)	1000	5	N/A	N/A	N/A	N/A	N/A	N/A	549	9650	0	1140	0	1790	0	0	29.46	1000	5
1863	CENQCVIISGeSGAGKTVAAK	A0A3L7HKI3|A0A3L7HKI3_CRIGR	MYO1F (Fragment) OS=Cricetulus griseus OX=10029 GN=CgPICR_001135 PE=3 SV=1	E110	Carbamidomethylation (DHKE X@N-term)	N/A	N/A	87.73	4	N/A	N/A	84.84	3	0	0	0	0	9520	0	17900	0	18.38	87.73	4
1818	GLGKYICQKChAIIDEQPLIF	A0A3L7ILY6|A0A3L7ILY6_CRIGR	LIM and senescent cell antigen-like-containing domain protein OS=Cricetulus griseus OX=10029 GN=CgPICR_018920 PE=4 SV=1	H201	Carbamidomethylation (DHKE X@N-term)	82.23	0	109.97	0	97.68	0	131	0	679	0	324	0	254	0	552	0	45.26	131	0
1818	GLGKYICQKChAIIDEQPLIF	G3HJ13|G3HJ13_CRIGR	LIM and senescent cell antigen-like-containing domain protein OS=Cricetulus griseus OX=10029 GN=I79_010647 PE=4 SV=1	H139	Carbamidomethylation (DHKE X@N-term)	82.23	0	109.97	0	97.68	0	131	0	679	0	324	0	254	0	552	0	45.26	131	0
2156	SKPTETERCIeSLIAVFQKYS	G3HUU6|G3HUU6_CRIGR	Protein S100 OS=Cricetulus griseus OX=10029 GN=H671_1g3381 PE=3 SV=1	E12	Carbamidomethylation (DHKE X@N-term)	124.34	0	N/A	N/A	115.01	0	131.71	0	2630	0	1030	0	0	0	54.2	0	35.27	131.71	0
2156	SKPTETERCIeSLIAVFQKYS	A0A061II04|A0A061II04_CRIGR	Protein S100 OS=Cricetulus griseus OX=10029 GN=H671_1g3381 PE=3 SV=1	E12	Carbamidomethylation (DHKE X@N-term)	124.34	0	N/A	N/A	115.01	0	131.71	0	2630	0	1030	0	0	0	54.2	0	35.27	131.71	0
2156	SKPTETERCIeSLIAVFQKYS	A0A3L7IGU0|A0A3L7IGU0_CRIGR	Protein S100 OS=Cricetulus griseus OX=10029 GN=CgPICR_013622 PE=3 SV=1	E32	Carbamidomethylation (DHKE X@N-term)	124.34	0	N/A	N/A	115.01	0	131.71	0	2630	0	1030	0	0	0	54.2	0	35.27	131.71	0
11	AGTPMFVVKAyLPVNESFGFT	A0A3L7HHJ0|A0A3L7HHJ0_CRIGR	EEF2 (Fragment) OS=Cricetulus griseus OX=10029 GN=CgPICR_013023 PE=3 SV=1	Y786	Carbamylation	N/A	N/A	1000	0	1000	0	N/A	N/A	0	46300	2630	70000	4490	47800	0	50600	23.24	1000	0
11	AGTPMFVVKAyLPVNESFGFT	G3HSL4|G3HSL4_CRIGR	Elongation factor 2 OS=Cricetulus griseus OX=10029 GN=I79_013848 PE=3 SV=1	Y801	Carbamylation	N/A	N/A	1000	0	1000	0	N/A	N/A	0	46300	2630	70000	4490	47800	0	50600	23.24	1000	0
5	*********MeEEIAALVIDN	A0A3L7GSH9|A0A3L7GSH9_CRIGR	ACTG1 OS=Cricetulus griseus OX=10029 GN=CgPICR_019876 PE=3 SV=1	E2	Carbamylation	102.3	0	N/A	N/A	N/A	N/A	N/A	N/A	91.6	0	0	0	0	0	0	0	29.03	102.3	0
22	GGDLAKVQRAvCMLSNTTAIA	sp|P68365|TBA1C_CRIGR	Tubulin alpha-1C chain OS=Cricetulus griseus OX=10029 GN=TUBA1C PE=2 SV=1	V375	Carbamylation	N/A	N/A	1000	0	N/A	N/A	N/A	N/A	0	81800	0	72600	248	66700	0	59600	22.05	1000	0
22	GGDLAKVQRAvCMLSNTTAIA	A0A3L7IAT1|A0A3L7IAT1_CRIGR	Tubulin alpha chain (Fragment) OS=Cricetulus griseus OX=10029 GN=CgPICR_000157 PE=3 SV=1	V382	Carbamylation	N/A	N/A	1000	0	N/A	N/A	N/A	N/A	0	81800	0	72600	248	66700	0	59600	22.05	1000	0
57	ARSALVEPVRpCLSSKGDDLS	A0A3L7I3E8|A0A3L7I3E8_CRIGR	Vesicle-fusing ATPase OS=Cricetulus griseus OX=10029 GN=CgPICR_003162 PE=3 SV=1	P102	Carbamylation	45.15	0	N/A	N/A	N/A	N/A	N/A	N/A	18000	0	0	0	0	0	0	0	27.11	45.15	0
23	VCDIPPRGLKmSATFIGNSTA	G3IEG6|G3IEG6_CRIGR	Tubulin beta chain OS=Cricetulus griseus OX=10029 GN=I79_022113 PE=3 SV=1	M363	Carbamylation	N/A	N/A	106.42	0	N/A	N/A	N/A	N/A	0	13200	0	5800	204	6470	0	4080	21.74	106.42	0
223	*********MaTSWGSILQDE	G3HAP7|G3HAP7_CRIGR	Glutathione synthetase OS=Cricetulus griseus OX=10029 GN=I79_007504 PE=3 SV=1	A2	Carbamylation	56.41	0	N/A	N/A	N/A	N/A	N/A	N/A	484	0	0	0	0	0	0	0	38.6	56.41	0
41	**********mVNPTVFFDIS	A0A3L7IP88|A0A3L7IP88_CRIGR	Peptidyl-prolyl cis-trans isomerase OS=Cricetulus griseus OX=10029 GN=CgPICR_005021 PE=3 SV=1	M1	Carbamylation	1000	0	N/A	N/A	1000	5	N/A	N/A	726	0	985	0	0	0	0	0	51.27	1000	5
41	*********MvNPTVFFDISA	A0A3L7IP88|A0A3L7IP88_CRIGR	Peptidyl-prolyl cis-trans isomerase OS=Cricetulus griseus OX=10029 GN=CgPICR_005021 PE=3 SV=1	V2	Carbamylation	1000	0	N/A	N/A	N/A	N/A	N/A	N/A	307	110000	0	108000	0	79400	0	10500	45.75	1000	0
41	**********mVNPTVFFDIS	sp|P14851|PPIA_CRIGR	Peptidyl-prolyl cis-trans isomerase A OS=Cricetulus griseus OX=10029 GN=PPIA PE=2 SV=2	M1	Carbamylation	1000	0	N/A	N/A	1000	5	N/A	N/A	726	0	985	0	0	0	0	0	51.27	1000	5
41	*********MvNPTVFFDISA	sp|P14851|PPIA_CRIGR	Peptidyl-prolyl cis-trans isomerase A OS=Cricetulus griseus OX=10029 GN=PPIA PE=2 SV=2	V2	Carbamylation	1000	0	N/A	N/A	N/A	N/A	N/A	N/A	307	110000	0	108000	0	79400	0	10500	45.75	1000	0
487	RDPYRFKKRTeLFIAAEGIHT	G3IN18|G3IN18_CRIGR	60S ribosomal protein L8 OS=Cricetulus griseus OX=10029 GN=CgPICR_014961 PE=3 SV=1	E74	Carbamylation	N/A	N/A	N/A	N/A	74.24	0	N/A	N/A	0	1600	95.9	2190	0	1090	0	1700	18.98	74.24	0
671	**********mEPAVEILVDS	A0A061IMX3|A0A061IMX3_CRIGR	Inositol-3-phosphate synthase 1 OS=Cricetulus griseus OX=10029 GN=CgPICR_016177 PE=3 SV=1	M1	Carbamylation	1000	0	N/A	N/A	N/A	N/A	N/A	N/A	56.7	0	0	0	0	0	0	0	46.67	1000	0
1194	SLPSQNPILKnITDYLIEEVS	G3IGS8|G3IGS8_CRIGR	Arsenite-resistance protein 2 OS=Cricetulus griseus OX=10029 GN=I79_023004 PE=3 SV=1	N524	Carbamylation	N/A	N/A	N/A	N/A	N/A	N/A	1000	0	0	0	0	0	0	0	466	0	17.13	1000	0
1092	*********MsGGVYGGDEVG	A0A061II47|A0A061II47_CRIGR	Actin-like protein 6A OS=Cricetulus griseus OX=10029 GN=H671_1g2914 PE=3 SV=1	S2	Carbamylation	N/A	N/A	N/A	N/A	1000	0	1000	0	0	0	198	0	0	0	73.5	0	39.04	1000	0
1092	*********MsGGVYGGDEVG	G3I1D2|G3I1D2_CRIGR	Actin-like protein 6A OS=Cricetulus griseus OX=10029 GN=I79_017185 PE=3 SV=1	S2	Carbamylation	N/A	N/A	N/A	N/A	1000	0	1000	0	0	0	198	0	0	0	73.5	0	39.04	1000	0
7	IKEKLCYVALdFEQEMATAAS	sp|P48975|ACTB_CRIGR	Actin cytoplasmic 1 OS=Cricetulus griseus OX=10029 GN=ACTB PE=3 SV=1	D222	Carboxylation (DKW)	103.53	0	64.33	0	61.39	0	N/A	N/A	1940	94500	823	92400	3580	90000	0	76200	26.79	103.53	0
7	IKEKLCYVALdFEQEMATAAS	G3GVD0|G3GVD0_CRIGR	ACTB OS=Cricetulus griseus OX=10029 GN=CgPICR_011696 PE=3 SV=1	D222	Carboxylation (DKW)	103.53	0	64.33	0	61.39	0	N/A	N/A	1940	94500	823	92400	3580	90000	0	76200	26.79	103.53	0
5	IKEKLCYVALdFEQEMATAAS	A0A3L7GSH9|A0A3L7GSH9_CRIGR	ACTG1 OS=Cricetulus griseus OX=10029 GN=CgPICR_019876 PE=3 SV=1	D222	Carboxylation (DKW)	103.53	0	64.33	0	61.39	0	N/A	N/A	1940	94500	823	92400	3580	90000	0	76200	26.79	103.53	0
9	ISLQVKEKGAdYLVTEVENGG	A0A098KXF7|A0A098KXF7_CRIGR	Pyruvate kinase OS=Cricetulus griseus OX=10029 GN=H671_4g13041 PE=3 SV=1	D212	Carboxylation (DKW)	N/A	N/A	31.79	0	N/A	N/A	39.36	0	0	98500	0	91700	2730	79500	2380	113000	20.66	39.36	0
9	KPRPTRAESSdVANAVLDGAD	A0A098KXF7|A0A098KXF7_CRIGR	Pyruvate kinase OS=Cricetulus griseus OX=10029 GN=H671_4g13041 PE=3 SV=1	D395	Carboxylation (DKW)	20.84	0	N/A	N/A	N/A	N/A	N/A	N/A	711	55000	0	67800	0	70700	0	66200	44.86	20.84	0
9	ELRRLAPITNdPTEAAAVGAV	A0A098KXF7|A0A098KXF7_CRIGR	Pyruvate kinase OS=Cricetulus griseus OX=10029 GN=H671_4g13041 PE=3 SV=1	D536	Carboxylation (DKW)	112.37	0	N/A	N/A	N/A	N/A	93.16	0	18500	150000	0	113000	0	127000	9670	136000	32.21	112.37	0
9	ISLQVKEKGAdYLVTEVENGG	A0A098KXC0|A0A098KXC0_CRIGR	Pyruvate kinase OS=Cricetulus griseus OX=10029 GN=H671_4g13041 PE=3 SV=1	D297	Carboxylation (DKW)	N/A	N/A	31.79	0	N/A	N/A	39.36	0	0	98500	0	91700	2730	79500	2380	113000	20.66	39.36	0
9	KPRPTRAESSdVANAVLDGAD	A0A098KXC0|A0A098KXC0_CRIGR	Pyruvate kinase OS=Cricetulus griseus OX=10029 GN=H671_4g13041 PE=3 SV=1	D480	Carboxylation (DKW)	20.84	0	N/A	N/A	N/A	N/A	N/A	N/A	711	55000	0	67800	0	70700	0	66200	44.86	20.84	0
9	ELRRLAPITNdPTEAAAVGAV	A0A098KXC0|A0A098KXC0_CRIGR	Pyruvate kinase OS=Cricetulus griseus OX=10029 GN=H671_4g13041 PE=3 SV=1	D621	Carboxylation (DKW)	112.37	0	N/A	N/A	N/A	N/A	93.16	0	18500	150000	0	113000	0	127000	9670	136000	32.21	112.37	0
9	ISLQVKEKGAdYLVTEVENGG	A0A3L7HNE9|A0A3L7HNE9_CRIGR	Pyruvate kinase (Fragment) OS=Cricetulus griseus OX=10029 GN=CgPICR_013659 PE=3 SV=1	D323	Carboxylation (DKW)	N/A	N/A	31.79	0	N/A	N/A	39.36	0	0	98500	0	91700	2730	79500	2380	113000	20.66	39.36	0
9	KPRPTRAESSdVANAVLDGAD	A0A3L7HNE9|A0A3L7HNE9_CRIGR	Pyruvate kinase (Fragment) OS=Cricetulus griseus OX=10029 GN=CgPICR_013659 PE=3 SV=1	D473	Carboxylation (DKW)	20.84	0	N/A	N/A	N/A	N/A	N/A	N/A	711	55000	0	67800	0	70700	0	66200	44.86	20.84	0
9	ELRRLAPITNdPTEAAAVGAV	A0A3L7HNE9|A0A3L7HNE9_CRIGR	Pyruvate kinase (Fragment) OS=Cricetulus griseus OX=10029 GN=CgPICR_013659 PE=3 SV=1	D582	Carboxylation (DKW)	112.37	0	N/A	N/A	N/A	N/A	93.16	0	18500	150000	0	113000	0	127000	9670	136000	32.21	112.37	0
12	KQTQTFTTYSdNQPGVLIQVY	sp|P19378|HSP7C_CRIGR	Heat shock cognate 71 kDa protein OS=Cricetulus griseus OX=10029 GN=HSPA8 PE=2 SV=1	D433	Carboxylation (DKW)	1000	0	1000	0	1000	0	1000	0	9050	46700	13500	43800	8950	44100	7710	24300	42.9	1000	0
12	KQTQTFTTYSdNQPGVLIQVY	A0A061I5D1|A0A061I5D1_CRIGR	Heat shock cognate protein OS=Cricetulus griseus OX=10029 GN=H671_4g13251 PE=3 SV=1	D460	Carboxylation (DKW)	1000	0	1000	0	1000	0	1000	0	9050	46700	13500	43800	8950	44100	7710	24300	42.9	1000	0
140	LAEKVKAFLAdPSAFAAAAPV	A0A3L7HPU9|A0A3L7HPU9_CRIGR	60S acidic ribosomal protein P0 OS=Cricetulus griseus OX=10029 GN=CgPICR_012307 PE=3 SV=1	D271	Carboxylation (DKW)	119.54	0	99.63	0	86.02	0	N/A	N/A	5930	30800	2660	10600	2420	14400	0	16100	54.1	119.54	0
131	NVLINKDIRCkDDEFTHLYTL	G3HCX8|G3HCX8_CRIGR	Calreticulin OS=Cricetulus griseus OX=10029 GN=CgPICR_020604 PE=3 SV=1	K164	Carboxylation (DKW)	32.27	0	N/A	N/A	N/A	N/A	N/A	N/A	27000	0	0	0	0	0	0	0	53.11	32.27	0
138	NVLINKDIRCkDDEFTHLYTL	sp|Q8K3H7|CALR_CRIGR	Calreticulin OS=Cricetulus griseus OX=10029 GN=CALR PE=1 SV=1	K164	Carboxylation (DKW)	32.27	0	N/A	N/A	N/A	N/A	N/A	N/A	27000	0	0	0	0	0	0	0	53.11	32.27	0
146	LSKAQDIEAGdGTTSVVIIAG	A0A3L7IMC9|A0A3L7IMC9_CRIGR	CCT-delta OS=Cricetulus griseus OX=10029 GN=CgPICR_004959 PE=3 SV=1	D74	Carboxylation (DKW)	30.63	0	N/A	N/A	N/A	N/A	N/A	N/A	84.9	2360	0	2740	0	1520	0	897	43.59	30.63	0
244	RGLPYRATENdIYNFFSPLNP	A0A3L7GN52|A0A3L7GN52_CRIGR	HNRNPH1 OS=Cricetulus griseus OX=10029 GN=CgPICR_003927 PE=4 SV=1	D297	Carboxylation (DKW)	N/A	N/A	N/A	N/A	N/A	N/A	1000	0	0	47100	0	26400	0	25000	2990	18000	20.31	1000	0
183	LSKAQDIEAGdGTTSVVIIAG	G3HDR3|G3HDR3_CRIGR	T-complex protein 1 subunit delta OS=Cricetulus griseus OX=10029 GN=I79_008649 PE=3 SV=1	D104	Carboxylation (DKW)	30.63	0	N/A	N/A	N/A	N/A	N/A	N/A	84.9	2360	0	2740	0	1520	0	897	43.59	30.63	0
537	RGLPYKATENdIYNFFSPLNP	G3HKT3|G3HKT3_CRIGR	Heterogeneous nuclear ribonucleoprotein F OS=Cricetulus griseus OX=10029 GN=I79_011313 PE=4 SV=1	D74	Carboxylation (DKW)	N/A	N/A	N/A	N/A	N/A	N/A	1000	0	0	47100	0	26600	0	25600	2990	18000	20.31	1000	0
1194	SQNPILKNITdYLIEEVSAEE	G3IGS8|G3IGS8_CRIGR	Arsenite-resistance protein 2 OS=Cricetulus griseus OX=10029 GN=I79_023004 PE=3 SV=1	D527	Carboxylation (DKW)	N/A	N/A	N/A	N/A	N/A	N/A	1000	0	0	0	0	0	0	0	466	0	17.13	1000	0
1	YRRQVQSLTCeVDALKGTNES	G3HHR3|G3HHR3_CRIGR	Vimentin OS=Cricetulus griseus OX=10029 GN=CgPICR_005384 PE=3 SV=1	E329	Carboxylation (E)	N/A	N/A	N/A	N/A	61.14	0	N/A	N/A	0	166000	7680	161000	0	151000	0	143000	17.69	61.14	0
11	FVVKAYLPVNeSFGFTADLRS	A0A3L7HHJ0|A0A3L7HHJ0_CRIGR	EEF2 (Fragment) OS=Cricetulus griseus OX=10029 GN=CgPICR_013023 PE=3 SV=1	E791	Carboxylation (E)	1000	0	N/A	N/A	1000	0	1000	0	6030	46300	10900	60900	0	52300	4780	50600	33.85	1000	0
11	FVVKAYLPVNeSFGFTADLRS	G3HSL4|G3HSL4_CRIGR	Elongation factor 2 OS=Cricetulus griseus OX=10029 GN=I79_013848 PE=3 SV=1	E806	Carboxylation (E)	1000	0	N/A	N/A	1000	0	1000	0	6030	46300	10900	60900	0	52300	4780	50600	33.85	1000	0
9	KEKGADYLVTeVENGGSLGSK	A0A098KXF7|A0A098KXF7_CRIGR	Pyruvate kinase OS=Cricetulus griseus OX=10029 GN=H671_4g13041 PE=3 SV=1	E217	Carboxylation (E)	45.01	0	N/A	N/A	N/A	N/A	N/A	N/A	3190	98500	0	91700	0	79600	0	113000	22.56	45.01	0
9	MIKKPRPTRAeSSDVANAVLD	A0A098KXF7|A0A098KXF7_CRIGR	Pyruvate kinase OS=Cricetulus griseus OX=10029 GN=H671_4g13041 PE=3 SV=1	E392	Carboxylation (E)	N/A	N/A	55.39	0	N/A	N/A	N/A	N/A	0	55800	0	67800	679	70000	0	66200	20.36	55.39	0
9	RLAPITNDPTeAAAVGAVEAS	A0A098KXF7|A0A098KXF7_CRIGR	Pyruvate kinase OS=Cricetulus griseus OX=10029 GN=H671_4g13041 PE=3 SV=1	E539	Carboxylation (E)	N/A	N/A	99.61	2	107.28	1	112.87	1	0	173000	9780	109000	14400	117000	7470	143000	31.83	112.87	2
9	KEKGADYLVTeVENGGSLGSK	A0A098KXC0|A0A098KXC0_CRIGR	Pyruvate kinase OS=Cricetulus griseus OX=10029 GN=H671_4g13041 PE=3 SV=1	E302	Carboxylation (E)	45.01	0	N/A	N/A	N/A	N/A	N/A	N/A	3190	98500	0	91700	0	79600	0	113000	22.56	45.01	0
9	MIKKPRPTRAeSSDVANAVLD	A0A098KXC0|A0A098KXC0_CRIGR	Pyruvate kinase OS=Cricetulus griseus OX=10029 GN=H671_4g13041 PE=3 SV=1	E477	Carboxylation (E)	N/A	N/A	55.39	0	N/A	N/A	N/A	N/A	0	55800	0	67800	679	70000	0	66200	20.36	55.39	0
9	RLAPITNDPTeAAAVGAVEAS	A0A098KXC0|A0A098KXC0_CRIGR	Pyruvate kinase OS=Cricetulus griseus OX=10029 GN=H671_4g13041 PE=3 SV=1	E624	Carboxylation (E)	N/A	N/A	99.61	2	107.28	1	112.87	1	0	173000	9780	109000	14400	117000	7470	143000	31.83	112.87	2
9	KEKGADYLVTeVENGGSLGSK	A0A3L7HNE9|A0A3L7HNE9_CRIGR	Pyruvate kinase (Fragment) OS=Cricetulus griseus OX=10029 GN=CgPICR_013659 PE=3 SV=1	E328	Carboxylation (E)	45.01	0	N/A	N/A	N/A	N/A	N/A	N/A	3190	98500	0	91700	0	79600	0	113000	22.56	45.01	0
9	MIKKPRPTRAeSSDVANAVLD	A0A3L7HNE9|A0A3L7HNE9_CRIGR	Pyruvate kinase (Fragment) OS=Cricetulus griseus OX=10029 GN=CgPICR_013659 PE=3 SV=1	E470	Carboxylation (E)	N/A	N/A	55.39	0	N/A	N/A	N/A	N/A	0	55800	0	67800	679	70000	0	66200	20.36	55.39	0
9	RLAPITNDPTeAAAVGAVEAS	A0A3L7HNE9|A0A3L7HNE9_CRIGR	Pyruvate kinase (Fragment) OS=Cricetulus griseus OX=10029 GN=CgPICR_013659 PE=3 SV=1	E585	Carboxylation (E)	N/A	N/A	99.61	2	107.28	1	112.87	1	0	173000	9780	109000	14400	117000	7470	143000	31.83	112.87	2
8	KTAIGKAGYTeQVVIGMDVAA	G3IAQ0|G3IAQ0_CRIGR	2-phospho-D-glycerate hydro-lyase OS=Cricetulus griseus OX=10029 GN=I79_020676 PE=3 SV=1	E238	Carboxylation (E)	N/A	N/A	N/A	N/A	40.43	0	69.38	0	0	20800	1570	46500	0	36200	304	37700	21.52	69.38	0
13	KTAIGKAGYTeQVVIGMDVAA	A0A3L7ICF5|A0A3L7ICF5_CRIGR	2-phospho-D-glycerate hydro-lyase OS=Cricetulus griseus OX=10029 GN=CgPICR_017908 PE=3 SV=1	E312	Carboxylation (E)	N/A	N/A	N/A	N/A	40.43	0	69.38	0	0	20800	1570	46500	0	36200	304	37700	21.52	69.38	0
6	SQQYRALTVPeLTQQVFDAKN	sp|P69893|TBB5_CRIGR	Tubulin beta-5 chain OS=Cricetulus griseus OX=10029 GN=TUBB5 PE=1 SV=1	E288	Carboxylation (E)	1000	0	N/A	N/A	1000	0	N/A	N/A	8240	166000	5860	111000	0	113000	0	99700	21.28	1000	0
6	SQQYRALTVPeLTQQVFDAKN	G3HQP8|G3HQP8_CRIGR	Tubulin beta chain OS=Cricetulus griseus OX=10029 GN=CgPICR_019487 PE=3 SV=1	E288	Carboxylation (E)	1000	0	N/A	N/A	1000	0	N/A	N/A	8240	166000	5860	111000	0	113000	0	99700	21.28	1000	0
10	SQQYRALTVPeLTQQVFDAKN	Q60454|Q60454_CRIGR	Tubulin beta chain OS=Cricetulus griseus OX=10029 PE=2 SV=1	E288	Carboxylation (E)	1000	0	N/A	N/A	1000	0	N/A	N/A	8240	166000	5860	111000	0	113000	0	99700	21.28	1000	0
149	LLSLAKGDRCeDLSVNQDLAD	G3I5L3|G3I5L3_CRIGR	Annexin OS=Cricetulus griseus OX=10029 GN=H671_3g10393 PE=3 SV=1	E190	Carboxylation (E)	1000	0	N/A	N/A	N/A	N/A	N/A	N/A	96.4	5090	0	1990	0	0	0	3200	25.87	1000	0
140	AARAGAIAPCeVTVPAQNTGL	A0A3L7HPU9|A0A3L7HPU9_CRIGR	60S acidic ribosomal protein P0 OS=Cricetulus griseus OX=10029 GN=CgPICR_012307 PE=3 SV=1	E120	Carboxylation (E)	60.72	0	N/A	N/A	39.01	0	N/A	N/A	4590	27600	1100	17900	0	13400	0	17000	31.57	60.72	0
103	LLAARAIVAIeNPADVSVISS	sp|P38982|RSSA_CRIGR	40S ribosomal protein SA OS=Cricetulus griseus OX=10029 GN=Rpsa PE=1 SV=3	E69	Carboxylation (E)	N/A	N/A	1000	0	N/A	N/A	N/A	N/A	0	57500	0	37400	4830	32000	0	34300	20.46	1000	0
220	VTYKAPVPTGeVYFADSFDRG	A0A061I3K8|A0A061I3K8_CRIGR	Calnexin OS=Cricetulus griseus OX=10029 GN=H671_7g18220 PE=3 SV=1	E69	Carboxylation (E)	1000	0	N/A	N/A	N/A	N/A	1000	0	910	17800	0	14100	0	12900	598	15900	35.5	1000	0
220	VTYKAPVPTGeVYFADSFDRG	G3HP69|G3HP69_CRIGR	Calnexin OS=Cricetulus griseus OX=10029 GN=I79_012575 PE=3 SV=1	E69	Carboxylation (E)	1000	0	N/A	N/A	N/A	N/A	1000	0	910	17800	0	14100	0	12900	598	15900	35.5	1000	0
268	QKALGLPSSGeGLAFFTFPNI	A0A3L7HUR8|A0A3L7HUR8_CRIGR	Heme oxygenase OS=Cricetulus griseus OX=10029 GN=CgPICR_015826 PE=3 SV=1	E154	Carboxylation (E)	N/A	N/A	N/A	N/A	N/A	N/A	1000	0	0	16800	0	16100	0	26500	1010	12600	21.57	1000	0
268	QKALGLPSSGeGLAFFTFPNI	G3IAI6|G3IAI6_CRIGR	Heme oxygenase OS=Cricetulus griseus OX=10029 GN=I79_020609 PE=3 SV=1	E163	Carboxylation (E)	N/A	N/A	N/A	N/A	N/A	N/A	1000	0	0	16800	0	16100	0	26500	1010	12600	21.57	1000	0
244	HMRGLPYRATeNDIYNFFSPL	A0A3L7GN52|A0A3L7GN52_CRIGR	HNRNPH1 OS=Cricetulus griseus OX=10029 GN=CgPICR_003927 PE=4 SV=1	E295	Carboxylation (E)	1000	0	1000	0	1000	0	1000	0	5920	41200	3320	23400	3040	22000	147	20900	35.65	1000	0
389	AEYLCLIGDKeGALTAFRKTY	G3HIS0|G3HIS0_CRIGR	26S proteasome non-ATPase regulatory subunit 6 OS=Cricetulus griseus OX=10029 GN=CgPICR_006176 PE=3 SV=1	E118	Carboxylation (E)	1000	5	N/A	N/A	N/A	N/A	N/A	N/A	98	3800	0	3510	0	1810	0	1180	23.02	1000	5
821	CDARAIGSASeGAQSSLQEVY	A0A061IPM3|A0A061IPM3_CRIGR	Proteasome subunit alpha type OS=Cricetulus griseus OX=10029 GN=H671_1g1958 PE=3 SV=1	E175	Carboxylation (E)	63.64	0	N/A	N/A	N/A	N/A	N/A	N/A	72.5	7090	0	3710	0	0	0	3210	31.08	63.64	0
537	HMRGLPYKATeNDIYNFFSPL	G3HKT3|G3HKT3_CRIGR	Heterogeneous nuclear ribonucleoprotein F OS=Cricetulus griseus OX=10029 GN=I79_011313 PE=4 SV=1	E72	Carboxylation (E)	1000	0	1000	0	1000	0	1000	0	5920	41200	3320	23700	3040	22500	147	20900	35.65	1000	0
811	FSALGQSCLLeLPQIAVVGGQ	A0A3L7HLX6|A0A3L7HLX6_CRIGR	Dynamin GTPase OS=Cricetulus griseus OX=10029 GN=CgPICR_000781 PE=3 SV=1	E30	Carboxylation (E)	1000	0	N/A	N/A	N/A	N/A	1000	0	786	0	0	0	0	0	270	0	50.35	1000	0
1543	GNRSLAYLRTeCYGYALGDAT	A0A3L7H4M8|A0A3L7H4M8_CRIGR	Serine/threonine-protein phosphatase OS=Cricetulus griseus OX=10029 GN=CgPICR_021529 PE=3 SV=1	E50	Carboxylation (E)	N/A	N/A	N/A	N/A	N/A	N/A	1000	5	0	0	0	0	0	0	296	0	18.47	1000	5
80	DVGLYGVIPEcGETYQSDLAE	G3IF62|G3IF62_CRIGR	Ras GTPase-activating-like protein IQGAP1 OS=Cricetulus griseus OX=10029 GN=I79_022378 PE=4 SV=1	C660	Carboxymethyl	N/A	N/A	N/A	N/A	N/A	N/A	1000	0	0	0	0	0	0	0	63.7	0	33.21	1000	0
340	GTSLRGDINVcIVGDPSTAKS	G3GZQ9|G3GZQ9_CRIGR	DNA helicase OS=Cricetulus griseus OX=10029 GN=I79_003354 PE=3 SV=1	C393	Carboxymethyl	N/A	N/A	N/A	N/A	1000	0	N/A	N/A	0	0	81.9	0	0	0	0	0	26.49	1000	0
462	HISWKDGLGFcALIHRHRPEL	G3H1K9|G3H1K9_CRIGR	Alpha-actinin-1 OS=Cricetulus griseus OX=10029 GN=I79_004057 PE=3 SV=1	C180	Carboxymethyl	N/A	N/A	N/A	N/A	N/A	N/A	1000	8	0	0	0	0	0	0	945	0	20.41	1000	8
462	HISWKDGLGFcALIHRHRPEL	A0A3L7HIW9|A0A3L7HIW9_CRIGR	ACTN1 OS=Cricetulus griseus OX=10029 GN=CgPICR_008314 PE=3 SV=1	C180	Carboxymethyl	N/A	N/A	N/A	N/A	N/A	N/A	1000	8	0	0	0	0	0	0	945	0	20.41	1000	8
544	VKIRADIEVAcYGYEGIDAVK	G3H1M4|G3H1M4_CRIGR	Eukaryotic translation initiation factor 2 subunit 1 OS=Cricetulus griseus OX=10029 GN=I79_004073 PE=3 SV=1	C199	Carboxymethyl	N/A	N/A	N/A	N/A	N/A	N/A	1000	0	0	0	0	0	0	0	69.1	0	35.09	1000	0
876	AKVSVTFDPFcYLTLPLPLKK	G3H8G1|G3H8G1_CRIGR	Ubiquitin carboxyl-terminal hydrolase OS=Cricetulus griseus OX=10029 GN=I79_006661 PE=3 SV=1	C452	Carboxymethyl	N/A	N/A	1000	3	N/A	N/A	N/A	N/A	0	0	0	0	116	0	0	0	29.07	1000	3
1014	EVNGEKPAKLcVIAECGELKE	A0A3L7IHP4|A0A3L7IHP4_CRIGR	PPID OS=Cricetulus griseus OX=10029 GN=CgPICR_013421 PE=4 SV=1	C176	Carboxymethyl	N/A	N/A	N/A	N/A	52.46	0	N/A	N/A	0	0	425	0	0	0	0	0	26.37	52.46	0
1465	APFLASLSEDcSIAVLDSSLS	A0A3L7IFX0|A0A3L7IFX0_CRIGR	WDR77 OS=Cricetulus griseus OX=10029 GN=CgPICR_014579 PE=4 SV=1	C278	Carboxymethyl	N/A	N/A	N/A	N/A	1000	0	N/A	N/A	0	0	260	0	0	0	0	0	53.18	1000	0
173	**********aCARPLISVYS	A0A3L7HNH4|A0A3L7HNH4_CRIGR	60S ribosomal protein L4 (Fragment) OS=Cricetulus griseus OX=10029 GN=CgPICR_013628 PE=3 SV=1	A1	Carboxymethyl (KW X@N-term)	31.93	0	N/A	N/A	51.99	0	N/A	N/A	0	0	1010	0	328	0	0	0	35.52	51.99	0
														0		0.00375043		0.00162405		0
														n/a		infinity		infinity		n/a
82	QGEQEESRCQqCISELKDIRL	A0A3L7I223|A0A3L7I223_CRIGR	PLEC OS=Cricetulus griseus OX=10029 GN=CgPICR_014920 PE=3 SV=1	Q981	Deamidation (NQ)	N/A	N/A	N/A	N/A	N/A	N/A	30.45	0	0	0	0	0	0	0	278	0	17.68	30.45	0
82	TQAAAAKALPnGRDALDGPSV	A0A3L7I223|A0A3L7I223_CRIGR	PLEC OS=Cricetulus griseus OX=10029 GN=CgPICR_014920 PE=3 SV=1	N2664	Deamidation (NQ)	N/A	N/A	N/A	N/A	N/A	N/A	1000	0	0	0	0	0	0	0	99.2	0	18.39	1000	0
82	PGTAFELLEAqAATGYVIDPI	A0A3L7I223|A0A3L7I223_CRIGR	PLEC OS=Cricetulus griseus OX=10029 GN=CgPICR_014920 PE=3 SV=1	Q4006	Deamidation (NQ)	N/A	N/A	1000	20	N/A	N/A	N/A	N/A	0	0	0	0	83.6	0	0	0	43.76	1000	20
1	RSSMPGVRLLqDSVDFSLADA	G3HHR3|G3HHR3_CRIGR	Vimentin OS=Cricetulus griseus OX=10029 GN=CgPICR_005384 PE=3 SV=1	Q81	Deamidation (NQ)	N/A	N/A	113.62	6	124.71	0	N/A	N/A	0	56600	276	138000	1310	88600	0	57100	66.41	124.71	6
1	SVDFSLADAInTEFKNTRTNE	G3HHR3|G3HHR3_CRIGR	Vimentin OS=Cricetulus griseus OX=10029 GN=CgPICR_005384 PE=3 SV=1	N93	Deamidation (NQ)	N/A	N/A	33.53	8	22.06	12	N/A	N/A	0	56600	561	136000	302	89800	0	57100	41.58	33.53	12
1	LADAINTEFKnTRTNEKVELQ	G3HHR3|G3HHR3_CRIGR	Vimentin OS=Cricetulus griseus OX=10029 GN=CgPICR_005384 PE=3 SV=1	N98	Deamidation (NQ)	25.58	3	N/A	N/A	N/A	N/A	25.58	4	276	11700	0	60600	0	54900	599	12100	61.82	25.58	4
1	EDIMRLREKLqEEMLQREEAE	G3HHR3|G3HHR3_CRIGR	Vimentin OS=Cricetulus griseus OX=10029 GN=CgPICR_005384 PE=3 SV=1	Q190	Deamidation (NQ)	56.98	0	N/A	N/A	N/A	N/A	N/A	N/A	412	104000	0	84100	0	100000	0	61000	49.15	56.98	0
1	LQREEAESTLqSFRQDVDNAS	G3HHR3|G3HHR3_CRIGR	Vimentin OS=Cricetulus griseus OX=10029 GN=CgPICR_005384 PE=3 SV=1	Q204	Deamidation (NQ)	N/A	N/A	N/A	N/A	42.68	0	N/A	N/A	0	128000	74.4	98600	0	115000	0	80800	43.53	42.68	0
1	LDLERKVESLqEEIAFLKKLH	G3HHR3|G3HHR3_CRIGR	Vimentin OS=Cricetulus griseus OX=10029 GN=CgPICR_005384 PE=3 SV=1	Q228	Deamidation (NQ)	1000	24	1000	18	1000	17	1000	1	963	163000	1100	182000	528	146000	946	135000	60.3	1000	24
1	FADLSEAANRnNDALRQAKQE	G3HHR3|G3HHR3_CRIGR	Vimentin OS=Cricetulus griseus OX=10029 GN=CgPICR_005384 PE=3 SV=1	N305	Deamidation (NQ)	N/A	N/A	N/A	N/A	22.85	4	22.85	0	0	63000	6770	40600	0	26800	281	41100	48.72	22.85	4
1	QESNEYRRQVqSLTCEVDALK	G3HHR3|G3HHR3_CRIGR	Vimentin OS=Cricetulus griseus OX=10029 GN=CgPICR_005384 PE=3 SV=1	Q324	Deamidation (NQ)	N/A	N/A	N/A	N/A	N/A	N/A	20.41	13	0	166000	0	175000	0	151000	193	142000	44.32	20.41	13
1	TCEVDALKGTnESLERQMREM	G3HHR3|G3HHR3_CRIGR	Vimentin OS=Cricetulus griseus OX=10029 GN=CgPICR_005384 PE=3 SV=1	N337	Deamidation (NQ)	82.05	7	113.24	3	75.4	4	57.37	3	503	150000	2890	162000	2660	141000	2300	125000	53.67	113.24	7
1	LERQMREMEEnFALEAANYQD	G3HHR3|G3HHR3_CRIGR	Vimentin OS=Cricetulus griseus OX=10029 GN=CgPICR_005384 PE=3 SV=1	N350	Deamidation (NQ)	34.74	0	N/A	N/A	61.81	1	61.81	3	79.5	130000	656	104000	0	76900	185	113000	56.93	61.81	3
1	MEENFALEAAnYQDTIGRLQD	G3HHR3|G3HHR3_CRIGR	Vimentin OS=Cricetulus griseus OX=10029 GN=CgPICR_005384 PE=3 SV=1	N357	Deamidation (NQ)	N/A	N/A	N/A	N/A	57.81	4	57.81	4	0	130000	101	104000	0	76700	332	112000	63.19	57.81	4
1	ENFALEAANYqDTIGRLQDEI	G3HHR3|G3HHR3_CRIGR	Vimentin OS=Cricetulus griseus OX=10029 GN=CgPICR_005384 PE=3 SV=1	Q359	Deamidation (NQ)	N/A	N/A	N/A	N/A	45.01	1	N/A	N/A	0	130000	87.8	104000	0	76900	0	113000	58.87	45.01	1
1	EEMARHLREYqDLLNVKMALD	G3HHR3|G3HHR3_CRIGR	Vimentin OS=Cricetulus griseus OX=10029 GN=CgPICR_005384 PE=3 SV=1	Q384	Deamidation (NQ)	N/A	N/A	N/A	N/A	N/A	N/A	61.68	14	0	83900	0	58900	0	40700	454	66800	18.83	61.68	14
1	EESRISLPLPnFSSLNLRETN	G3HHR3|G3HHR3_CRIGR	Vimentin OS=Cricetulus griseus OX=10029 GN=CgPICR_005384 PE=3 SV=1	N417	Deamidation (NQ)	41.95	8	30.63	8	38.32	9	47.14	6	1160	218000	728	149000	734	169000	798	139000	55.61	47.14	9
1	SLPLPNFSSLnLRETNLESLP	G3HHR3|G3HHR3_CRIGR	Vimentin OS=Cricetulus griseus OX=10029 GN=CgPICR_005384 PE=3 SV=1	N422	Deamidation (NQ)	55.59	3	N/A	N/A	55.59	3	23.69	0	1650	217000	743	149000	0	169000	216	138000	48.87	55.59	3
11	*********VnFTVDQIRAIM	A0A3L7HHJ0|A0A3L7HHJ0_CRIGR	EEF2 (Fragment) OS=Cricetulus griseus OX=10029 GN=CgPICR_013023 PE=3 SV=1	N2	Deamidation (NQ)	76.16	28	29.95	0	N/A	N/A	76.16	27	13500	54700	0	26500	90.5	0	11800	45300	37.76	76.16	28
11	AISLFYELSEnDLNFIKQSKD	A0A3L7HHJ0|A0A3L7HHJ0_CRIGR	EEF2 (Fragment) OS=Cricetulus griseus OX=10029 GN=CgPICR_013023 PE=3 SV=1	N83	Deamidation (NQ)	N/A	N/A	N/A	N/A	22.45	4	22.45	26	0	11000	324	28300	0	13500	146	15800	62.3	22.45	26
11	VVDCVSGVCVqTETVLRQAIA	A0A3L7HHJ0|A0A3L7HHJ0_CRIGR	EEF2 (Fragment) OS=Cricetulus griseus OX=10029 GN=CgPICR_013023 PE=3 SV=1	Q137	Deamidation (NQ)	N/A	N/A	N/A	N/A	1000	0	N/A	N/A	0	8880	262	14500	0	7390	0	8800	53.53	1000	0
11	LWGDRYFDPAnGKFSKSANSP	A0A3L7HHJ0|A0A3L7HHJ0_CRIGR	EEF2 (Fragment) OS=Cricetulus griseus OX=10029 GN=CgPICR_013023 PE=3 SV=1	N269	Deamidation (NQ)	1000	14	N/A	N/A	N/A	N/A	1000	13	414	1660	0	429	0	0	648	405	57.84	1000	14
11	RWLPAGDALLqMITIHLPSPV	A0A3L7HHJ0|A0A3L7HHJ0_CRIGR	EEF2 (Fragment) OS=Cricetulus griseus OX=10029 GN=CgPICR_013023 PE=3 SV=1	Q351	Deamidation (NQ)	27.74	0	N/A	N/A	27.74	0	N/A	N/A	278	1560	248	6380	0	1730	0	1380	37.51	27.74	0
11	VEPIEDVPCGnIVGLVGVDQF	A0A3L7HHJ0|A0A3L7HHJ0_CRIGR	EEF2 (Fragment) OS=Cricetulus griseus OX=10029 GN=CgPICR_013023 PE=3 SV=1	N467	Deamidation (NQ)	86.72	2	77.76	0	119.68	0	79.31	0	654	38100	898	39900	181	32000	362	20700	57.7	119.68	2
11	WCFGPDGTGPnILTDITKGVQ	A0A3L7HHJ0|A0A3L7HHJ0_CRIGR	EEF2 (Fragment) OS=Cricetulus griseus OX=10029 GN=CgPICR_013023 PE=3 SV=1	N659	Deamidation (NQ)	1000	0	N/A	N/A	1000	0	N/A	N/A	776	52200	406	25500	0	27000	0	28600	52.35	1000	0
11	TDITKGVQYLnEIKDSVVAGF	A0A3L7HHJ0|A0A3L7HHJ0_CRIGR	EEF2 (Fragment) OS=Cricetulus griseus OX=10029 GN=CgPICR_013023 PE=3 SV=1	N672	Deamidation (NQ)	32.97	0	N/A	N/A	N/A	N/A	N/A	N/A	90.3	19100	0	24200	0	22500	0	24700	42.64	32.97	0
11	LMEPIYLVEIqCPEQVVGGIY	A0A3L7HHJ0|A0A3L7HHJ0_CRIGR	EEF2 (Fragment) OS=Cricetulus griseus OX=10029 GN=CgPICR_013023 PE=3 SV=1	Q749	Deamidation (NQ)	79.52	10	25.7	14	42.68	0	36.23	0	1750	10800	3030	42700	443	21700	2910	18700	59.38	79.52	14
11	IYLVEIQCPEqVVGGIYGVLN	A0A3L7HHJ0|A0A3L7HHJ0_CRIGR	EEF2 (Fragment) OS=Cricetulus griseus OX=10029 GN=CgPICR_013023 PE=3 SV=1	Q753	Deamidation (NQ)	91.6	0	N/A	N/A	N/A	N/A	N/A	N/A	102	11700	0	47300	0	25100	0	23700	40.72	91.6	0
11	RKRGHVFEESqVAGTPMFVVK	A0A3L7HHJ0|A0A3L7HHJ0_CRIGR	EEF2 (Fragment) OS=Cricetulus griseus OX=10029 GN=CgPICR_013023 PE=3 SV=1	Q774	Deamidation (NQ)	1000	0	N/A	N/A	N/A	N/A	N/A	N/A	223	57500	0	46700	0	33400	0	47100	43.9	1000	0
11	MFVVKAYLPVnESFGFTADLR	A0A3L7HHJ0|A0A3L7HHJ0_CRIGR	EEF2 (Fragment) OS=Cricetulus griseus OX=10029 GN=CgPICR_013023 PE=3 SV=1	N790	Deamidation (NQ)	1000	2	1000	3	1000	4	1000	1	618	51700	3540	69100	4990	47300	768	54600	61.87	1000	4
11	GLKEGIPALDnFLDKL*****	A0A3L7HHJ0|A0A3L7HHJ0_CRIGR	EEF2 (Fragment) OS=Cricetulus griseus OX=10029 GN=CgPICR_013023 PE=3 SV=1	N852	Deamidation (NQ)	1000	4	N/A	N/A	1000	17	1000	5	534	46600	143	46600	0	49200	301	46700	55.17	1000	17
11	CSAAPPPSQVnFTVDQIRAIM	G3HSL4|G3HSL4_CRIGR	Elongation factor 2 OS=Cricetulus griseus OX=10029 GN=I79_013848 PE=3 SV=1	N17	Deamidation (NQ)	76.16	28	29.95	0	N/A	N/A	76.16	27	13500	54700	0	26500	90.5	0	11800	45300	37.76	76.16	28
11	AISLFYELSEnDLNFIKQSKD	G3HSL4|G3HSL4_CRIGR	Elongation factor 2 OS=Cricetulus griseus OX=10029 GN=I79_013848 PE=3 SV=1	N98	Deamidation (NQ)	N/A	N/A	N/A	N/A	22.45	4	22.45	26	0	11000	324	28300	0	13500	146	15800	62.3	22.45	26
11	VVDCVSGVCVqTETVLRQAIA	G3HSL4|G3HSL4_CRIGR	Elongation factor 2 OS=Cricetulus griseus OX=10029 GN=I79_013848 PE=3 SV=1	Q152	Deamidation (NQ)	N/A	N/A	N/A	N/A	1000	0	N/A	N/A	0	8880	262	14500	0	7390	0	8800	53.53	1000	0
11	LWGDRYFDPAnGKFSKSANSP	G3HSL4|G3HSL4_CRIGR	Elongation factor 2 OS=Cricetulus griseus OX=10029 GN=I79_013848 PE=3 SV=1	N284	Deamidation (NQ)	1000	14	N/A	N/A	N/A	N/A	1000	13	414	1660	0	429	0	0	648	405	57.84	1000	14
11	RWLPAGDALLqMITIHLPSPV	G3HSL4|G3HSL4_CRIGR	Elongation factor 2 OS=Cricetulus griseus OX=10029 GN=I79_013848 PE=3 SV=1	Q366	Deamidation (NQ)	27.74	0	N/A	N/A	27.74	0	N/A	N/A	278	1560	248	6380	0	1730	0	1380	37.51	27.74	0
11	VEPIEDVPCGnIVGLVGVDQF	G3HSL4|G3HSL4_CRIGR	Elongation factor 2 OS=Cricetulus griseus OX=10029 GN=I79_013848 PE=3 SV=1	N482	Deamidation (NQ)	86.72	2	77.76	0	119.68	0	79.31	0	654	38100	898	39900	181	32000	362	20700	57.7	119.68	2
11	WCFGPDGTGPnILTDITKGVQ	G3HSL4|G3HSL4_CRIGR	Elongation factor 2 OS=Cricetulus griseus OX=10029 GN=I79_013848 PE=3 SV=1	N674	Deamidation (NQ)	1000	0	N/A	N/A	1000	0	N/A	N/A	776	52200	406	25500	0	27000	0	28600	52.35	1000	0
11	TDITKGVQYLnEIKDSVVAGF	G3HSL4|G3HSL4_CRIGR	Elongation factor 2 OS=Cricetulus griseus OX=10029 GN=I79_013848 PE=3 SV=1	N687	Deamidation (NQ)	32.97	0	N/A	N/A	N/A	N/A	N/A	N/A	90.3	19100	0	24200	0	22500	0	24700	42.64	32.97	0
11	LMEPIYLVEIqCPEQVVGGIY	G3HSL4|G3HSL4_CRIGR	Elongation factor 2 OS=Cricetulus griseus OX=10029 GN=I79_013848 PE=3 SV=1	Q764	Deamidation (NQ)	79.52	10	25.7	14	42.68	0	36.23	0	1750	10800	3030	42700	443	21700	2910	18700	59.38	79.52	14
11	IYLVEIQCPEqVVGGIYGVLN	G3HSL4|G3HSL4_CRIGR	Elongation factor 2 OS=Cricetulus griseus OX=10029 GN=I79_013848 PE=3 SV=1	Q768	Deamidation (NQ)	91.6	0	N/A	N/A	N/A	N/A	N/A	N/A	102	11700	0	47300	0	25100	0	23700	40.72	91.6	0
11	RKRGHVFEESqVAGTPMFVVK	G3HSL4|G3HSL4_CRIGR	Elongation factor 2 OS=Cricetulus griseus OX=10029 GN=I79_013848 PE=3 SV=1	Q789	Deamidation (NQ)	1000	0	N/A	N/A	N/A	N/A	N/A	N/A	223	57500	0	46700	0	33400	0	47100	43.9	1000	0
11	MFVVKAYLPVnESFGFTADLR	G3HSL4|G3HSL4_CRIGR	Elongation factor 2 OS=Cricetulus griseus OX=10029 GN=I79_013848 PE=3 SV=1	N805	Deamidation (NQ)	1000	2	1000	3	1000	4	1000	1	618	51700	3540	69100	4990	47300	768	54600	61.87	1000	4
11	GLKEGIPALDnFLDKL*****	G3HSL4|G3HSL4_CRIGR	Elongation factor 2 OS=Cricetulus griseus OX=10029 GN=I79_013848 PE=3 SV=1	N867	Deamidation (NQ)	1000	4	N/A	N/A	1000	17	1000	5	534	46600	143	46600	0	49200	301	46700	55.17	1000	17
7	DDDIAALVVDnGSGMCKAGFA	sp|P48975|ACTB_CRIGR	Actin cytoplasmic 1 OS=Cricetulus griseus OX=10029 GN=ACTB PE=3 SV=1	N12	Deamidation (NQ)	1000	19	1000	16	1000	15	1000	9	22800	43400	20800	40400	15400	36100	26900	48600	64.37	1000	19
7	HPVLLTEAPLnPKANREKMTQ	sp|P48975|ACTB_CRIGR	Actin cytoplasmic 1 OS=Cricetulus griseus OX=10029 GN=ACTB PE=3 SV=1	N111	Deamidation (NQ)	1000	0	N/A	N/A	1000	0	N/A	N/A	1180	253000	221	243000	0	281000	0	292000	31.66	1000	0
7	KLCYVALDFEqEMATAASSSS	sp|P48975|ACTB_CRIGR	Actin cytoplasmic 1 OS=Cricetulus griseus OX=10029 GN=ACTB PE=3 SV=1	Q225	Deamidation (NQ)	1000	10	1000	2	1000	2	1000	0	1110	95300	855	92300	489	93300	446	75800	63.79	1000	10
7	LEKSYELPDGqVITIGNERFR	sp|P48975|ACTB_CRIGR	Actin cytoplasmic 1 OS=Cricetulus griseus OX=10029 GN=ACTB PE=3 SV=1	Q246	Deamidation (NQ)	76.49	3	63.64	0	55.04	1	72.73	3	1950	259000	3150	213000	1260	212000	2410	242000	65.42	76.49	3
7	LPDGQVITIGnERFRCPEALF	sp|P48975|ACTB_CRIGR	Actin cytoplasmic 1 OS=Cricetulus griseus OX=10029 GN=ACTB PE=3 SV=1	N252	Deamidation (NQ)	102.86	2	129.14	2	113.99	3	129.71	1	4740	257000	2970	212000	3160	210000	4210	239000	76.59	129.71	3
7	ERFRCPEALFqPSFLGMESCG	sp|P48975|ACTB_CRIGR	Actin cytoplasmic 1 OS=Cricetulus griseus OX=10029 GN=ACTB PE=3 SV=1	Q263	Deamidation (NQ)	N/A	N/A	1000	1	N/A	N/A	N/A	N/A	0	1080	0	410	128	4000	0	1830	26.81	1000	1
7	ESCGIHETTFnSIMKCDVDIR	sp|P48975|ACTB_CRIGR	Actin cytoplasmic 1 OS=Cricetulus griseus OX=10029 GN=ACTB PE=3 SV=1	N280	Deamidation (NQ)	N/A	N/A	1000	0	N/A	N/A	N/A	N/A	0	1080	0	572	128	4390	0	1550	26.81	1000	0
7	DVDIRKDLYAnTVLSGGTTMY	sp|P48975|ACTB_CRIGR	Actin cytoplasmic 1 OS=Cricetulus griseus OX=10029 GN=ACTB PE=3 SV=1	N296	Deamidation (NQ)	1000	1	1000	0	1000	0	1000	0	1280	168000	80.7	129000	433	109000	712	147000	47.97	1000	1
7	DDDIAALVVDnGSGMCKAGFA	G3GVD0|G3GVD0_CRIGR	ACTB OS=Cricetulus griseus OX=10029 GN=CgPICR_011696 PE=3 SV=1	N12	Deamidation (NQ)	1000	19	1000	16	1000	15	1000	9	22800	43400	20800	40400	15400	36100	26900	48600	64.37	1000	19
7	HPVLLTEAPLnPKANREKMTQ	G3GVD0|G3GVD0_CRIGR	ACTB OS=Cricetulus griseus OX=10029 GN=CgPICR_011696 PE=3 SV=1	N111	Deamidation (NQ)	1000	0	N/A	N/A	1000	0	N/A	N/A	1180	253000	221	243000	0	281000	0	292000	31.66	1000	0
7	KLCYVALDFEqEMATAASSSS	G3GVD0|G3GVD0_CRIGR	ACTB OS=Cricetulus griseus OX=10029 GN=CgPICR_011696 PE=3 SV=1	Q225	Deamidation (NQ)	1000	10	1000	2	1000	2	1000	0	1110	95300	855	92300	489	93300	446	75800	63.79	1000	10
7	LEKSYELPDGqVITIGNERFR	G3GVD0|G3GVD0_CRIGR	ACTB OS=Cricetulus griseus OX=10029 GN=CgPICR_011696 PE=3 SV=1	Q246	Deamidation (NQ)	76.49	3	63.64	0	55.04	1	72.73	3	1950	259000	3150	213000	1260	212000	2410	242000	65.42	76.49	3
7	LPDGQVITIGnERFRCPEALF	G3GVD0|G3GVD0_CRIGR	ACTB OS=Cricetulus griseus OX=10029 GN=CgPICR_011696 PE=3 SV=1	N252	Deamidation (NQ)	102.86	2	129.14	2	113.99	3	129.71	1	4740	257000	2970	212000	3160	210000	4210	239000	76.59	129.71	3
7	ERFRCPEALFqPSFLGMESCG	G3GVD0|G3GVD0_CRIGR	ACTB OS=Cricetulus griseus OX=10029 GN=CgPICR_011696 PE=3 SV=1	Q263	Deamidation (NQ)	N/A	N/A	1000	1	N/A	N/A	N/A	N/A	0	1080	0	410	128	4000	0	1830	26.81	1000	1
7	ESCGIHETTFnSIMKCDVDIR	G3GVD0|G3GVD0_CRIGR	ACTB OS=Cricetulus griseus OX=10029 GN=CgPICR_011696 PE=3 SV=1	N280	Deamidation (NQ)	N/A	N/A	1000	0	N/A	N/A	N/A	N/A	0	1080	0	572	128	4390	0	1550	26.81	1000	0
7	DVDIRKDLYAnTVLSGGTTMY	G3GVD0|G3GVD0_CRIGR	ACTB OS=Cricetulus griseus OX=10029 GN=CgPICR_011696 PE=3 SV=1	N296	Deamidation (NQ)	1000	1	1000	0	1000	0	1000	0	1280	168000	80.7	129000	433	109000	712	147000	47.97	1000	1
5	EEEIAALVIDnGSGMCKAGFA	A0A3L7GSH9|A0A3L7GSH9_CRIGR	ACTG1 OS=Cricetulus griseus OX=10029 GN=CgPICR_019876 PE=3 SV=1	N12	Deamidation (NQ)	1000	23	1000	18	1000	19	1000	31	51300	111000	44000	88700	34400	87700	47800	87000	66.94	1000	31
5	HPVLLTEAPLnPKANREKMTQ	A0A3L7GSH9|A0A3L7GSH9_CRIGR	ACTG1 OS=Cricetulus griseus OX=10029 GN=CgPICR_019876 PE=3 SV=1	N111	Deamidation (NQ)	1000	0	N/A	N/A	1000	0	N/A	N/A	1180	253000	221	243000	0	281000	0	292000	31.66	1000	0
5	KLCYVALDFEqEMATAASSSS	A0A3L7GSH9|A0A3L7GSH9_CRIGR	ACTG1 OS=Cricetulus griseus OX=10029 GN=CgPICR_019876 PE=3 SV=1	Q225	Deamidation (NQ)	1000	10	1000	2	1000	2	1000	0	1110	95300	855	92300	489	93300	446	75800	63.79	1000	10
5	LEKSYELPDGqVITIGNERFR	A0A3L7GSH9|A0A3L7GSH9_CRIGR	ACTG1 OS=Cricetulus griseus OX=10029 GN=CgPICR_019876 PE=3 SV=1	Q246	Deamidation (NQ)	76.49	3	63.64	0	55.04	1	72.73	3	1950	259000	3150	213000	1260	212000	2410	242000	65.42	76.49	3
5	LPDGQVITIGnERFRCPEALF	A0A3L7GSH9|A0A3L7GSH9_CRIGR	ACTG1 OS=Cricetulus griseus OX=10029 GN=CgPICR_019876 PE=3 SV=1	N252	Deamidation (NQ)	102.86	2	129.14	2	113.99	3	129.71	1	4740	257000	2970	212000	3160	210000	4210	239000	76.59	129.71	3
5	ERFRCPEALFqPSFLGMESCG	A0A3L7GSH9|A0A3L7GSH9_CRIGR	ACTG1 OS=Cricetulus griseus OX=10029 GN=CgPICR_019876 PE=3 SV=1	Q263	Deamidation (NQ)	N/A	N/A	1000	1	N/A	N/A	N/A	N/A	0	1080	0	410	128	4000	0	1830	26.81	1000	1
5	ESCGIHETTFnSIMKCDVDIR	A0A3L7GSH9|A0A3L7GSH9_CRIGR	ACTG1 OS=Cricetulus griseus OX=10029 GN=CgPICR_019876 PE=3 SV=1	N280	Deamidation (NQ)	N/A	N/A	1000	0	N/A	N/A	N/A	N/A	0	1080	0	572	128	4390	0	1550	26.81	1000	0
5	DVDIRKDLYAnTVLSGGTTMY	A0A3L7GSH9|A0A3L7GSH9_CRIGR	ACTG1 OS=Cricetulus griseus OX=10029 GN=CgPICR_019876 PE=3 SV=1	N296	Deamidation (NQ)	1000	1	1000	0	1000	0	1000	0	1280	168000	80.7	129000	433	109000	712	147000	47.97	1000	1
53	ALQSAYQAIRnGECPAALVGG	G3GXD7|G3GXD7_CRIGR	3-hydroxyacyl-[acyl-carrier-protein] dehydratase OS=Cricetulus griseus OX=10029 GN=I79_002427 PE=4 SV=1	N177	Deamidation (NQ)	N/A	N/A	N/A	N/A	94.89	0	N/A	N/A	0	0	49.8	197	0	417	0	91.9	49.22	94.89	0
53	HGTGTKVGDPqELNGIVRSLC	G3GXD7|G3GXD7_CRIGR	3-hydroxyacyl-[acyl-carrier-protein] dehydratase OS=Cricetulus griseus OX=10029 GN=I79_002427 PE=4 SV=1	Q303	Deamidation (NQ)	N/A	N/A	N/A	N/A	N/A	N/A	1000	0	0	1460	0	1530	0	268	87.7	4170	19.19	1000	0
53	GTKVGDPQELnGIVRSLCASR	G3GXD7|G3GXD7_CRIGR	3-hydroxyacyl-[acyl-carrier-protein] dehydratase OS=Cricetulus griseus OX=10029 GN=I79_002427 PE=4 SV=1	N306	Deamidation (NQ)	91.37	10	68.47	16	91.37	10	1000	9	533	929	448	1080	268	0	1970	2290	46.78	1000	16
53	PSLLNTQPMLqLEYTATDLHP	G3GXD7|G3GXD7_CRIGR	3-hydroxyacyl-[acyl-carrier-protein] dehydratase OS=Cricetulus griseus OX=10029 GN=I79_002427 PE=4 SV=1	Q1262	Deamidation (NQ)	N/A	N/A	28.99	3	N/A	N/A	N/A	N/A	0	0	0	0	390	1400	0	0	44	28.99	3
53	FLCRRATLQDnPLFLPVEDTS	G3GXD7|G3GXD7_CRIGR	3-hydroxyacyl-[acyl-carrier-protein] dehydratase OS=Cricetulus griseus OX=10029 GN=I79_002427 PE=4 SV=1	N1404	Deamidation (NQ)	20.93	0	N/A	N/A	N/A	N/A	N/A	N/A	128	0	0	477	0	128	0	159	28.53	20.93	0
53	LKRILAESSSqPVWLTATDCP	G3GXD7|G3GXD7_CRIGR	3-hydroxyacyl-[acyl-carrier-protein] dehydratase OS=Cricetulus griseus OX=10029 GN=I79_002427 PE=4 SV=1	Q1431	Deamidation (NQ)	N/A	N/A	51.79	0	N/A	N/A	N/A	N/A	0	0	0	472	285	203	0	0	37.99	51.79	0
53	GHRIRCILLSnLSTSSHTPKM	G3GXD7|G3GXD7_CRIGR	3-hydroxyacyl-[acyl-carrier-protein] dehydratase OS=Cricetulus griseus OX=10029 GN=I79_002427 PE=4 SV=1	N1468	Deamidation (NQ)	N/A	N/A	N/A	N/A	N/A	N/A	1000	1	0	0	0	0	0	90.3	4120	794	30.94	1000	1
53	KHAQPTSPGTqLCTVYYASLN	G3GXD7|G3GXD7_CRIGR	3-hydroxyacyl-[acyl-carrier-protein] dehydratase OS=Cricetulus griseus OX=10029 GN=I79_002427 PE=4 SV=1	Q1554	Deamidation (NQ)	N/A	N/A	N/A	N/A	N/A	N/A	32.83	0	0	0	0	0	0	0	148	0	41.27	32.83	0
53	QGKHIGKVLVqVREEEPEAVL	G3GXD7|G3GXD7_CRIGR	3-hydroxyacyl-[acyl-carrier-protein] dehydratase OS=Cricetulus griseus OX=10029 GN=I79_002427 PE=4 SV=1	Q1847	Deamidation (NQ)	N/A	N/A	33.04	0	N/A	N/A	N/A	N/A	0	1260	0	3860	35.4	4750	0	3090	27.47	33.04	0
53	LFQDVNKPKYnGTLNLDRTTR	G3GXD7|G3GXD7_CRIGR	3-hydroxyacyl-[acyl-carrier-protein] dehydratase OS=Cricetulus griseus OX=10029 GN=I79_002427 PE=4 SV=1	N1989	Deamidation (NQ)	N/A	N/A	N/A	N/A	N/A	N/A	49.78	53	0	0	0	0	0	0	276	0	31.12	49.78	53
9	DIDSAPITARnTGIICTIGPA	A0A098KXF7|A0A098KXF7_CRIGR	Pyruvate kinase OS=Cricetulus griseus OX=10029 GN=H671_4g13041 PE=3 SV=1	N65	Deamidation (NQ)	1000	0	1000	0	1000	1	1000	0	945	51900	559	28300	501	22700	1550	65700	51.45	1000	1
9	GADYLVTEVEnGGSLGSKKGV	A0A098KXF7|A0A098KXF7_CRIGR	Pyruvate kinase OS=Cricetulus griseus OX=10029 GN=H671_4g13041 PE=3 SV=1	N220	Deamidation (NQ)	1000	47	1000	53	1000	47	1000	62	50900	49400	48600	43100	31900	49400	62400	51300	67.34	1000	62
9	PTRAESSDVAnAVLDGADCIM	A0A098KXF7|A0A098KXF7_CRIGR	Pyruvate kinase OS=Cricetulus griseus OX=10029 GN=H671_4g13041 PE=3 SV=1	N398	Deamidation (NQ)	1000	0	1000	0	1000	0	1000	1	109	55600	1740	66100	1490	69200	1970	64200	55.37	1000	1
9	REAEAAIYHLqLFEELRRLAP	A0A098KXF7|A0A098KXF7_CRIGR	Pyruvate kinase OS=Cricetulus griseus OX=10029 GN=H671_4g13041 PE=3 SV=1	Q522	Deamidation (NQ)	N/A	N/A	1000	0	1000	0	1000	0	0	49300	386	88800	85.2	110000	242	100000	42.95	1000	0
9	EELRRLAPITnDPTEAAAVGA	A0A098KXF7|A0A098KXF7_CRIGR	Pyruvate kinase OS=Cricetulus griseus OX=10029 GN=H671_4g13041 PE=3 SV=1	N535	Deamidation (NQ)	1000	1	1000	0	1000	0	1000	1	312	171000	1630	115000	80.2	129000	734	147000	69.16	1000	1
9	IFPVLCKDAVqDAWAEDVDLR	A0A098KXF7|A0A098KXF7_CRIGR	Pyruvate kinase OS=Cricetulus griseus OX=10029 GN=H671_4g13041 PE=3 SV=1	Q608	Deamidation (NQ)	N/A	N/A	N/A	N/A	57.62	0	1000	0	0	22300	46	12000	0	9860	54	26200	30.5	1000	0
9	TGWRPGSGYTnTMRVVPVP**	A0A098KXF7|A0A098KXF7_CRIGR	Pyruvate kinase OS=Cricetulus griseus OX=10029 GN=H671_4g13041 PE=3 SV=1	N652	Deamidation (NQ)	1000	0	N/A	N/A	N/A	N/A	1000	0	529	31400	0	31800	0	47800	280	44500	22.49	1000	0
9	DIDSAPITARnTGIICTIGPA	A0A098KXC0|A0A098KXC0_CRIGR	Pyruvate kinase OS=Cricetulus griseus OX=10029 GN=H671_4g13041 PE=3 SV=1	N150	Deamidation (NQ)	1000	0	1000	0	1000	1	1000	0	945	51900	559	28300	501	22700	1550	65700	51.45	1000	1
9	GADYLVTEVEnGGSLGSKKGV	A0A098KXC0|A0A098KXC0_CRIGR	Pyruvate kinase OS=Cricetulus griseus OX=10029 GN=H671_4g13041 PE=3 SV=1	N305	Deamidation (NQ)	1000	47	1000	53	1000	47	1000	62	50900	49400	48600	43100	31900	49400	62400	51300	67.34	1000	62
9	PTRAESSDVAnAVLDGADCIM	A0A098KXC0|A0A098KXC0_CRIGR	Pyruvate kinase OS=Cricetulus griseus OX=10029 GN=H671_4g13041 PE=3 SV=1	N483	Deamidation (NQ)	1000	0	1000	0	1000	0	1000	1	109	55600	1740	66100	1490	69200	1970	64200	55.37	1000	1
9	REAEAAIYHLqLFEELRRLAP	A0A098KXC0|A0A098KXC0_CRIGR	Pyruvate kinase OS=Cricetulus griseus OX=10029 GN=H671_4g13041 PE=3 SV=1	Q607	Deamidation (NQ)	N/A	N/A	1000	0	1000	0	1000	0	0	49300	386	88800	85.2	110000	242	100000	42.95	1000	0
9	EELRRLAPITnDPTEAAAVGA	A0A098KXC0|A0A098KXC0_CRIGR	Pyruvate kinase OS=Cricetulus griseus OX=10029 GN=H671_4g13041 PE=3 SV=1	N620	Deamidation (NQ)	1000	1	1000	0	1000	0	1000	1	312	171000	1630	115000	80.2	129000	734	147000	69.16	1000	1
9	IFPVLCKDAVqDAWAEDVDLR	A0A098KXC0|A0A098KXC0_CRIGR	Pyruvate kinase OS=Cricetulus griseus OX=10029 GN=H671_4g13041 PE=3 SV=1	Q693	Deamidation (NQ)	N/A	N/A	N/A	N/A	57.62	0	1000	0	0	22300	46	12000	0	9860	54	26200	30.5	1000	0
9	TGWRPGSGYTnTMRVVPVP**	A0A098KXC0|A0A098KXC0_CRIGR	Pyruvate kinase OS=Cricetulus griseus OX=10029 GN=H671_4g13041 PE=3 SV=1	N737	Deamidation (NQ)	1000	0	N/A	N/A	N/A	N/A	1000	0	529	31400	0	31800	0	47800	280	44500	22.49	1000	0
9	DIDSAPITARnTGIICTIGPA	A0A3L7HNE9|A0A3L7HNE9_CRIGR	Pyruvate kinase (Fragment) OS=Cricetulus griseus OX=10029 GN=CgPICR_013659 PE=3 SV=1	N176	Deamidation (NQ)	1000	0	1000	0	1000	1	1000	0	945	51900	559	28300	501	22700	1550	65700	51.45	1000	1
9	GADYLVTEVEnGGSLGSKKGV	A0A3L7HNE9|A0A3L7HNE9_CRIGR	Pyruvate kinase (Fragment) OS=Cricetulus griseus OX=10029 GN=CgPICR_013659 PE=3 SV=1	N331	Deamidation (NQ)	1000	47	1000	53	1000	47	1000	62	50900	49400	48600	43100	31900	49400	62400	51300	67.34	1000	62
9	PTRAESSDVAnAVLDGADCIM	A0A3L7HNE9|A0A3L7HNE9_CRIGR	Pyruvate kinase (Fragment) OS=Cricetulus griseus OX=10029 GN=CgPICR_013659 PE=3 SV=1	N476	Deamidation (NQ)	1000	0	1000	0	1000	0	1000	1	109	55600	1740	66100	1490	69200	1970	64200	55.37	1000	1
9	REAEAAIYHLqLFEELRRLAP	A0A3L7HNE9|A0A3L7HNE9_CRIGR	Pyruvate kinase (Fragment) OS=Cricetulus griseus OX=10029 GN=CgPICR_013659 PE=3 SV=1	Q568	Deamidation (NQ)	N/A	N/A	1000	0	1000	0	1000	0	0	49300	386	88800	85.2	110000	242	100000	42.95	1000	0
9	EELRRLAPITnDPTEAAAVGA	A0A3L7HNE9|A0A3L7HNE9_CRIGR	Pyruvate kinase (Fragment) OS=Cricetulus griseus OX=10029 GN=CgPICR_013659 PE=3 SV=1	N581	Deamidation (NQ)	1000	1	1000	0	1000	0	1000	1	312	171000	1630	115000	80.2	129000	734	147000	69.16	1000	1
9	IFPVLCKDAVqDAWAEDVDLR	A0A3L7HNE9|A0A3L7HNE9_CRIGR	Pyruvate kinase (Fragment) OS=Cricetulus griseus OX=10029 GN=CgPICR_013659 PE=3 SV=1	Q654	Deamidation (NQ)	N/A	N/A	N/A	N/A	57.62	0	1000	0	0	22300	46	12000	0	9860	54	26200	30.5	1000	0
9	TGWRPGSGYTnTMRVVPASNA	A0A3L7HNE9|A0A3L7HNE9_CRIGR	Pyruvate kinase (Fragment) OS=Cricetulus griseus OX=10029 GN=CgPICR_013659 PE=3 SV=1	N698	Deamidation (NQ)	1000	0	N/A	N/A	N/A	N/A	1000	0	529	31400	0	31800	0	47800	280	44500	22.49	1000	0
12	AEAYLGKTVTnAVVTVPAYFN	sp|P19378|HSP7C_CRIGR	Heat shock cognate 71 kDa protein OS=Cricetulus griseus OX=10029 GN=HSPA8 PE=2 SV=1	N141	Deamidation (NQ)	141.73	0	158.84	1	34.83	0	N/A	N/A	5470	136000	4380	116000	2990	103000	0	117000	59.85	158.84	1
12	NAVVTVPAYFnDSQRQATKDA	sp|P19378|HSP7C_CRIGR	Heat shock cognate 71 kDa protein OS=Cricetulus griseus OX=10029 GN=HSPA8 PE=2 SV=1	N151	Deamidation (NQ)	26.51	18	N/A	N/A	20.69	4	N/A	N/A	384	134000	314	116000	0	105000	0	107000	51.85	26.51	18
12	IAGLNVLRIInEPTAAAIAYG	sp|P19378|HSP7C_CRIGR	Heat shock cognate 71 kDa protein OS=Cricetulus griseus OX=10029 GN=HSPA8 PE=2 SV=1	N174	Deamidation (NQ)	1000	0	1000	0	1000	0	N/A	N/A	289	180000	207	136000	194	118000	0	132000	42.03	1000	0
12	RAKRTLSSSTqASIEIDSLYE	sp|P19378|HSP7C_CRIGR	Heat shock cognate 71 kDa protein OS=Cricetulus griseus OX=10029 GN=HSPA8 PE=2 SV=1	Q279	Deamidation (NQ)	N/A	N/A	1000	0	N/A	N/A	N/A	N/A	0	450	0	66.5	104	294	0	0	19.66	1000	0
12	SITRARFEELnADLFRGTLDP	sp|P19378|HSP7C_CRIGR	Heat shock cognate 71 kDa protein OS=Cricetulus griseus OX=10029 GN=HSPA8 PE=2 SV=1	N306	Deamidation (NQ)	1000	4	N/A	N/A	N/A	N/A	1000	1	242	81200	0	70100	0	71200	264	74900	47.11	1000	4
12	TRIPKIQKLLqDFFNGKELNK	sp|P19378|HSP7C_CRIGR	Heat shock cognate 71 kDa protein OS=Cricetulus griseus OX=10029 GN=HSPA8 PE=2 SV=1	Q351	Deamidation (NQ)	49.78	26	42.68	63	N/A	N/A	N/A	N/A	748	96200	0	79800	137	74300	0	73600	41.02	49.78	63
12	KIQKLLQDFFnGKELNKSINP	sp|P19378|HSP7C_CRIGR	Heat shock cognate 71 kDa protein OS=Cricetulus griseus OX=10029 GN=HSPA8 PE=2 SV=1	N355	Deamidation (NQ)	83.66	51	62.41	38	65.43	41	73.54	44	45000	48000	36100	41900	31400	40900	36300	35600	65.18	83.66	51
12	QTQTFTTYSDnQPGVLIQVYE	sp|P19378|HSP7C_CRIGR	Heat shock cognate 71 kDa protein OS=Cricetulus griseus OX=10029 GN=HSPA8 PE=2 SV=1	N434	Deamidation (NQ)	N/A	N/A	N/A	N/A	N/A	N/A	30.45	0	0	56000	0	57300	0	53100	407	31600	54.29	30.45	0
12	EKQRDKVSSKnSLESYAFNMK	sp|P19378|HSP7C_CRIGR	Heat shock cognate 71 kDa protein OS=Cricetulus griseus OX=10029 GN=HSPA8 PE=2 SV=1	N540	Deamidation (NQ)	N/A	N/A	N/A	N/A	40.86	0	98.53	0	0	84500	624	73500	0	56300	149	69300	33.98	98.53	0
12	SKNSLESYAFnMKATVEDEKL	sp|P19378|HSP7C_CRIGR	Heat shock cognate 71 kDa protein OS=Cricetulus griseus OX=10029 GN=HSPA8 PE=2 SV=1	N548	Deamidation (NQ)	N/A	N/A	N/A	N/A	43.12	24	N/A	N/A	0	84500	64.3	74100	0	56300	0	69500	22.78	43.12	24
12	VCNPIITKLYqSAGGMPGGMP	sp|P19378|HSP7C_CRIGR	Heat shock cognate 71 kDa protein OS=Cricetulus griseus OX=10029 GN=HSPA8 PE=2 SV=1	Q612	Deamidation (NQ)	1000	0	1000	0	N/A	N/A	N/A	N/A	2220	15600	0	13200	83.8	13800	0	4880	41.44	1000	0
12	AEAYLGKTVTnAVVTVPAYFN	A0A061I5D1|A0A061I5D1_CRIGR	Heat shock cognate protein OS=Cricetulus griseus OX=10029 GN=H671_4g13251 PE=3 SV=1	N168	Deamidation (NQ)	141.73	0	158.84	1	34.83	0	N/A	N/A	5470	136000	4380	116000	2990	103000	0	117000	59.85	158.84	1
12	NAVVTVPAYFnDSQRQATKDA	A0A061I5D1|A0A061I5D1_CRIGR	Heat shock cognate protein OS=Cricetulus griseus OX=10029 GN=H671_4g13251 PE=3 SV=1	N178	Deamidation (NQ)	26.51	18	N/A	N/A	20.69	4	N/A	N/A	384	134000	314	116000	0	105000	0	107000	51.85	26.51	18
12	IAGLNVLRIInEPTAAAIAYG	A0A061I5D1|A0A061I5D1_CRIGR	Heat shock cognate protein OS=Cricetulus griseus OX=10029 GN=H671_4g13251 PE=3 SV=1	N201	Deamidation (NQ)	1000	0	1000	0	1000	0	N/A	N/A	289	180000	207	136000	194	118000	0	132000	42.03	1000	0
12	RAKRTLSSSTqASIEIDSLYE	A0A061I5D1|A0A061I5D1_CRIGR	Heat shock cognate protein OS=Cricetulus griseus OX=10029 GN=H671_4g13251 PE=3 SV=1	Q306	Deamidation (NQ)	N/A	N/A	1000	0	N/A	N/A	N/A	N/A	0	450	0	66.5	104	294	0	0	19.66	1000	0
12	SITRARFEELnADLFRGTLDP	A0A061I5D1|A0A061I5D1_CRIGR	Heat shock cognate protein OS=Cricetulus griseus OX=10029 GN=H671_4g13251 PE=3 SV=1	N333	Deamidation (NQ)	1000	4	N/A	N/A	N/A	N/A	1000	1	242	81200	0	70100	0	71200	264	74900	47.11	1000	4
12	TRIPKIQKLLqDFFNGKELNK	A0A061I5D1|A0A061I5D1_CRIGR	Heat shock cognate protein OS=Cricetulus griseus OX=10029 GN=H671_4g13251 PE=3 SV=1	Q378	Deamidation (NQ)	49.78	26	42.68	63	N/A	N/A	N/A	N/A	748	96200	0	79800	137	74300	0	73600	41.02	49.78	63
12	KIQKLLQDFFnGKELNKSINP	A0A061I5D1|A0A061I5D1_CRIGR	Heat shock cognate protein OS=Cricetulus griseus OX=10029 GN=H671_4g13251 PE=3 SV=1	N382	Deamidation (NQ)	83.66	51	62.41	38	65.43	41	73.54	44	45000	48000	36100	41900	31400	40900	36300	35600	65.18	83.66	51
12	QTQTFTTYSDnQPGVLIQVYE	A0A061I5D1|A0A061I5D1_CRIGR	Heat shock cognate protein OS=Cricetulus griseus OX=10029 GN=H671_4g13251 PE=3 SV=1	N461	Deamidation (NQ)	N/A	N/A	N/A	N/A	N/A	N/A	30.45	0	0	56000	0	57300	0	53100	407	31600	54.29	30.45	0
12	EKQRDKVSSKnSLESYAFNMK	A0A061I5D1|A0A061I5D1_CRIGR	Heat shock cognate protein OS=Cricetulus griseus OX=10029 GN=H671_4g13251 PE=3 SV=1	N567	Deamidation (NQ)	N/A	N/A	N/A	N/A	40.86	0	98.53	0	0	84500	624	73500	0	56300	149	69300	33.98	98.53	0
12	SKNSLESYAFnMKATVEDEKL	A0A061I5D1|A0A061I5D1_CRIGR	Heat shock cognate protein OS=Cricetulus griseus OX=10029 GN=H671_4g13251 PE=3 SV=1	N575	Deamidation (NQ)	N/A	N/A	N/A	N/A	43.12	24	N/A	N/A	0	84500	64.3	74100	0	56300	0	69500	22.78	43.12	24
12	VCNPIITKLYqSAGGMPGGMP	A0A061I5D1|A0A061I5D1_CRIGR	Heat shock cognate protein OS=Cricetulus griseus OX=10029 GN=H671_4g13251 PE=3 SV=1	Q639	Deamidation (NQ)	1000	0	1000	0	N/A	N/A	N/A	N/A	2220	15600	0	13200	83.8	13800	0	4880	41.44	1000	0
65	RGDSTYRCSYqPTMEGVHTVH	G3IBK2|G3IBK2_CRIGR	Filamin-A OS=Cricetulus griseus OX=10029 GN=I79_021027 PE=4 SV=1	Q296	Deamidation (NQ)	N/A	N/A	1000	0	1000	0	1000	0	0	0	301	0	1600	0	236	0	51.75	1000	0
65	TLGFSVEGPSqAKIECDDKGD	G3IBK2|G3IBK2_CRIGR	Filamin-A OS=Cricetulus griseus OX=10029 GN=I79_021027 PE=4 SV=1	Q467	Deamidation (NQ)	N/A	N/A	N/A	N/A	N/A	N/A	1000	0	0	0	0	145	0	92.4	59.4	181	41.77	1000	0
65	GLVEPVDVVDnADGTQTVNYV	G3IBK2|G3IBK2_CRIGR	Filamin-A OS=Cricetulus griseus OX=10029 GN=I79_021027 PE=4 SV=1	N1351	Deamidation (NQ)	N/A	N/A	26.92	0	N/A	N/A	N/A	N/A	0	820	0	3280	309	4560	0	4330	43.56	26.92	0
65	EEPCLLKRLRnGHVGISFVPK	G3IBK2|G3IBK2_CRIGR	Filamin-A OS=Cricetulus griseus OX=10029 GN=I79_021027 PE=4 SV=1	N1845	Deamidation (NQ)	N/A	N/A	N/A	N/A	N/A	N/A	1000	0	0	0	0	0	0	0	207	0	41.57	1000	0
26	KEIFLRELISnSSDALDKIRY	A0A3L7HL04|A0A3L7HL04_CRIGR	HSP90AA1 OS=Cricetulus griseus OX=10029 GN=CgPICR_019896 PE=3 SV=1	N51	Deamidation (NQ)	1000	10	N/A	N/A	N/A	N/A	1000	0	540	20200	0	8930	0	5330	218	16700	43.77	1000	10
26	GKELHINLIPnKQDRTLTIVD	A0A3L7HL04|A0A3L7HL04_CRIGR	HSP90AA1 OS=Cricetulus griseus OX=10029 GN=CgPICR_019896 PE=3 SV=1	N83	Deamidation (NQ)	N/A	N/A	N/A	N/A	N/A	N/A	25.55	0	0	1090	0	0	0	0	299	0	37.53	25.55	0
26	GIGMTKADLInNLGTIAKSGT	A0A3L7HL04|A0A3L7HL04_CRIGR	HSP90AA1 OS=Cricetulus griseus OX=10029 GN=CgPICR_019896 PE=3 SV=1	N105	Deamidation (NQ)	N/A	N/A	N/A	N/A	20.91	27	N/A	N/A	0	103000	3250	111000	0	93700	0	133000	45.92	20.91	27
26	IGMTKADLINnLGTIAKSGTK	A0A3L7HL04|A0A3L7HL04_CRIGR	HSP90AA1 OS=Cricetulus griseus OX=10029 GN=CgPICR_019896 PE=3 SV=1	N106	Deamidation (NQ)	23.09	17	N/A	N/A	N/A	N/A	N/A	N/A	681	114000	0	118000	0	99300	0	145000	43.11	23.09	17
26	RIKEIVKKHSqFIGYPITLFV	A0A3L7HL04|A0A3L7HL04_CRIGR	HSP90AA1 OS=Cricetulus griseus OX=10029 GN=CgPICR_019896 PE=3 SV=1	Q212	Deamidation (NQ)	1000	0	1000	0	N/A	N/A	N/A	N/A	123	22200	0	13900	385	13800	0	20300	43.63	1000	0
26	IWTRNPDDITnEEYGEFYKSL	A0A3L7HL04|A0A3L7HL04_CRIGR	HSP90AA1 OS=Cricetulus griseus OX=10029 GN=CgPICR_019896 PE=3 SV=1	N307	Deamidation (NQ)	82.22	3	N/A	N/A	71.26	1	84.45	0	337	51200	59.8	31000	0	22500	143	35200	61.18	84.45	3
26	EYGEFYKSLTnDWEEHLAVKH	A0A3L7HL04|A0A3L7HL04_CRIGR	HSP90AA1 OS=Cricetulus griseus OX=10029 GN=CgPICR_019896 PE=3 SV=1	N319	Deamidation (NQ)	1000	27	1000	3	N/A	N/A	1000	5	826	32500	0	20100	71.6	13200	480	23900	61.62	1000	27
26	NCEELIPEYLnFIRGVVDSED	A0A3L7HL04|A0A3L7HL04_CRIGR	HSP90AA1 OS=Cricetulus griseus OX=10029 GN=CgPICR_019896 PE=3 SV=1	N384	Deamidation (NQ)	N/A	N/A	38.63	0	N/A	N/A	N/A	N/A	0	2810	0	7160	176	6760	0	5260	33.51	38.63	0
26	GVVDSEDLPLnISREMLQQSK	A0A3L7HL04|A0A3L7HL04_CRIGR	HSP90AA1 OS=Cricetulus griseus OX=10029 GN=CgPICR_019896 PE=3 SV=1	N398	Deamidation (NQ)	1000	4	1000	3	1000	4	1000	4	523	195000	418	146000	253	122000	545	157000	61.88	1000	4
26	IVTSTYGWTAnMERIMKAQAL	A0A3L7HL04|A0A3L7HL04_CRIGR	HSP90AA1 OS=Cricetulus griseus OX=10029 GN=CgPICR_019896 PE=3 SV=1	N610	Deamidation (NQ)	N/A	N/A	N/A	N/A	1000	0	N/A	N/A	0	22200	95.6	10800	0	7710	0	11600	22.54	1000	0
26	YMAAKKHLEInPDHSIIETLR	A0A3L7HL04|A0A3L7HL04_CRIGR	HSP90AA1 OS=Cricetulus griseus OX=10029 GN=CgPICR_019896 PE=3 SV=1	N638	Deamidation (NQ)	N/A	N/A	1000	0	1000	0	N/A	N/A	0	19800	104	19900	657	16000	0	15100	35.4	1000	0
8	GIYEALELRDnDKTRYMGKGV	G3IAQ0|G3IAQ0_CRIGR	2-phospho-D-glycerate hydro-lyase OS=Cricetulus griseus OX=10029 GN=I79_020676 PE=3 SV=1	N52	Deamidation (NQ)	1000	1	1000	0	1000	0	1000	1	13000	207000	11900	204000	11700	207000	10600	146000	60.75	1000	1
8	GTENKSKFGAnAILGVSLAVC	G3IAQ0|G3IAQ0_CRIGR	2-phospho-D-glycerate hydro-lyase OS=Cricetulus griseus OX=10029 GN=I79_020676 PE=3 SV=1	N109	Deamidation (NQ)	1000	23	1000	7	1000	3	1000	2	690	31000	1080	53000	569	43000	1320	51300	68.23	1000	23
8	LYRHIADLAGnPEVILPVPAF	G3IAQ0|G3IAQ0_CRIGR	2-phospho-D-glycerate hydro-lyase OS=Cricetulus griseus OX=10029 GN=I79_020676 PE=3 SV=1	N140	Deamidation (NQ)	N/A	N/A	21.84	0	21.64	0	N/A	N/A	0	41900	254	51200	901	69600	0	31400	43.13	21.84	0
8	PEVILPVPAFnVINGGSHAGN	G3IAQ0|G3IAQ0_CRIGR	2-phospho-D-glycerate hydro-lyase OS=Cricetulus griseus OX=10029 GN=I79_020676 PE=3 SV=1	N151	Deamidation (NQ)	N/A	N/A	39.47	1	23.83	0	49.38	2	0	40300	1470	49900	328	70100	931	29900	49.29	49.38	2
8	ILPVPAFNVInGGSHAGNKLA	G3IAQ0|G3IAQ0_CRIGR	2-phospho-D-glycerate hydro-lyase OS=Cricetulus griseus OX=10029 GN=I79_020676 PE=3 SV=1	N154	Deamidation (NQ)	28.35	15	28.35	26	28.35	15	N/A	N/A	17000	7440	1910	12800	12800	17500	0	7740	77.12	28.35	26
8	GSHAGNKLAMqEFMILPVGAS	G3IAQ0|G3IAQ0_CRIGR	2-phospho-D-glycerate hydro-lyase OS=Cricetulus griseus OX=10029 GN=I79_020676 PE=3 SV=1	Q166	Deamidation (NQ)	1000	0	N/A	N/A	N/A	N/A	N/A	N/A	88.7	188000	0	129000	0	56700	0	161000	21.16	1000	0
8	IKEKYGKDATnVGDEGGFAPN	G3IAQ0|G3IAQ0_CRIGR	2-phospho-D-glycerate hydro-lyase OS=Cricetulus griseus OX=10029 GN=I79_020676 PE=3 SV=1	N206	Deamidation (NQ)	123.5	0	130.57	0	120.64	7	167.75	1	4370	255000	500	167000	361	199000	105	156000	51.97	167.75	7
8	TAIGKAGYTEqVVIGMDVAAS	G3IAQ0|G3IAQ0_CRIGR	2-phospho-D-glycerate hydro-lyase OS=Cricetulus griseus OX=10029 GN=I79_020676 PE=3 SV=1	Q239	Deamidation (NQ)	N/A	N/A	N/A	N/A	N/A	N/A	1000	1	0	20800	0	48100	0	36200	292	37800	32.75	1000	1
8	DDPSRHITPDqLADLYKSFIQ	G3IAQ0|G3IAQ0_CRIGR	2-phospho-D-glycerate hydro-lyase OS=Cricetulus griseus OX=10029 GN=I79_020676 PE=3 SV=1	Q275	Deamidation (NQ)	N/A	N/A	1000	0	N/A	N/A	1000	2	0	169000	0	133000	173	126000	62.3	155000	29.46	1000	2
8	KSCNCLLLKVnQIGSVTESLQ	G3IAQ0|G3IAQ0_CRIGR	2-phospho-D-glycerate hydro-lyase OS=Cricetulus griseus OX=10029 GN=I79_020676 PE=3 SV=1	N345	Deamidation (NQ)	N/A	N/A	N/A	N/A	N/A	N/A	84.2	0	0	127000	0	65100	0	46900	52.4	83100	27.88	84.2	0
8	SCNCLLLKVNqIGSVTESLQA	G3IAQ0|G3IAQ0_CRIGR	2-phospho-D-glycerate hydro-lyase OS=Cricetulus griseus OX=10029 GN=I79_020676 PE=3 SV=1	Q346	Deamidation (NQ)	40	8	N/A	N/A	N/A	N/A	87.57	0	750	128000	0	63900	0	45700	52.4	85700	63.76	87.57	8
8	NQIGSVTESLqACKLAQSNGW	G3IAQ0|G3IAQ0_CRIGR	2-phospho-D-glycerate hydro-lyase OS=Cricetulus griseus OX=10029 GN=I79_020676 PE=3 SV=1	Q355	Deamidation (NQ)	161.51	5	156.51	3	159.25	9	161.67	8	644	128000	224	64900	68.9	46900	327	85500	64.16	161.67	9
8	SLQACKLAQSnGWGVMVSHRS	G3IAQ0|G3IAQ0_CRIGR	2-phospho-D-glycerate hydro-lyase OS=Cricetulus griseus OX=10029 GN=I79_020676 PE=3 SV=1	N363	Deamidation (NQ)	67.95	25	30.83	2	45.01	20	48.87	26	17200	10100	3860	1730	1730	194	10400	5070	72.05	67.95	26
8	ADLVVGLCTGqIKTGAPCRSE	G3IAQ0|G3IAQ0_CRIGR	2-phospho-D-glycerate hydro-lyase OS=Cricetulus griseus OX=10029 GN=I79_020676 PE=3 SV=1	Q392	Deamidation (NQ)	N/A	N/A	N/A	N/A	N/A	N/A	1000	0	0	21500	0	45100	0	27600	121	21500	47.5	1000	0
108	LQTQVIAAATqCALSTSQLVA	A0A3L7I3Y1|A0A3L7I3Y1_CRIGR	TLN1 OS=Cricetulus griseus OX=10029 GN=CgPICR_003143 PE=4 SV=1	Q669	Deamidation (NQ)	N/A	N/A	N/A	N/A	N/A	N/A	50.34	0	0	0	0	538	0	1210	120	203	47.54	50.34	0
108	VAALTSDPAVqAIVLDTASDV	A0A3L7I3Y1|A0A3L7I3Y1_CRIGR	TLN1 OS=Cricetulus griseus OX=10029 GN=CgPICR_003143 PE=4 SV=1	Q1071	Deamidation (NQ)	N/A	N/A	N/A	N/A	1000	0	N/A	N/A	0	0	401	207	0	0	0	0	47.06	1000	0
108	ALEATTEHIRqELAVFCSPEP	A0A3L7I3Y1|A0A3L7I3Y1_CRIGR	TLN1 OS=Cricetulus griseus OX=10029 GN=CgPICR_003143 PE=4 SV=1	Q2073	Deamidation (NQ)	N/A	N/A	1000	0	N/A	N/A	N/A	N/A	0	0	0	140	130	357	0	0	19.14	1000	0
139	PGTAFELLEAqAATGYVIDPI	sp|Q9JI55|PLEC_CRIGR	Plectin (Fragment) OS=Cricetulus griseus OX=10029 GN=PLEC PE=1 SV=1	Q3896	Deamidation (NQ)	N/A	N/A	1000	20	N/A	N/A	N/A	N/A	0	0	0	0	83.6	0	0	0	43.76	1000	20
3	DAPGHRDFIKnMITGTSQADC	Q540F6|Q540F6_CRIGR	Elongation factor 1-alpha OS=Cricetulus griseus OX=10029 PE=3 SV=1	N101	Deamidation (NQ)	N/A	N/A	N/A	N/A	1000	0	N/A	N/A	0	36300	253	98600	0	29800	0	33600	41.58	1000	0
3	FIKNMITGTSqADCAVLIVAA	Q540F6|Q540F6_CRIGR	Elongation factor 1-alpha OS=Cricetulus griseus OX=10029 PE=3 SV=1	Q108	Deamidation (NQ)	34.74	0	34.74	0	1000	0	37.49	0	1310	35000	751	97900	556	28900	115	34200	62.1	1000	0
3	VGEFEAGISKnGQTREHALLA	Q540F6|Q540F6_CRIGR	Elongation factor 1-alpha OS=Cricetulus griseus OX=10029 PE=3 SV=1	N130	Deamidation (NQ)	N/A	N/A	N/A	N/A	N/A	N/A	25.58	0	0	0	0	2430	0	2060	197	0	20.52	25.58	0
3	EFEAGISKNGqTREHALLAYT	Q540F6|Q540F6_CRIGR	Elongation factor 1-alpha OS=Cricetulus griseus OX=10029 PE=3 SV=1	Q132	Deamidation (NQ)	N/A	N/A	N/A	N/A	N/A	N/A	24.46	0	0	728	0	4470	0	1750	197	2580	20.52	24.46	0
3	TVAFVPISGWnGDNMLEPSAN	Q540F6|Q540F6_CRIGR	Elongation factor 1-alpha OS=Cricetulus griseus OX=10029 PE=3 SV=1	N197	Deamidation (NQ)	N/A	N/A	45.86	0	52.57	0	N/A	N/A	0	6270	2480	8530	43.2	2740	0	1180	63.93	52.57	0
3	FVPISGWNGDnMLEPSANMPW	Q540F6|Q540F6_CRIGR	Elongation factor 1-alpha OS=Cricetulus griseus OX=10029 PE=3 SV=1	N200	Deamidation (NQ)	N/A	N/A	41.08	0	47.93	0	N/A	N/A	0	6490	2680	9120	43.2	3960	0	1570	63.93	47.93	0
3	NGDNMLEPSAnMPWFKGWKVT	Q540F6|Q540F6_CRIGR	Elongation factor 1-alpha OS=Cricetulus griseus OX=10029 PE=3 SV=1	N207	Deamidation (NQ)	N/A	N/A	25.74	0	38.29	1	N/A	N/A	0	7310	1870	10500	43.2	4860	0	1650	29.89	38.29	1
3	PTDKPLRLPLqDVYKIGGIGT	Q540F6|Q540F6_CRIGR	Elongation factor 1-alpha OS=Cricetulus griseus OX=10029 PE=3 SV=1	Q251	Deamidation (NQ)	1000	12	N/A	N/A	N/A	N/A	1000	2	356	59700	0	15000	0	11300	157	44100	31.48	1000	12
3	PGMVVTFAPVnVTTEVKSVEM	Q540F6|Q540F6_CRIGR	Elongation factor 1-alpha OS=Cricetulus griseus OX=10029 PE=3 SV=1	N284	Deamidation (NQ)	1000	3	1000	0	1000	0	1000	0	1470	587000	84.9	389000	180	342000	816	313000	60.42	1000	3
3	DAPGHRDFIKnMITGTSQADC	sp|P62629|EF1A1_CRIGR	Elongation factor 1-alpha 1 OS=Cricetulus griseus OX=10029 GN=EEF1A1 PE=2 SV=1	N101	Deamidation (NQ)	N/A	N/A	N/A	N/A	1000	0	N/A	N/A	0	36300	253	98600	0	29800	0	33600	41.58	1000	0
3	FIKNMITGTSqADCAVLIVAA	sp|P62629|EF1A1_CRIGR	Elongation factor 1-alpha 1 OS=Cricetulus griseus OX=10029 GN=EEF1A1 PE=2 SV=1	Q108	Deamidation (NQ)	34.74	0	34.74	0	1000	0	37.49	0	1310	35000	751	97900	556	28900	115	34200	62.1	1000	0
3	VGEFEAGISKnGQTREHALLA	sp|P62629|EF1A1_CRIGR	Elongation factor 1-alpha 1 OS=Cricetulus griseus OX=10029 GN=EEF1A1 PE=2 SV=1	N130	Deamidation (NQ)	N/A	N/A	N/A	N/A	N/A	N/A	25.58	0	0	0	0	2430	0	2060	197	0	20.52	25.58	0
3	EFEAGISKNGqTREHALLAYT	sp|P62629|EF1A1_CRIGR	Elongation factor 1-alpha 1 OS=Cricetulus griseus OX=10029 GN=EEF1A1 PE=2 SV=1	Q132	Deamidation (NQ)	N/A	N/A	N/A	N/A	N/A	N/A	24.46	0	0	728	0	4470	0	1750	197	2580	20.52	24.46	0
3	TVAFVPISGWnGDNMLEPSAN	sp|P62629|EF1A1_CRIGR	Elongation factor 1-alpha 1 OS=Cricetulus griseus OX=10029 GN=EEF1A1 PE=2 SV=1	N197	Deamidation (NQ)	N/A	N/A	45.86	0	52.57	0	N/A	N/A	0	6270	2480	8530	43.2	2740	0	1180	63.93	52.57	0
3	FVPISGWNGDnMLEPSANMPW	sp|P62629|EF1A1_CRIGR	Elongation factor 1-alpha 1 OS=Cricetulus griseus OX=10029 GN=EEF1A1 PE=2 SV=1	N200	Deamidation (NQ)	N/A	N/A	41.08	0	47.93	0	N/A	N/A	0	6490	2680	9120	43.2	3960	0	1570	63.93	47.93	0
3	NGDNMLEPSAnMPWFKGWKVT	sp|P62629|EF1A1_CRIGR	Elongation factor 1-alpha 1 OS=Cricetulus griseus OX=10029 GN=EEF1A1 PE=2 SV=1	N207	Deamidation (NQ)	N/A	N/A	25.74	0	38.29	1	N/A	N/A	0	7310	1870	10500	43.2	4860	0	1650	29.89	38.29	1
3	PTDKPLRLPLqDVYKIGGIGT	sp|P62629|EF1A1_CRIGR	Elongation factor 1-alpha 1 OS=Cricetulus griseus OX=10029 GN=EEF1A1 PE=2 SV=1	Q251	Deamidation (NQ)	1000	12	N/A	N/A	N/A	N/A	1000	2	356	59700	0	15000	0	11300	157	44100	31.48	1000	12
3	PGMVVTFAPVnVTTEVKSVEM	sp|P62629|EF1A1_CRIGR	Elongation factor 1-alpha 1 OS=Cricetulus griseus OX=10029 GN=EEF1A1 PE=2 SV=1	N284	Deamidation (NQ)	1000	3	1000	0	1000	0	1000	0	1470	587000	84.9	389000	180	342000	816	313000	60.42	1000	3
63	DVDCSEDVIKnLILVVRGQFS	G3HJ89|G3HJ89_CRIGR	Clathrin heavy chain OS=Cricetulus griseus OX=10029 GN=I79_010729 PE=3 SV=1	N831	Deamidation (NQ)	N/A	N/A	N/A	N/A	1000	0	N/A	N/A	0	0	183	13.7	0	0	0	0	56.34	1000	0
63	ERGQCDLELInVCNENSLFKS	G3HJ89|G3HJ89_CRIGR	Clathrin heavy chain OS=Cricetulus griseus OX=10029 GN=I79_010729 PE=3 SV=1	N932	Deamidation (NQ)	27.63	3	N/A	N/A	N/A	N/A	N/A	N/A	219	1410	0	2000	0	1270	0	2240	48.04	27.63	3
63	VKAFMTADLPnELIELLEKIV	G3HJ89|G3HJ89_CRIGR	Clathrin heavy chain OS=Cricetulus griseus OX=10029 GN=I79_010729 PE=3 SV=1	N1002	Deamidation (NQ)	N/A	N/A	N/A	N/A	N/A	N/A	1000	0	0	318	0	2380	0	2300	85.6	1590	43.34	1000	0
63	ALRTSIDAYDnFDNISLAQRL	G3HJ89|G3HJ89_CRIGR	Clathrin heavy chain OS=Cricetulus griseus OX=10029 GN=I79_010729 PE=3 SV=1	N1489	Deamidation (NQ)	N/A	N/A	47.08	0	N/A	N/A	N/A	N/A	0	2720	0	2680	451	2850	0	3910	44.87	47.08	0
13	GTENKSKFGAnAILGVSLAVC	A0A3L7ICF5|A0A3L7ICF5_CRIGR	2-phospho-D-glycerate hydro-lyase OS=Cricetulus griseus OX=10029 GN=CgPICR_017908 PE=3 SV=1	N183	Deamidation (NQ)	1000	23	1000	7	1000	3	1000	2	690	31000	1080	53000	569	43000	1320	51300	68.23	1000	23
13	LYRHIADLAGnPEVILPVPAF	A0A3L7ICF5|A0A3L7ICF5_CRIGR	2-phospho-D-glycerate hydro-lyase OS=Cricetulus griseus OX=10029 GN=CgPICR_017908 PE=3 SV=1	N214	Deamidation (NQ)	N/A	N/A	21.84	0	21.64	0	N/A	N/A	0	41900	254	51200	901	69600	0	31400	43.13	21.84	0
13	PEVILPVPAFnVINGGSHAGN	A0A3L7ICF5|A0A3L7ICF5_CRIGR	2-phospho-D-glycerate hydro-lyase OS=Cricetulus griseus OX=10029 GN=CgPICR_017908 PE=3 SV=1	N225	Deamidation (NQ)	N/A	N/A	39.47	1	23.83	0	49.38	2	0	40300	1470	49900	328	70100	931	29900	49.29	49.38	2
13	ILPVPAFNVInGGSHAGNKLA	A0A3L7ICF5|A0A3L7ICF5_CRIGR	2-phospho-D-glycerate hydro-lyase OS=Cricetulus griseus OX=10029 GN=CgPICR_017908 PE=3 SV=1	N228	Deamidation (NQ)	28.35	15	28.35	26	28.35	15	N/A	N/A	17000	7440	1910	12800	12800	17500	0	7740	77.12	28.35	26
13	GSHAGNKLAMqEFMILPVGAS	A0A3L7ICF5|A0A3L7ICF5_CRIGR	2-phospho-D-glycerate hydro-lyase OS=Cricetulus griseus OX=10029 GN=CgPICR_017908 PE=3 SV=1	Q240	Deamidation (NQ)	1000	0	N/A	N/A	N/A	N/A	N/A	N/A	88.7	188000	0	129000	0	56700	0	161000	21.16	1000	0
13	IKEKYGKDATnVGDEGGFAPN	A0A3L7ICF5|A0A3L7ICF5_CRIGR	2-phospho-D-glycerate hydro-lyase OS=Cricetulus griseus OX=10029 GN=CgPICR_017908 PE=3 SV=1	N280	Deamidation (NQ)	123.5	0	130.57	0	120.64	7	167.75	1	4370	255000	500	167000	361	199000	105	156000	51.97	167.75	7
13	TAIGKAGYTEqVVIGMDVAAS	A0A3L7ICF5|A0A3L7ICF5_CRIGR	2-phospho-D-glycerate hydro-lyase OS=Cricetulus griseus OX=10029 GN=CgPICR_017908 PE=3 SV=1	Q313	Deamidation (NQ)	N/A	N/A	N/A	N/A	N/A	N/A	1000	1	0	20800	0	48100	0	36200	292	37800	32.75	1000	1
13	DDPSRHITPDqLADLYKSFIQ	A0A3L7ICF5|A0A3L7ICF5_CRIGR	2-phospho-D-glycerate hydro-lyase OS=Cricetulus griseus OX=10029 GN=CgPICR_017908 PE=3 SV=1	Q349	Deamidation (NQ)	N/A	N/A	1000	0	N/A	N/A	1000	2	0	169000	0	133000	173	126000	62.3	155000	29.46	1000	2
13	WKNFTASAGIqVVGDDLTVTN	A0A3L7ICF5|A0A3L7ICF5_CRIGR	2-phospho-D-glycerate hydro-lyase OS=Cricetulus griseus OX=10029 GN=CgPICR_017908 PE=3 SV=1	Q388	Deamidation (NQ)	N/A	N/A	N/A	N/A	N/A	N/A	41.09	3	0	11600	0	6040	0	5370	1170	12300	44.68	41.09	3
13	KSCNCLLLKVnQIGSVTESLQ	A0A3L7ICF5|A0A3L7ICF5_CRIGR	2-phospho-D-glycerate hydro-lyase OS=Cricetulus griseus OX=10029 GN=CgPICR_017908 PE=3 SV=1	N419	Deamidation (NQ)	N/A	N/A	N/A	N/A	N/A	N/A	84.2	0	0	127000	0	65100	0	46900	52.4	83100	27.88	84.2	0
13	SCNCLLLKVNqIGSVTESLQA	A0A3L7ICF5|A0A3L7ICF5_CRIGR	2-phospho-D-glycerate hydro-lyase OS=Cricetulus griseus OX=10029 GN=CgPICR_017908 PE=3 SV=1	Q420	Deamidation (NQ)	40	8	N/A	N/A	N/A	N/A	87.57	0	750	128000	0	63900	0	45700	52.4	85700	63.76	87.57	8
13	NQIGSVTESLqACKLAQSNGW	A0A3L7ICF5|A0A3L7ICF5_CRIGR	2-phospho-D-glycerate hydro-lyase OS=Cricetulus griseus OX=10029 GN=CgPICR_017908 PE=3 SV=1	Q429	Deamidation (NQ)	161.51	5	156.51	3	159.25	9	161.67	8	644	128000	224	64900	68.9	46900	327	85500	64.16	161.67	9
13	SLQACKLAQSnGWGVMVSHRS	A0A3L7ICF5|A0A3L7ICF5_CRIGR	2-phospho-D-glycerate hydro-lyase OS=Cricetulus griseus OX=10029 GN=CgPICR_017908 PE=3 SV=1	N437	Deamidation (NQ)	67.95	25	30.83	2	45.01	20	48.87	26	17200	10100	3860	1730	1730	194	10400	5070	72.05	67.95	26
13	ADLVVGLCTGqIKTGAPCRSE	A0A3L7ICF5|A0A3L7ICF5_CRIGR	2-phospho-D-glycerate hydro-lyase OS=Cricetulus griseus OX=10029 GN=CgPICR_017908 PE=3 SV=1	Q466	Deamidation (NQ)	N/A	N/A	N/A	N/A	N/A	N/A	1000	0	0	21500	0	45100	0	27600	121	21500	47.5	1000	0
128	AVVKDVLLVAqGEMALEEFLK	G3H352|G3H352_CRIGR	Cytoplasmic dynein 1 heavy chain 1 (Fragment) OS=Cricetulus griseus OX=10029 GN=I79_004663 PE=3 SV=1	Q1371	Deamidation (NQ)	1000	0	N/A	N/A	N/A	N/A	N/A	N/A	73	0	0	0	0	0	0	0	21.93	1000	0
128	ERLADLLGKIqKALGEYLERE	G3H352|G3H352_CRIGR	Cytoplasmic dynein 1 heavy chain 1 (Fragment) OS=Cricetulus griseus OX=10029 GN=I79_004663 PE=3 SV=1	Q1539	Deamidation (NQ)	N/A	N/A	N/A	N/A	1000	0	N/A	N/A	0	0	501	0	0	0	0	0	21.73	1000	0
128	VDYPGPASLTqIYGTFNRAML	G3H352|G3H352_CRIGR	Cytoplasmic dynein 1 heavy chain 1 (Fragment) OS=Cricetulus griseus OX=10029 GN=I79_004663 PE=3 SV=1	Q2681	Deamidation (NQ)	N/A	N/A	N/A	N/A	N/A	N/A	39.24	0	0	0	0	0	0	1130	190	0	51	39.24	0
128	MRENFIPTIVnFSAEEISDAI	G3H352|G3H352_CRIGR	Cytoplasmic dynein 1 heavy chain 1 (Fragment) OS=Cricetulus griseus OX=10029 GN=I79_004663 PE=3 SV=1	N3288	Deamidation (NQ)	N/A	N/A	N/A	N/A	N/A	N/A	39.79	0	0	0	0	0	0	1160	145	368	57.16	39.79	0
6	***MREIVHIqAGQCGNQIGA	sp|P69893|TBB5_CRIGR	Tubulin beta-5 chain OS=Cricetulus griseus OX=10029 GN=TUBB5 PE=1 SV=1	Q8	Deamidation (NQ)	49.36	0	N/A	N/A	N/A	N/A	N/A	N/A	62.7	14400	0	3960	0	1970	0	4570	44.17	49.36	0
6	VHIQAGQCGNqIGAKFWEVIS	sp|P69893|TBB5_CRIGR	Tubulin beta-5 chain OS=Cricetulus griseus OX=10029 GN=TUBB5 PE=1 SV=1	Q15	Deamidation (NQ)	N/A	N/A	N/A	N/A	37.13	0	N/A	N/A	0	14400	102	3850	0	1970	0	4570	28.56	37.13	0
6	LQLDRISVYYnEATGGKYVPR	sp|P69893|TBB5_CRIGR	Tubulin beta-5 chain OS=Cricetulus griseus OX=10029 GN=TUBB5 PE=1 SV=1	N52	Deamidation (NQ)	1000	8	N/A	N/A	N/A	N/A	1000	9	268	22700	0	9850	0	7930	162	17300	48.27	1000	9
6	MDSVRSGPFGqIFRPDNFVFG	sp|P69893|TBB5_CRIGR	Tubulin beta-5 chain OS=Cricetulus griseus OX=10029 GN=TUBB5 PE=1 SV=1	Q83	Deamidation (NQ)	22.09	1	N/A	N/A	N/A	N/A	N/A	N/A	979	76500	0	61200	0	78500	0	33100	55.93	22.09	1
6	GPFGQIFRPDnFVFGQSGAGN	sp|P69893|TBB5_CRIGR	Tubulin beta-5 chain OS=Cricetulus griseus OX=10029 GN=TUBB5 PE=1 SV=1	N89	Deamidation (NQ)	N/A	N/A	N/A	N/A	N/A	N/A	22.09	0	0	77400	0	61200	0	78500	46.7	33000	31.45	22.09	0
6	IFRPDNFVFGqSGAGNNWAKG	sp|P69893|TBB5_CRIGR	Tubulin beta-5 chain OS=Cricetulus griseus OX=10029 GN=TUBB5 PE=1 SV=1	Q94	Deamidation (NQ)	N/A	N/A	N/A	N/A	29.24	1	N/A	N/A	0	77500	144	61100	0	78300	0	33100	43.58	29.24	1
6	NFVFGQSGAGnNWAKGHYTEG	sp|P69893|TBB5_CRIGR	Tubulin beta-5 chain OS=Cricetulus griseus OX=10029 GN=TUBB5 PE=1 SV=1	N99	Deamidation (NQ)	23.09	0	N/A	N/A	N/A	N/A	N/A	N/A	5160	70000	0	56100	0	71900	0	31300	63.36	23.09	0
6	RKEAESCDCLqGFQLTHSLGG	sp|P69893|TBB5_CRIGR	Tubulin beta-5 chain OS=Cricetulus griseus OX=10029 GN=TUBB5 PE=1 SV=1	Q131	Deamidation (NQ)	28.35	0	N/A	N/A	N/A	N/A	N/A	N/A	296	49800	0	52500	0	43900	0	45000	36.32	28.35	0
6	IREEYPDRIMnTFSVVPSPKV	sp|P69893|TBB5_CRIGR	Tubulin beta-5 chain OS=Cricetulus griseus OX=10029 GN=TUBB5 PE=1 SV=1	N165	Deamidation (NQ)	1000	3	1000	0	N/A	N/A	1000	30	288	110000	0	68500	352	45200	133	69500	34.68	1000	30
6	KLTTPTYGDLnHLVSATMSGV	sp|P69893|TBB5_CRIGR	Tubulin beta-5 chain OS=Cricetulus griseus OX=10029 GN=TUBB5 PE=1 SV=1	N226	Deamidation (NQ)	1000	0	1000	0	1000	0	1000	0	2140	93400	245	81200	537	75900	671	46100	47.17	1000	0
6	LNADLRKLAVnMVPFPRLHFF	sp|P69893|TBB5_CRIGR	Tubulin beta-5 chain OS=Cricetulus griseus OX=10029 GN=TUBB5 PE=1 SV=1	N256	Deamidation (NQ)	N/A	N/A	1000	0	N/A	N/A	N/A	N/A	0	148000	0	114000	268	98700	0	92900	27.26	1000	0
6	DEQMLNVQNKnSSYFVEWIPN	sp|P69893|TBB5_CRIGR	Tubulin beta-5 chain OS=Cricetulus griseus OX=10029 GN=TUBB5 PE=1 SV=1	N337	Deamidation (NQ)	132.71	0	112.06	0	126.76	0	109.46	0	4200	93900	2070	62200	1910	58100	2280	61600	60.33	132.71	0
6	GLKMAVTFIGnSTAIQELFKR	sp|P69893|TBB5_CRIGR	Tubulin beta-5 chain OS=Cricetulus griseus OX=10029 GN=TUBB5 PE=1 SV=1	N370	Deamidation (NQ)	56.98	18	39.43	0	56.98	0	39.43	0	371	37700	533	61100	514	61300	211	54000	54.52	56.98	18
6	***MREIVHIqAGQCGNQIGA	G3HQP8|G3HQP8_CRIGR	Tubulin beta chain OS=Cricetulus griseus OX=10029 GN=CgPICR_019487 PE=3 SV=1	Q8	Deamidation (NQ)	49.36	0	N/A	N/A	N/A	N/A	N/A	N/A	62.7	14400	0	3960	0	1970	0	4570	44.17	49.36	0
6	VHIQAGQCGNqIGAKFWEVIS	G3HQP8|G3HQP8_CRIGR	Tubulin beta chain OS=Cricetulus griseus OX=10029 GN=CgPICR_019487 PE=3 SV=1	Q15	Deamidation (NQ)	N/A	N/A	N/A	N/A	37.13	0	N/A	N/A	0	14400	102	3850	0	1970	0	4570	28.56	37.13	0
6	LQLDRISVYYnEATGGKYVPR	G3HQP8|G3HQP8_CRIGR	Tubulin beta chain OS=Cricetulus griseus OX=10029 GN=CgPICR_019487 PE=3 SV=1	N52	Deamidation (NQ)	1000	8	N/A	N/A	N/A	N/A	1000	9	268	22700	0	9850	0	7930	162	17300	48.27	1000	9
6	MDSVRSGPFGqIFRPDNFVFG	G3HQP8|G3HQP8_CRIGR	Tubulin beta chain OS=Cricetulus griseus OX=10029 GN=CgPICR_019487 PE=3 SV=1	Q83	Deamidation (NQ)	22.09	1	N/A	N/A	N/A	N/A	N/A	N/A	979	76500	0	61200	0	78500	0	33100	55.93	22.09	1
6	GPFGQIFRPDnFVFGQSGAGN	G3HQP8|G3HQP8_CRIGR	Tubulin beta chain OS=Cricetulus griseus OX=10029 GN=CgPICR_019487 PE=3 SV=1	N89	Deamidation (NQ)	N/A	N/A	N/A	N/A	N/A	N/A	22.09	0	0	77400	0	61200	0	78500	46.7	33000	31.45	22.09	0
6	IFRPDNFVFGqSGAGNNWAKG	G3HQP8|G3HQP8_CRIGR	Tubulin beta chain OS=Cricetulus griseus OX=10029 GN=CgPICR_019487 PE=3 SV=1	Q94	Deamidation (NQ)	N/A	N/A	N/A	N/A	29.24	1	N/A	N/A	0	77500	144	61100	0	78300	0	33100	43.58	29.24	1
6	NFVFGQSGAGnNWAKGHYTEG	G3HQP8|G3HQP8_CRIGR	Tubulin beta chain OS=Cricetulus griseus OX=10029 GN=CgPICR_019487 PE=3 SV=1	N99	Deamidation (NQ)	23.09	0	N/A	N/A	N/A	N/A	N/A	N/A	5160	70000	0	56100	0	71900	0	31300	63.36	23.09	0
6	RKEAESCDCLqGFQLTHSLGG	G3HQP8|G3HQP8_CRIGR	Tubulin beta chain OS=Cricetulus griseus OX=10029 GN=CgPICR_019487 PE=3 SV=1	Q131	Deamidation (NQ)	28.35	0	N/A	N/A	N/A	N/A	N/A	N/A	296	49800	0	52500	0	43900	0	45000	36.32	28.35	0
6	IREEYPDRIMnTFSVVPSPKV	G3HQP8|G3HQP8_CRIGR	Tubulin beta chain OS=Cricetulus griseus OX=10029 GN=CgPICR_019487 PE=3 SV=1	N165	Deamidation (NQ)	1000	3	1000	0	N/A	N/A	1000	30	288	110000	0	68500	352	45200	133	69500	34.68	1000	30
6	KLTTPTYGDLnHLVSATMSGV	G3HQP8|G3HQP8_CRIGR	Tubulin beta chain OS=Cricetulus griseus OX=10029 GN=CgPICR_019487 PE=3 SV=1	N226	Deamidation (NQ)	1000	0	1000	0	1000	0	1000	0	2140	93400	245	81200	537	75900	671	46100	47.17	1000	0
6	LNADLRKLAVnMVPFPRLHFF	G3HQP8|G3HQP8_CRIGR	Tubulin beta chain OS=Cricetulus griseus OX=10029 GN=CgPICR_019487 PE=3 SV=1	N256	Deamidation (NQ)	N/A	N/A	1000	0	N/A	N/A	N/A	N/A	0	148000	0	114000	268	98700	0	92900	27.26	1000	0
6	DEQMLNVQNKnSSYFVEWIPN	G3HQP8|G3HQP8_CRIGR	Tubulin beta chain OS=Cricetulus griseus OX=10029 GN=CgPICR_019487 PE=3 SV=1	N337	Deamidation (NQ)	132.71	0	112.06	0	126.76	0	109.46	0	4200	93900	2070	62200	1910	58100	2280	61600	60.33	132.71	0
6	GLKMAVTFIGnSTAIQELFKR	G3HQP8|G3HQP8_CRIGR	Tubulin beta chain OS=Cricetulus griseus OX=10029 GN=CgPICR_019487 PE=3 SV=1	N370	Deamidation (NQ)	56.98	18	39.43	0	56.98	0	39.43	0	371	37700	533	61100	514	61300	211	54000	54.52	56.98	18
142	ERLADLLGKIqKALGEYLERE	A0A3L7HKZ9|A0A3L7HKZ9_CRIGR	DYNC1H1 OS=Cricetulus griseus OX=10029 GN=CgPICR_019894 PE=3 SV=1	Q1602	Deamidation (NQ)	N/A	N/A	N/A	N/A	1000	0	N/A	N/A	0	0	501	0	0	0	0	0	21.73	1000	0
142	VDYPGPASLTqIYGTFNRAML	A0A3L7HKZ9|A0A3L7HKZ9_CRIGR	DYNC1H1 OS=Cricetulus griseus OX=10029 GN=CgPICR_019894 PE=3 SV=1	Q2704	Deamidation (NQ)	N/A	N/A	N/A	N/A	N/A	N/A	39.24	0	0	0	0	0	0	1130	190	0	51	39.24	0
142	MRENFIPTIVnFSAEEISDAI	A0A3L7HKZ9|A0A3L7HKZ9_CRIGR	DYNC1H1 OS=Cricetulus griseus OX=10029 GN=CgPICR_019894 PE=3 SV=1	N3296	Deamidation (NQ)	N/A	N/A	N/A	N/A	N/A	N/A	39.79	0	0	0	0	0	0	1160	145	368	57.16	39.79	0
32	TTYSCVGVFKnGRVEIIANDQ	sp|G3I8R9|BIP_CRIGR	Endoplasmic reticulum chaperone BiP OS=Cricetulus griseus OX=10029 GN=HSPA5 PE=1 SV=1	N47	Deamidation (NQ)	58.05	0	N/A	N/A	N/A	N/A	55.76	0	666	139	0	0	0	0	268	90	54.04	58.05	0
32	HAVVTVPAYFnDAQRQATKDA	sp|G3I8R9|BIP_CRIGR	Endoplasmic reticulum chaperone BiP OS=Cricetulus griseus OX=10029 GN=HSPA5 PE=1 SV=1	N177	Deamidation (NQ)	22.45	17	22.45	12	N/A	N/A	38.15	9	3120	36000	0	27100	491	15300	1860	25400	71.62	38.15	17
32	KIQQLVKEFFnGKEPSRGINP	sp|G3I8R9|BIP_CRIGR	Endoplasmic reticulum chaperone BiP OS=Cricetulus griseus OX=10029 GN=HSPA5 PE=1 SV=1	N380	Deamidation (NQ)	N/A	N/A	50.34	10	81.8	4	N/A	N/A	0	0	795	0	884	97.9	0	0	52.84	81.8	10
32	TTYSCVGVFKnGRVEIIANDQ	A0A3L7HCD3|A0A3L7HCD3_CRIGR	78 kDa glucose-regulated protein OS=Cricetulus griseus OX=10029 GN=CgPICR_015423 PE=3 SV=1	N47	Deamidation (NQ)	58.05	0	N/A	N/A	N/A	N/A	55.76	0	666	139	0	0	0	0	268	90	54.04	58.05	0
32	HAVVTVPAYFnDAQRQATKDA	A0A3L7HCD3|A0A3L7HCD3_CRIGR	78 kDa glucose-regulated protein OS=Cricetulus griseus OX=10029 GN=CgPICR_015423 PE=3 SV=1	N177	Deamidation (NQ)	22.45	17	22.45	12	N/A	N/A	38.15	9	3120	36000	0	27100	491	15300	1860	25400	71.62	38.15	17
32	KIQQLVKEFFnGKEPSRGINP	A0A3L7HCD3|A0A3L7HCD3_CRIGR	78 kDa glucose-regulated protein OS=Cricetulus griseus OX=10029 GN=CgPICR_015423 PE=3 SV=1	N380	Deamidation (NQ)	N/A	N/A	50.34	10	81.8	4	N/A	N/A	0	0	795	0	884	97.9	0	0	52.84	81.8	10
177	PKVDIDVPDVnIEGPDAKLKG	A0A3L7HVN8|A0A3L7HVN8_CRIGR	AHNAK OS=Cricetulus griseus OX=10029 GN=CgPICR_009377 PE=4 SV=1	N987	Deamidation (NQ)	N/A	N/A	1000	0	N/A	N/A	N/A	N/A	0	0	0	59.8	53.7	2480	0	1220	19.48	1000	0
133	PGVERSGLKAnEPTHFTVDCT	G3HFM4|G3HFM4_CRIGR	Filamin-B OS=Cricetulus griseus OX=10029 GN=I79_009386 PE=3 SV=1	N760	Deamidation (NQ)	N/A	N/A	1000	0	N/A	N/A	N/A	N/A	0	0	0	116	163	168	0	515	31.33	1000	0
10	***MREIVHIqAGQCGNQIGA	Q60454|Q60454_CRIGR	Tubulin beta chain OS=Cricetulus griseus OX=10029 PE=2 SV=1	Q8	Deamidation (NQ)	49.36	0	N/A	N/A	N/A	N/A	N/A	N/A	62.7	14400	0	3960	0	1970	0	4570	44.17	49.36	0
10	VHIQAGQCGNqIGAKFWEVIS	Q60454|Q60454_CRIGR	Tubulin beta chain OS=Cricetulus griseus OX=10029 PE=2 SV=1	Q15	Deamidation (NQ)	N/A	N/A	N/A	N/A	37.13	0	N/A	N/A	0	14400	102	3850	0	1970	0	4570	28.56	37.13	0
10	MDSVRSGPFGqIFRPDNFVFG	Q60454|Q60454_CRIGR	Tubulin beta chain OS=Cricetulus griseus OX=10029 PE=2 SV=1	Q83	Deamidation (NQ)	22.09	1	N/A	N/A	N/A	N/A	N/A	N/A	979	76500	0	61200	0	78500	0	33100	55.93	22.09	1
10	GPFGQIFRPDnFVFGQSGAGN	Q60454|Q60454_CRIGR	Tubulin beta chain OS=Cricetulus griseus OX=10029 PE=2 SV=1	N89	Deamidation (NQ)	N/A	N/A	N/A	N/A	N/A	N/A	22.09	0	0	77400	0	61200	0	78500	46.7	33000	31.45	22.09	0
10	IFRPDNFVFGqSGAGNNWAKG	Q60454|Q60454_CRIGR	Tubulin beta chain OS=Cricetulus griseus OX=10029 PE=2 SV=1	Q94	Deamidation (NQ)	N/A	N/A	N/A	N/A	29.24	1	N/A	N/A	0	77500	144	61100	0	78300	0	33100	43.58	29.24	1
10	NFVFGQSGAGnNWAKGHYTEG	Q60454|Q60454_CRIGR	Tubulin beta chain OS=Cricetulus griseus OX=10029 PE=2 SV=1	N99	Deamidation (NQ)	23.09	0	N/A	N/A	N/A	N/A	N/A	N/A	5160	70000	0	56100	0	71900	0	31300	63.36	23.09	0
10	RKEAESCDCLqGFQLTHSLGG	Q60454|Q60454_CRIGR	Tubulin beta chain OS=Cricetulus griseus OX=10029 PE=2 SV=1	Q131	Deamidation (NQ)	28.35	0	N/A	N/A	N/A	N/A	N/A	N/A	296	49800	0	52500	0	43900	0	45000	36.32	28.35	0
10	IREEYPDRIMnTFSVVPSPKV	Q60454|Q60454_CRIGR	Tubulin beta chain OS=Cricetulus griseus OX=10029 PE=2 SV=1	N165	Deamidation (NQ)	1000	3	1000	0	N/A	N/A	1000	30	288	110000	0	68500	352	45200	133	69500	34.68	1000	30
10	LNADLRKLAVnMVPFPRLHFF	Q60454|Q60454_CRIGR	Tubulin beta chain OS=Cricetulus griseus OX=10029 PE=2 SV=1	N256	Deamidation (NQ)	N/A	N/A	1000	0	N/A	N/A	N/A	N/A	0	148000	0	114000	268	98700	0	92900	27.26	1000	0
10	DEQMLNVQNKnSSYFVEWIPN	Q60454|Q60454_CRIGR	Tubulin beta chain OS=Cricetulus griseus OX=10029 PE=2 SV=1	N337	Deamidation (NQ)	132.71	0	112.06	0	126.76	0	109.46	0	4200	93900	2070	62200	1910	58100	2280	61600	60.33	132.71	0
10	GLKMAVTFIGnSTAIQELFKR	Q60454|Q60454_CRIGR	Tubulin beta chain OS=Cricetulus griseus OX=10029 PE=2 SV=1	N370	Deamidation (NQ)	56.98	18	39.43	0	56.98	0	39.43	0	371	37700	533	61100	514	61300	211	54000	54.52	56.98	18
80	QVYPFAADLYqKELATLQQQS	G3IF62|G3IF62_CRIGR	Ras GTPase-activating-like protein IQGAP1 OS=Cricetulus griseus OX=10029 GN=I79_022378 PE=4 SV=1	Q430	Deamidation (NQ)	N/A	N/A	32.47	0	N/A	N/A	N/A	N/A	0	0	0	0	88.7	0	0	0	29.16	32.47	0
80	HERILAIGLInEALDEGDAQK	G3IF62|G3IF62_CRIGR	Ras GTPase-activating-like protein IQGAP1 OS=Cricetulus griseus OX=10029 GN=I79_022378 PE=4 SV=1	N546	Deamidation (NQ)	N/A	N/A	23.98	4	N/A	N/A	N/A	N/A	0	1970	0	2550	124	2720	0	4800	46.33	23.98	4
80	GVIPECGETYqSDLAEAKKKR	G3IF62|G3IF62_CRIGR	Ras GTPase-activating-like protein IQGAP1 OS=Cricetulus griseus OX=10029 GN=I79_022378 PE=4 SV=1	Q665	Deamidation (NQ)	N/A	N/A	1000	0	1000	0	N/A	N/A	0	1390	153	581	94.3	1290	0	317	37.31	1000	0
80	KRLIVDVIRFqPGDTLTEILE	G3IF62|G3IF62_CRIGR	Ras GTPase-activating-like protein IQGAP1 OS=Cricetulus griseus OX=10029 GN=I79_022378 PE=4 SV=1	Q1399	Deamidation (NQ)	N/A	N/A	N/A	N/A	74.97	0	N/A	N/A	0	1630	106	153	0	3320	0	2380	42.31	74.97	0
2	****MVKVGVnGFGRIGRLVT	sp|P17244|G3P_CRIGR	Glyceraldehyde-3-phosphate dehydrogenase OS=Cricetulus griseus OX=10029 GN=GAPDH PE=2 SV=2	N7	Deamidation (NQ)	1000	100	N/A	N/A	1000	21	1000	82	5420	263	1000	26.8	0	0	7580	371	55.62	1000	100
2	VINGKAITIFqERDPANIKWG	sp|P17244|G3P_CRIGR	Glyceraldehyde-3-phosphate dehydrogenase OS=Cricetulus griseus OX=10029 GN=GAPDH PE=2 SV=2	Q76	Deamidation (NQ)	46.3	1	N/A	N/A	53.22	1	35.17	1	1080	182000	84.7	111000	0	24300	770	151000	55.36	53.22	1
2	ITIFQERDPAnIKWGDAGAEY	sp|P17244|G3P_CRIGR	Glyceraldehyde-3-phosphate dehydrogenase OS=Cricetulus griseus OX=10029 GN=GAPDH PE=2 SV=2	N82	Deamidation (NQ)	28.13	1	N/A	N/A	N/A	N/A	22.09	0	410	170000	0	105000	0	24400	244	138000	36.09	28.13	1
2	KYDNSLKIVSnASCTTNCLAP	sp|P17244|G3P_CRIGR	Glyceraldehyde-3-phosphate dehydrogenase OS=Cricetulus griseus OX=10029 GN=GAPDH PE=2 SV=2	N147	Deamidation (NQ)	90.21	0	139.02	1	71.26	1	156.12	2	7270	190000	3170	76200	2150	47700	6390	142000	75.38	156.12	2
2	LAPLAKVIHDnFGIVEGLMTT	sp|P17244|G3P_CRIGR	Glyceraldehyde-3-phosphate dehydrogenase OS=Cricetulus griseus OX=10029 GN=GAPDH PE=2 SV=2	N165	Deamidation (NQ)	70.85	0	35.69	0	104.02	0	28.23	1	536	135000	317	151000	190	231000	261	146000	48.48	104.02	1
2	MTTVHAITATqKTVDGPSGKL	sp|P17244|G3P_CRIGR	Glyceraldehyde-3-phosphate dehydrogenase OS=Cricetulus griseus OX=10029 GN=GAPDH PE=2 SV=2	Q183	Deamidation (NQ)	40.18	0	48.64	0	58.9	0	N/A	N/A	391	134000	518	150000	436	231000	0	146000	42.91	58.9	0
2	KLWRDGRGAAqNIIPASTGAA	sp|P17244|G3P_CRIGR	Glyceraldehyde-3-phosphate dehydrogenase OS=Cricetulus griseus OX=10029 GN=GAPDH PE=2 SV=2	Q202	Deamidation (NQ)	N/A	N/A	N/A	N/A	N/A	N/A	21.93	2	0	38300	0	13100	0	9510	1180	50300	49.66	21.93	2
2	LWRDGRGAAQnIIPASTGAAK	sp|P17244|G3P_CRIGR	Glyceraldehyde-3-phosphate dehydrogenase OS=Cricetulus griseus OX=10029 GN=GAPDH PE=2 SV=2	N203	Deamidation (NQ)	21.93	11	N/A	N/A	N/A	N/A	N/A	N/A	572	38600	0	13100	0	9510	0	51300	26.61	21.93	11
2	KAVGKVIPELnGKLTGMAFRV	sp|P17244|G3P_CRIGR	Glyceraldehyde-3-phosphate dehydrogenase OS=Cricetulus griseus OX=10029 GN=GAPDH PE=2 SV=2	N223	Deamidation (NQ)	1000	28	1000	29	1000	11	1000	12	21400	1060	16500	836	18300	970	23300	1810	55.64	1000	29
2	LKGILGYTEDqVVSCDFNSDS	sp|P17244|G3P_CRIGR	Glyceraldehyde-3-phosphate dehydrogenase OS=Cricetulus griseus OX=10029 GN=GAPDH PE=2 SV=2	Q278	Deamidation (NQ)	N/A	N/A	46.5	0	N/A	N/A	N/A	N/A	0	26600	0	70400	253	41400	0	732	41.52	46.5	0
2	TEDQVVSCDFnSDSHSSTFDA	sp|P17244|G3P_CRIGR	Glyceraldehyde-3-phosphate dehydrogenase OS=Cricetulus griseus OX=10029 GN=GAPDH PE=2 SV=2	N285	Deamidation (NQ)	N/A	N/A	34.37	0	N/A	N/A	N/A	N/A	0	26400	0	68400	253	41200	0	732	41.52	34.37	0
2	NFVKLISWYDnEFGYSNRVVD	sp|P17244|G3P_CRIGR	Glyceraldehyde-3-phosphate dehydrogenase OS=Cricetulus griseus OX=10029 GN=GAPDH PE=2 SV=2	N314	Deamidation (NQ)	28.13	0	49.54	23	47.92	0	82.63	36	51.1	180000	29.6	134000	1720	142000	1870	141000	62.46	82.63	36
48	KEIFLRELISnASDALDKIRL	G3HQM6|G3HQM6_CRIGR	Endoplasmin OS=Cricetulus griseus OX=10029 GN=I79_013131 PE=3 SV=1	N107	Deamidation (NQ)	1000	28	1000	39	1000	36	1000	33	574	101000	202	53800	113	43800	218	81500	47.86	1000	39
48	KIRLISLTDEnALAGNEELTV	G3HQM6|G3HQM6_CRIGR	Endoplasmin OS=Cricetulus griseus OX=10029 GN=I79_013131 PE=3 SV=1	N124	Deamidation (NQ)	56.98	2	68.6	3	53.98	2	40.8	1	146	17200	161	19500	343	51000	120	17800	59.86	68.6	3
48	SDYLELDTIKnLVRKYSQFIN	G3HQM6|G3HQM6_CRIGR	Endoplasmin OS=Cricetulus griseus OX=10029 GN=I79_013131 PE=3 SV=1	N266	Deamidation (NQ)	N/A	N/A	1000	0	1000	0	N/A	N/A	0	0	88.6	290	290	324	0	0	35.05	1000	0
48	NLVRKYSQFInFPIYVWSSKT	G3HQM6|G3HQM6_CRIGR	Endoplasmin OS=Cricetulus griseus OX=10029 GN=I79_013131 PE=3 SV=1	N276	Deamidation (NQ)	N/A	N/A	22.45	0	N/A	N/A	N/A	N/A	0	5590	0	7820	69.5	7410	0	6290	30.69	22.45	0
48	LTEPVDEYCIqALPEFDGKRF	G3HQM6|G3HQM6_CRIGR	Endoplasmin OS=Cricetulus griseus OX=10029 GN=I79_013131 PE=3 SV=1	Q578	Deamidation (NQ)	N/A	N/A	N/A	N/A	N/A	N/A	1000	0	0	8620	0	9990	0	11700	91.9	6140	31.63	1000	0
22	KTIGGGDDSFnTFFSETGAGK	sp|P68365|TBA1C_CRIGR	Tubulin alpha-1C chain OS=Cricetulus griseus OX=10029 GN=TUBA1C PE=2 SV=1	N50	Deamidation (NQ)	1000	2	1000	0	1000	2	1000	3	926	131000	853	95700	85.3	78800	1050	101000	68.54	1000	3
22	QLITGKEDAAnNYARGHYTIG	sp|P68365|TBA1C_CRIGR	Tubulin alpha-1C chain OS=Cricetulus griseus OX=10029 GN=TUBA1C PE=2 SV=1	N101	Deamidation (NQ)	30.45	2	N/A	N/A	N/A	N/A	N/A	N/A	262	132000	0	115000	0	104000	0	83300	46.67	30.45	2
22	RKLADQCTGLqGFLVFHSFGG	sp|P68365|TBA1C_CRIGR	Tubulin alpha-1C chain OS=Cricetulus griseus OX=10029 GN=TUBA1C PE=2 SV=1	Q133	Deamidation (NQ)	23.25	0	N/A	N/A	N/A	N/A	N/A	N/A	112	836	0	12700	0	8400	0	6300	21.52	23.25	0
22	NEAIYDICRRnLDIERPTYTN	sp|P68365|TBA1C_CRIGR	Tubulin alpha-1C chain OS=Cricetulus griseus OX=10029 GN=TUBA1C PE=2 SV=1	N216	Deamidation (NQ)	71.66	0	71.66	0	94.89	4	98.18	5	805	105000	358	72500	120	49600	188	79100	47.56	98.18	5
22	GALNVDLTEFqTNLVPYPRIH	sp|P68365|TBA1C_CRIGR	Tubulin alpha-1C chain OS=Cricetulus griseus OX=10029 GN=TUBA1C PE=2 SV=1	Q256	Deamidation (NQ)	N/A	N/A	32.27	0	N/A	N/A	N/A	N/A	0	18000	0	37700	32.7	23600	0	21900	54.82	32.27	0
22	HEQLTVAEITnACFEPANQMV	sp|P68365|TBA1C_CRIGR	Tubulin alpha-1C chain OS=Cricetulus griseus OX=10029 GN=TUBA1C PE=2 SV=1	N293	Deamidation (NQ)	N/A	N/A	29.58	3	N/A	N/A	70.05	10	0	16200	0	11200	280	8360	202	7470	57.1	70.05	10
22	YRGDVVPKDVnAAIATIKTKR	sp|P68365|TBA1C_CRIGR	Tubulin alpha-1C chain OS=Cricetulus griseus OX=10029 GN=TUBA1C PE=2 SV=1	N329	Deamidation (NQ)	N/A	N/A	N/A	N/A	N/A	N/A	1000	29	0	41800	0	21900	0	17200	189	33700	39.29	1000	29
22	WCPTGFKVGInYQPPTVVPGG	sp|P68365|TBA1C_CRIGR	Tubulin alpha-1C chain OS=Cricetulus griseus OX=10029 GN=TUBA1C PE=2 SV=1	N356	Deamidation (NQ)	39.76	0	32.27	1	22.87	0	36.04	1	1190	209000	373	169000	573	144000	645	136000	52.94	39.76	1
22	PTGFKVGINYqPPTVVPGGDL	sp|P68365|TBA1C_CRIGR	Tubulin alpha-1C chain OS=Cricetulus griseus OX=10029 GN=TUBA1C PE=2 SV=1	Q358	Deamidation (NQ)	54.01	7	80	8	45.01	8	55.91	8	2870	207000	2470	167000	2020	143000	1670	135000	53.5	80	8
22	KVQRAVCMLSnTTAIAEAWAR	sp|P68365|TBA1C_CRIGR	Tubulin alpha-1C chain OS=Cricetulus griseus OX=10029 GN=TUBA1C PE=2 SV=1	N380	Deamidation (NQ)	1000	5	1000	1	1000	0	N/A	N/A	153	80800	8590	64000	361	66600	0	59600	51.06	1000	5
22	KTIGGGDDSFnTFFSETGAGK	A0A3L7IAT1|A0A3L7IAT1_CRIGR	Tubulin alpha chain (Fragment) OS=Cricetulus griseus OX=10029 GN=CgPICR_000157 PE=3 SV=1	N57	Deamidation (NQ)	1000	2	1000	0	1000	2	1000	3	926	131000	853	95700	85.3	78800	1050	101000	68.54	1000	3
22	QLITGKEDAAnNYARGHYTIG	A0A3L7IAT1|A0A3L7IAT1_CRIGR	Tubulin alpha chain (Fragment) OS=Cricetulus griseus OX=10029 GN=CgPICR_000157 PE=3 SV=1	N108	Deamidation (NQ)	30.45	2	N/A	N/A	N/A	N/A	N/A	N/A	262	132000	0	115000	0	104000	0	83300	46.67	30.45	2
22	RKLADQCTGLqGFLVFHSFGG	A0A3L7IAT1|A0A3L7IAT1_CRIGR	Tubulin alpha chain (Fragment) OS=Cricetulus griseus OX=10029 GN=CgPICR_000157 PE=3 SV=1	Q140	Deamidation (NQ)	23.25	0	N/A	N/A	N/A	N/A	N/A	N/A	112	836	0	12700	0	8400	0	6300	21.52	23.25	0
22	NEAIYDICRRnLDIERPTYTN	A0A3L7IAT1|A0A3L7IAT1_CRIGR	Tubulin alpha chain (Fragment) OS=Cricetulus griseus OX=10029 GN=CgPICR_000157 PE=3 SV=1	N223	Deamidation (NQ)	71.66	0	71.66	0	94.89	4	98.18	5	805	105000	358	72500	120	49600	188	79100	47.56	98.18	5
22	GALNVDLTEFqTNLVPYPRIH	A0A3L7IAT1|A0A3L7IAT1_CRIGR	Tubulin alpha chain (Fragment) OS=Cricetulus griseus OX=10029 GN=CgPICR_000157 PE=3 SV=1	Q263	Deamidation (NQ)	N/A	N/A	32.27	0	N/A	N/A	N/A	N/A	0	18000	0	37700	32.7	23600	0	21900	54.82	32.27	0
22	HEQLTVAEITnACFEPANQMV	A0A3L7IAT1|A0A3L7IAT1_CRIGR	Tubulin alpha chain (Fragment) OS=Cricetulus griseus OX=10029 GN=CgPICR_000157 PE=3 SV=1	N300	Deamidation (NQ)	N/A	N/A	29.58	3	N/A	N/A	70.05	10	0	16200	0	11200	280	8360	202	7470	57.1	70.05	10
22	YRGDVVPKDVnAAIATIKTKR	A0A3L7IAT1|A0A3L7IAT1_CRIGR	Tubulin alpha chain (Fragment) OS=Cricetulus griseus OX=10029 GN=CgPICR_000157 PE=3 SV=1	N336	Deamidation (NQ)	N/A	N/A	N/A	N/A	N/A	N/A	1000	29	0	41800	0	21900	0	17200	189	33700	39.29	1000	29
22	WCPTGFKVGInYQPPTVVPGG	A0A3L7IAT1|A0A3L7IAT1_CRIGR	Tubulin alpha chain (Fragment) OS=Cricetulus griseus OX=10029 GN=CgPICR_000157 PE=3 SV=1	N363	Deamidation (NQ)	39.76	0	32.27	1	22.87	0	36.04	1	1190	209000	373	169000	573	144000	645	136000	52.94	39.76	1
22	PTGFKVGINYqPPTVVPGGDL	A0A3L7IAT1|A0A3L7IAT1_CRIGR	Tubulin alpha chain (Fragment) OS=Cricetulus griseus OX=10029 GN=CgPICR_000157 PE=3 SV=1	Q365	Deamidation (NQ)	54.01	7	80	8	45.01	8	55.91	8	2870	207000	2470	167000	2020	143000	1670	135000	53.5	80	8
22	KVQRAVCMLSnTTAIAEAWAR	A0A3L7IAT1|A0A3L7IAT1_CRIGR	Tubulin alpha chain (Fragment) OS=Cricetulus griseus OX=10029 GN=CgPICR_000157 PE=3 SV=1	N387	Deamidation (NQ)	1000	5	1000	1	1000	0	N/A	N/A	153	80800	8590	64000	361	66600	0	59600	51.06	1000	5
136	PNRVVFQEFRqRYEILTPNSI	A0A3L7I2J9|A0A3L7I2J9_CRIGR	MYH9 OS=Cricetulus griseus OX=10029 GN=CgPICR_014975 PE=3 SV=1	Q719	Deamidation (NQ)	N/A	N/A	N/A	N/A	65.02	0	N/A	N/A	0	0	998	342	0	0	0	0	35.77	65.02	0
136	PNRVVFQEFRqRYEILTPNSI	A0A061IL44|A0A061IL44_CRIGR	Myosin-9 OS=Cricetulus griseus OX=10029 GN=H671_2g5970 PE=3 SV=1	Q661	Deamidation (NQ)	N/A	N/A	N/A	N/A	65.02	0	N/A	N/A	0	0	998	342	0	0	0	0	35.77	65.02	0
136	PNRVVFQEFRqRYEILTPNSI	A0A061IJ24|A0A061IJ24_CRIGR	Myosin-9 OS=Cricetulus griseus OX=10029 GN=H671_2g5970 PE=3 SV=1	Q661	Deamidation (NQ)	N/A	N/A	N/A	N/A	65.02	0	N/A	N/A	0	0	998	342	0	0	0	0	35.77	65.02	0
136	PNRVVFQEFRqRYEILTPNSI	A0A061IEH1|A0A061IEH1_CRIGR	Myosin-9 OS=Cricetulus griseus OX=10029 GN=H671_2g5970 PE=3 SV=1	Q661	Deamidation (NQ)	N/A	N/A	N/A	N/A	65.02	0	N/A	N/A	0	0	998	342	0	0	0	0	35.77	65.02	0
119	GASLPLLSEEqLRLVMRGDLI	A0A3L7GM49|A0A3L7GM49_CRIGR	MYBBP1A OS=Cricetulus griseus OX=10029 GN=CgPICR_003586 PE=3 SV=1	Q313	Deamidation (NQ)	1000	0	N/A	N/A	N/A	N/A	N/A	N/A	876	9130	0	6090	0	4550	0	5310	30.85	1000	0
38	DRGYISPYFInTSKGQKCEFQ	A0A061IE32|A0A061IE32_CRIGR	60 kDa chaperonin OS=Cricetulus griseus OX=10029 GN=H671_2g6481 PE=3 SV=1	N228	Deamidation (NQ)	1000	0	1000	0	1000	6	1000	0	133	31700	305	23900	81.7	18300	586	23300	40.64	1000	6
38	NTSKGQKCEFqDAYVLLSEKK	A0A061IE32|A0A061IE32_CRIGR	60 kDa chaperonin OS=Cricetulus griseus OX=10029 GN=H671_2g6481 PE=3 SV=1	Q238	Deamidation (NQ)	1000	0	N/A	N/A	N/A	N/A	N/A	N/A	254	39500	0	21800	0	14800	0	18000	54.54	1000	0
38	QSIVPALEIAnAHRKPLVIIA	A0A061IE32|A0A061IE32_CRIGR	60 kDa chaperonin OS=Cricetulus griseus OX=10029 GN=H671_2g6481 PE=3 SV=1	N263	Deamidation (NQ)	85.84	18	N/A	N/A	71.66	16	94.89	28	738	48500	369	32300	0	28700	261	30500	52.45	94.89	28
38	LKIPAMTIAKnAGVEGSLIVE	A0A061IE32|A0A061IE32_CRIGR	60 kDa chaperonin OS=Cricetulus griseus OX=10029 GN=H671_2g6481 PE=3 SV=1	N480	Deamidation (NQ)	1000	4	1000	1	1000	5	1000	0	889	24300	78.9	11300	170	9110	340	11300	38.37	1000	5
37	KEIFLRELISnASDALDKIRY	A0A3L7INC2|A0A3L7INC2_CRIGR	HSP90AB1 OS=Cricetulus griseus OX=10029 GN=CgPICR_018150 PE=3 SV=1	N46	Deamidation (NQ)	1000	28	1000	39	1000	36	1000	33	1480	114000	202	62600	113	50500	757	86000	47.86	1000	39
37	GIGMTKADLInNLGTIAKSGT	A0A3L7INC2|A0A3L7INC2_CRIGR	HSP90AB1 OS=Cricetulus griseus OX=10029 GN=CgPICR_018150 PE=3 SV=1	N100	Deamidation (NQ)	N/A	N/A	N/A	N/A	20.91	27	N/A	N/A	0	103000	3250	111000	0	93700	0	133000	45.92	20.91	27
37	IGMTKADLINnLGTIAKSGTK	A0A3L7INC2|A0A3L7INC2_CRIGR	HSP90AB1 OS=Cricetulus griseus OX=10029 GN=CgPICR_018150 PE=3 SV=1	N101	Deamidation (NQ)	23.09	17	1000	0	N/A	N/A	N/A	N/A	681	114000	0	118000	95.3	99300	0	145000	43.11	1000	17
37	AEKVVVITKHnDDEQYAWESS	A0A3L7INC2|A0A3L7INC2_CRIGR	HSP90AB1 OS=Cricetulus griseus OX=10029 GN=CgPICR_018150 PE=3 SV=1	N150	Deamidation (NQ)	N/A	N/A	1000	0	N/A	N/A	N/A	N/A	0	41300	0	28800	888	20900	0	38400	33.03	1000	0
37	VVITKHNDDEqYAWESSAGGS	A0A3L7INC2|A0A3L7INC2_CRIGR	HSP90AB1 OS=Cricetulus griseus OX=10029 GN=CgPICR_018150 PE=3 SV=1	Q154	Deamidation (NQ)	N/A	N/A	1000	0	N/A	N/A	N/A	N/A	0	41500	0	28800	888	20900	0	38400	33.03	1000	0
37	RVKEVVKKHSqFIGYPITLYL	A0A3L7INC2|A0A3L7INC2_CRIGR	HSP90AB1 OS=Cricetulus griseus OX=10029 GN=CgPICR_018150 PE=3 SV=1	Q188	Deamidation (NQ)	1000	2	N/A	N/A	1000	0	1000	0	257	74600	32.9	47900	0	68900	193	61100	35.15	1000	2
37	IWTRNPDDITqEEYGEFYKSL	A0A3L7INC2|A0A3L7INC2_CRIGR	HSP90AB1 OS=Cricetulus griseus OX=10029 GN=CgPICR_018150 PE=3 SV=1	Q279	Deamidation (NQ)	1000	5	91.94	5	101.75	3	111.18	2	338	111000	278	74300	103	51400	420	78100	65.8	1000	5
37	EYGEFYKSLTnDWEDHLAVKV	A0A3L7INC2|A0A3L7INC2_CRIGR	HSP90AB1 OS=Cricetulus griseus OX=10029 GN=CgPICR_018150 PE=3 SV=1	N291	Deamidation (NQ)	1000	31	1000	0	1000	73	1000	9	2310	70400	631	42100	1220	25800	5820	49400	61.46	1000	73
42	RNLHASNMRLqKTGTAEVSSI	A0A061ICE4|A0A061ICE4_CRIGR	ATP synthase subunit alpha OS=Cricetulus griseus OX=10029 GN=CgPICR_017589 PE=3 SV=1	Q44	Deamidation (NQ)	1000	2	1000	0	1000	0	1000	0	11800	0	8650	0	5920	0	9270	0	53.2	1000	2
42	FSSGLKGMSLnLEPDNVGVVV	A0A061ICE4|A0A061ICE4_CRIGR	ATP synthase subunit alpha OS=Cricetulus griseus OX=10029 GN=CgPICR_017589 PE=3 SV=1	N108	Deamidation (NQ)	N/A	N/A	N/A	N/A	39.43	2	39.43	0	0	9090	65.7	11500	0	10100	220	11000	38.51	39.43	2
42	LLGRVVDALGnAIDGKGPIGS	A0A061ICE4|A0A061ICE4_CRIGR	ATP synthase subunit alpha OS=Cricetulus griseus OX=10029 GN=CgPICR_017589 PE=3 SV=1	N156	Deamidation (NQ)	1000	5	N/A	N/A	1000	7	1000	4	1220	32000	247	22000	0	178	630	24000	52.74	1000	7
42	SATASDAAPLqYLAPYSGCSM	A0A061ICE4|A0A061ICE4_CRIGR	ATP synthase subunit alpha OS=Cricetulus griseus OX=10029 GN=CgPICR_017589 PE=3 SV=1	Q286	Deamidation (NQ)	N/A	N/A	1000	0	1000	0	N/A	N/A	0	0	82.2	0	133	0	0	115	45.37	1000	0
42	GCSMGEYFRDnGKHALIIYDD	A0A061ICE4|A0A061ICE4_CRIGR	ATP synthase subunit alpha OS=Cricetulus griseus OX=10029 GN=CgPICR_017589 PE=3 SV=1	N303	Deamidation (NQ)	1000	0	1000	0	1000	0	1000	0	539	811	159	823	205	451	483	269	49.79	1000	0
42	AQYREVAAFAqFGSDLDAATQ	A0A061ICE4|A0A061ICE4_CRIGR	ATP synthase subunit alpha OS=Cricetulus griseus OX=10029 GN=CgPICR_017589 PE=3 SV=1	Q448	Deamidation (NQ)	N/A	N/A	28.25	0	22.58	0	N/A	N/A	0	5920	298	11800	47	6960	0	6970	49.7	28.25	0
155	LQTQVIAAATqCALSTSQLVA	G3HN02|G3HN02_CRIGR	Talin-1 OS=Cricetulus griseus OX=10029 GN=I79_012132 PE=3 SV=1	Q579	Deamidation (NQ)	N/A	N/A	N/A	N/A	N/A	N/A	50.34	0	0	0	0	538	0	1210	120	203	47.54	50.34	0
50	GKTLIARAVAnETGAFFFLIN	G3HN14|G3HN14_CRIGR	GPI ethanolamine phosphate transferase 3 OS=Cricetulus griseus OX=10029 GN=I79_012144 PE=3 SV=1	N1603	Deamidation (NQ)	N/A	N/A	N/A	N/A	N/A	N/A	73.87	0	0	951	0	4320	0	2840	100	1910	36.33	73.87	0
50	NETGAFFFLInGPEIMSKLAG	G3HN14|G3HN14_CRIGR	GPI ethanolamine phosphate transferase 3 OS=Cricetulus griseus OX=10029 GN=I79_012144 PE=3 SV=1	N1613	Deamidation (NQ)	N/A	N/A	148.73	8	103.8	17	N/A	N/A	0	827	366	3960	243	2600	0	2010	53.96	148.73	17
50	LRKAFEEAEKnAPAIIFIDEL	G3HN14|G3HN14_CRIGR	GPI ethanolamine phosphate transferase 3 OS=Cricetulus griseus OX=10029 GN=I79_012144 PE=3 SV=1	N1639	Deamidation (NQ)	1000	0	1000	0	N/A	N/A	1000	0	662	15900	0	7240	278	11200	65.2	10400	48.98	1000	0
50	GKTLLAKAIAnECQANFISIK	G3HN14|G3HN14_CRIGR	GPI ethanolamine phosphate transferase 3 OS=Cricetulus griseus OX=10029 GN=I79_012144 PE=3 SV=1	N1876	Deamidation (NQ)	N/A	N/A	N/A	N/A	N/A	N/A	32.97	0	0	11800	0	5500	0	4350	93.9	10100	19.36	32.97	0
50	VDLEFLAKMTnGFSGADLTEI	G3HN14|G3HN14_CRIGR	GPI ethanolamine phosphate transferase 3 OS=Cricetulus griseus OX=10029 GN=I79_012144 PE=3 SV=1	N2045	Deamidation (NQ)	163.81	0	185.98	0	218.12	1	229.43	1	2760	1710	2520	2160	1300	1420	2350	1670	74.37	229.43	1
43	LKDCVGPEVEnACANPAAGTV	sp|P50310|PGK1_CRIGR	Phosphoglycerate kinase 1 OS=Cricetulus griseus OX=10029 GN=PGK1 PE=2 SV=2	N106	Deamidation (NQ)	N/A	N/A	N/A	N/A	N/A	N/A	63.15	0	0	18500	0	11800	0	7590	29.3	7670	43.92	63.15	0
43	VGPEVENACAnPAAGTVILLE	sp|P50310|PGK1_CRIGR	Phosphoglycerate kinase 1 OS=Cricetulus griseus OX=10029 GN=PGK1 PE=2 SV=2	N110	Deamidation (NQ)	N/A	N/A	N/A	N/A	52.85	1	71.86	0	0	18900	100	11700	0	7590	29.3	8180	56.7	71.86	1
43	SLSKLGDVYVnDAFGTAHRAH	sp|P50310|PGK1_CRIGR	Phosphoglycerate kinase 1 OS=Cricetulus griseus OX=10029 GN=PGK1 PE=2 SV=2	N163	Deamidation (NQ)	1000	41	1000	19	1000	40	1000	35	3610	56400	1720	36700	1280	34200	3390	47800	66.78	1000	41
43	DFVTADKFDEnAKTGQATVAS	sp|P50310|PGK1_CRIGR	Phosphoglycerate kinase 1 OS=Cricetulus griseus OX=10029 GN=PGK1 PE=2 SV=2	N295	Deamidation (NQ)	1000	1	1000	0	1000	1	1000	0	1410	69000	610	56800	481	62600	1200	70400	51.33	1000	1
43	DKFDENAKTGqATVASGIPAG	sp|P50310|PGK1_CRIGR	Phosphoglycerate kinase 1 OS=Cricetulus griseus OX=10029 GN=PGK1 PE=2 SV=2	Q300	Deamidation (NQ)	1000	0	1000	0	N/A	N/A	1000	0	283	9680	0	6380	113	6820	70.6	8210	31.37	1000	0
34	QLLLTADDRVnPCIGGVILFH	G3I4H6|G3I4H6_CRIGR	Fructose-bisphosphate aldolase OS=Cricetulus griseus OX=10029 GN=I79_018355 PE=3 SV=1	N71	Deamidation (NQ)	N/A	N/A	31.79	0	N/A	N/A	N/A	N/A	0	3940	0	24200	100	9210	0	12200	22.53	31.79	0
34	DKGVVPLAGTnGETTTQGLDG	G3I4H6|G3I4H6_CRIGR	Fructose-bisphosphate aldolase OS=Cricetulus griseus OX=10029 GN=I79_018355 PE=3 SV=1	N120	Deamidation (NQ)	78.19	2	112.31	1	76.27	1	90.89	3	31900	21000	21900	12700	20600	15200	27900	17700	82.21	112.31	3
34	HTPSALAIMEnANVLARYASI	G3I4H6|G3I4H6_CRIGR	Fructose-bisphosphate aldolase OS=Cricetulus griseus OX=10029 GN=I79_018355 PE=3 SV=1	N167	Deamidation (NQ)	26.31	21	20.41	0	N/A	N/A	32.27	9	267	61000	0	44900	193	54700	150	52000	41.43	32.27	21
34	LARYASICQQnGIVPIVEPEI	G3I4H6|G3I4H6_CRIGR	Fructose-bisphosphate aldolase OS=Cricetulus griseus OX=10029 GN=I79_018355 PE=3 SV=1	N181	Deamidation (NQ)	40	1	40	1	N/A	N/A	N/A	N/A	15100	21000	0	16400	13100	25900	0	13800	73.98	40	1
34	PDGDHDLKRCqYVTEKVLAAV	G3I4H6|G3I4H6_CRIGR	Fructose-bisphosphate aldolase OS=Cricetulus griseus OX=10029 GN=I79_018355 PE=3 SV=1	Q203	Deamidation (NQ)	1000	0	1000	0	1000	0	N/A	N/A	307	0	195	0	1030	0	0	0	47.89	1000	0
34	PGHACTQKFSnEEIAMATVTA	G3I4H6|G3I4H6_CRIGR	Fructose-bisphosphate aldolase OS=Cricetulus griseus OX=10029 GN=I79_018355 PE=3 SV=1	N246	Deamidation (NQ)	1000	0	1000	1	N/A	N/A	N/A	N/A	310	74800	0	52500	213	66200	0	70200	27.72	1000	1
34	VTGVTFLSGGqSEEEASINLN	G3I4H6|G3I4H6_CRIGR	Fructose-bisphosphate aldolase OS=Cricetulus griseus OX=10029 GN=I79_018355 PE=3 SV=1	Q275	Deamidation (NQ)	N/A	N/A	47.81	0	61.72	0	N/A	N/A	0	22900	333	27100	563	18400	0	27500	51.83	61.72	0
34	ACQGKYTPSGqSGAAASESLF	G3I4H6|G3I4H6_CRIGR	Fructose-bisphosphate aldolase OS=Cricetulus griseus OX=10029 GN=I79_018355 PE=3 SV=1	Q348	Deamidation (NQ)	N/A	N/A	N/A	N/A	N/A	N/A	77.21	0	0	40100	0	30000	0	26800	323	30600	37.47	77.21	0
34	AAASESLFISnHAY*******	G3I4H6|G3I4H6_CRIGR	Fructose-bisphosphate aldolase OS=Cricetulus griseus OX=10029 GN=I79_018355 PE=3 SV=1	N361	Deamidation (NQ)	96.86	0	155.23	0	121.35	0	155.23	0	1630	38400	1630	28400	1680	25100	2380	28600	70.93	155.23	0
34	QLLLTADDRVnPCIGGVILFH	A0A061IB69|A0A061IB69_CRIGR	Fructose-bisphosphate aldolase OS=Cricetulus griseus OX=10029 GN=CgPICR_017699 PE=3 SV=1	N125	Deamidation (NQ)	N/A	N/A	31.79	0	N/A	N/A	N/A	N/A	0	3940	0	24200	100	9210	0	12200	22.53	31.79	0
34	DKGVVPLAGTnGETTTQGLDG	A0A061IB69|A0A061IB69_CRIGR	Fructose-bisphosphate aldolase OS=Cricetulus griseus OX=10029 GN=CgPICR_017699 PE=3 SV=1	N174	Deamidation (NQ)	78.19	2	112.31	1	76.27	1	90.89	3	31900	21000	21900	12700	20600	15200	27900	17700	82.21	112.31	3
34	HTPSALAIMEnANVLARYASI	A0A061IB69|A0A061IB69_CRIGR	Fructose-bisphosphate aldolase OS=Cricetulus griseus OX=10029 GN=CgPICR_017699 PE=3 SV=1	N221	Deamidation (NQ)	26.31	21	20.41	0	N/A	N/A	32.27	9	267	61000	0	44900	193	54700	150	52000	41.43	32.27	21
34	LARYASICQQnGIVPIVEPEI	A0A061IB69|A0A061IB69_CRIGR	Fructose-bisphosphate aldolase OS=Cricetulus griseus OX=10029 GN=CgPICR_017699 PE=3 SV=1	N235	Deamidation (NQ)	40	1	40	1	N/A	N/A	N/A	N/A	15100	21000	0	16400	13100	25900	0	13800	73.98	40	1
34	PDGDHDLKRCqYVTEKVLAAV	A0A061IB69|A0A061IB69_CRIGR	Fructose-bisphosphate aldolase OS=Cricetulus griseus OX=10029 GN=CgPICR_017699 PE=3 SV=1	Q257	Deamidation (NQ)	1000	0	1000	0	1000	0	N/A	N/A	307	0	195	0	1030	0	0	0	47.89	1000	0
34	PGHACTQKFSnEEIAMATVTA	A0A061IB69|A0A061IB69_CRIGR	Fructose-bisphosphate aldolase OS=Cricetulus griseus OX=10029 GN=CgPICR_017699 PE=3 SV=1	N300	Deamidation (NQ)	1000	0	1000	1	N/A	N/A	N/A	N/A	310	74800	0	52500	213	66200	0	70200	27.72	1000	1
34	VTGVTFLSGGqSEEEASINLN	A0A061IB69|A0A061IB69_CRIGR	Fructose-bisphosphate aldolase OS=Cricetulus griseus OX=10029 GN=CgPICR_017699 PE=3 SV=1	Q329	Deamidation (NQ)	N/A	N/A	47.81	0	61.72	0	N/A	N/A	0	22900	333	27100	563	18400	0	27500	51.83	61.72	0
34	ACQGKYTPSGqSGAAASESLF	A0A061IB69|A0A061IB69_CRIGR	Fructose-bisphosphate aldolase OS=Cricetulus griseus OX=10029 GN=CgPICR_017699 PE=3 SV=1	Q402	Deamidation (NQ)	N/A	N/A	N/A	N/A	N/A	N/A	77.21	0	0	40100	0	30000	0	26800	323	30600	37.47	77.21	0
34	AAASESLFISnHAY*******	A0A061IB69|A0A061IB69_CRIGR	Fructose-bisphosphate aldolase OS=Cricetulus griseus OX=10029 GN=CgPICR_017699 PE=3 SV=1	N415	Deamidation (NQ)	96.86	0	155.23	0	121.35	0	155.23	0	1630	38400	1630	28400	1680	25100	2380	28600	70.93	155.23	0
57	LIVDEAINEDnSVVSLSQPKM	A0A3L7I3E8|A0A3L7I3E8_CRIGR	Vesicle-fusing ATPase OS=Cricetulus griseus OX=10029 GN=CgPICR_003162 PE=3 SV=1	N135	Deamidation (NQ)	51.59	1	44.43	0	78.06	2	N/A	N/A	269	18000	270	19400	148	16500	0	17700	67.61	78.06	2
57	GKTLLAKAIAnECQANFISIK	A0A3L7I3E8|A0A3L7I3E8_CRIGR	Vesicle-fusing ATPase OS=Cricetulus griseus OX=10029 GN=CgPICR_003162 PE=3 SV=1	N530	Deamidation (NQ)	N/A	N/A	N/A	N/A	N/A	N/A	32.97	0	0	11800	0	5500	0	4350	93.9	10100	19.36	32.97	0
57	VDLEFLAKMTnGFSGADLTEI	A0A3L7I3E8|A0A3L7I3E8_CRIGR	Vesicle-fusing ATPase OS=Cricetulus griseus OX=10029 GN=CgPICR_003162 PE=3 SV=1	N674	Deamidation (NQ)	163.81	0	185.98	0	218.12	1	229.43	1	2760	1710	2520	2160	1300	1420	2350	1670	74.37	229.43	1
120	LASASSGGFFqGISFPEISTR	A0A061ILB0|A0A061ILB0_CRIGR	Lamina-associated polypeptide 2 isoforms beta/delta/epsilon/gamma OS=Cricetulus griseus OX=10029 GN=H671_1g3499 PE=3 SV=1	Q218	Deamidation (NQ)	N/A	N/A	1000	0	1000	0	1000	0	0	0	560	1200	587	1340	177	282	51.29	1000	0
120	TTTYCKDTVEnIYRGGKSRTR	A0A061ILB0|A0A061ILB0_CRIGR	Lamina-associated polypeptide 2 isoforms beta/delta/epsilon/gamma OS=Cricetulus griseus OX=10029 GN=H671_1g3499 PE=3 SV=1	N326	Deamidation (NQ)	1000	0	N/A	N/A	N/A	N/A	N/A	N/A	51.5	0	0	0	0	0	0	0	21.65	1000	0
31	SCDELIPEYLnFIRGVVDSED	G3HC84|G3HC84_CRIGR	Heat shock protein HSP 90-beta OS=Cricetulus griseus OX=10029 GN=I79_008088 PE=3 SV=1	N63	Deamidation (NQ)	1000	0	1000	1	1000	1	1000	1	963	10400	332	27700	430	23100	3670	15700	50.71	1000	1
31	GVVDSEDLPLnISREMLQQSK	G3HC84|G3HC84_CRIGR	Heat shock protein HSP 90-beta OS=Cricetulus griseus OX=10029 GN=I79_008088 PE=3 SV=1	N77	Deamidation (NQ)	1000	4	1000	3	1000	4	1000	4	523	195000	418	146000	253	122000	545	157000	61.88	1000	4
31	LSELLRYHTSqSGDEMTSLSE	G3HC84|G3HC84_CRIGR	Heat shock protein HSP 90-beta OS=Cricetulus griseus OX=10029 GN=I79_008088 PE=3 SV=1	Q149	Deamidation (NQ)	N/A	N/A	N/A	N/A	1000	0	1000	0	0	65900	199	46000	0	26200	115	47400	49.01	1000	0
31	IYYITGESKEqVANSAFVERV	G3HC84|G3HC84_CRIGR	Heat shock protein HSP 90-beta OS=Cricetulus griseus OX=10029 GN=I79_008088 PE=3 SV=1	Q181	Deamidation (NQ)	38.15	0	38.15	3	38.15	0	1000	2	535	54400	354	52400	105	46900	239	43300	48.62	1000	3
31	ITGESKEQVAnSAFVERVPKR	G3HC84|G3HC84_CRIGR	Heat shock protein HSP 90-beta OS=Cricetulus griseus OX=10029 GN=I79_008088 PE=3 SV=1	N184	Deamidation (NQ)	56.33	19	38.15	27	38.15	17	1000	20	1080	53800	749	51700	1270	45800	843	42700	67	1000	27
31	IVTSTYGWTAnMERIMKAQAL	G3HC84|G3HC84_CRIGR	Heat shock protein HSP 90-beta OS=Cricetulus griseus OX=10029 GN=I79_008088 PE=3 SV=1	N289	Deamidation (NQ)	1000	0	1000	0	N/A	N/A	N/A	N/A	1280	69100	0	36400	64.8	31700	0	34900	43.08	1000	0
31	YMMAKKHLEInPDHPIVETLR	G3HC84|G3HC84_CRIGR	Heat shock protein HSP 90-beta OS=Cricetulus griseus OX=10029 GN=I79_008088 PE=3 SV=1	N317	Deamidation (NQ)	1000	10	N/A	N/A	1000	1	N/A	N/A	238	44500	317	37200	0	12200	0	27800	47.16	1000	10
21	***MREIVHLqAGQCGNQIGA	G3HCL2|G3HCL2_CRIGR	Tubulin beta chain OS=Cricetulus griseus OX=10029 GN=CgPICR_019983 PE=3 SV=1	Q8	Deamidation (NQ)	1000	0	N/A	N/A	N/A	N/A	N/A	N/A	62.7	14400	0	3960	0	1970	0	4570	44.17	1000	0
21	VHLQAGQCGNqIGAKFWEVIS	G3HCL2|G3HCL2_CRIGR	Tubulin beta chain OS=Cricetulus griseus OX=10029 GN=CgPICR_019983 PE=3 SV=1	Q15	Deamidation (NQ)	N/A	N/A	N/A	N/A	1000	0	N/A	N/A	0	14400	102	3850	0	1970	0	4570	28.56	1000	0
21	TGTYHGDSDLqLERINVYYNE	G3HCL2|G3HCL2_CRIGR	Tubulin beta chain OS=Cricetulus griseus OX=10029 GN=CgPICR_019983 PE=3 SV=1	Q43	Deamidation (NQ)	1000	0	1000	0	N/A	N/A	N/A	N/A	86.2	5800	0	5950	141	8010	0	1680	29.8	1000	0
21	MDSVRSGPFGqIFRPDNFVFG	G3HCL2|G3HCL2_CRIGR	Tubulin beta chain OS=Cricetulus griseus OX=10029 GN=CgPICR_019983 PE=3 SV=1	Q83	Deamidation (NQ)	22.09	1	N/A	N/A	N/A	N/A	N/A	N/A	979	76500	0	61200	0	78500	0	33100	55.93	22.09	1
21	GPFGQIFRPDnFVFGQSGAGN	G3HCL2|G3HCL2_CRIGR	Tubulin beta chain OS=Cricetulus griseus OX=10029 GN=CgPICR_019983 PE=3 SV=1	N89	Deamidation (NQ)	N/A	N/A	N/A	N/A	N/A	N/A	22.09	0	0	77400	0	61200	0	78500	46.7	33000	31.45	22.09	0
21	IFRPDNFVFGqSGAGNNWAKG	G3HCL2|G3HCL2_CRIGR	Tubulin beta chain OS=Cricetulus griseus OX=10029 GN=CgPICR_019983 PE=3 SV=1	Q94	Deamidation (NQ)	N/A	N/A	N/A	N/A	29.24	1	N/A	N/A	0	77500	144	61100	0	78300	0	33100	43.58	29.24	1
21	NFVFGQSGAGnNWAKGHYTEG	G3HCL2|G3HCL2_CRIGR	Tubulin beta chain OS=Cricetulus griseus OX=10029 GN=CgPICR_019983 PE=3 SV=1	N99	Deamidation (NQ)	23.09	0	N/A	N/A	N/A	N/A	N/A	N/A	5160	70000	0	56100	0	71900	0	31300	63.36	23.09	0
21	RKEAESCDCLqGFQLTHSLGG	G3HCL2|G3HCL2_CRIGR	Tubulin beta chain OS=Cricetulus griseus OX=10029 GN=CgPICR_019983 PE=3 SV=1	Q131	Deamidation (NQ)	28.35	0	N/A	N/A	N/A	N/A	N/A	N/A	296	49800	0	52500	0	43900	0	45000	36.32	28.35	0
21	IREEFPDRIMnTFSVVPSPKV	G3HCL2|G3HCL2_CRIGR	Tubulin beta chain OS=Cricetulus griseus OX=10029 GN=CgPICR_019983 PE=3 SV=1	N165	Deamidation (NQ)	1000	3	N/A	N/A	N/A	N/A	1000	30	288	109000	0	61700	0	38600	133	69500	34.68	1000	30
21	KLTTPTYGDLnHLVSATMSGV	G3HCL2|G3HCL2_CRIGR	Tubulin beta chain OS=Cricetulus griseus OX=10029 GN=CgPICR_019983 PE=3 SV=1	N226	Deamidation (NQ)	1000	0	1000	0	1000	0	1000	0	2140	93400	245	81200	537	75900	671	46100	47.17	1000	0
21	LNADLRKLAVnMVPFPRLHFF	G3HCL2|G3HCL2_CRIGR	Tubulin beta chain OS=Cricetulus griseus OX=10029 GN=CgPICR_019983 PE=3 SV=1	N256	Deamidation (NQ)	N/A	N/A	1000	0	N/A	N/A	N/A	N/A	0	148000	0	114000	268	98700	0	92900	27.26	1000	0
21	DEQMLSVQSKnSSYFVEWIPN	G3HCL2|G3HCL2_CRIGR	Tubulin beta chain OS=Cricetulus griseus OX=10029 GN=CgPICR_019983 PE=3 SV=1	N337	Deamidation (NQ)	132.71	0	112.06	0	126.76	0	109.46	0	4200	93900	2070	62200	1910	58100	2280	61600	60.33	132.71	0
21	GLKMAATFIGnSTAIQELFKR	G3HCL2|G3HCL2_CRIGR	Tubulin beta chain OS=Cricetulus griseus OX=10029 GN=CgPICR_019983 PE=3 SV=1	N370	Deamidation (NQ)	N/A	N/A	N/A	N/A	30.63	0	56.98	4	0	217	757	539	0	204	961	188	21.37	56.98	4
87	PSVPTNGMAKnGSEADIDEGL	G3IBG3|G3IBG3_CRIGR	Ubiquitin-activating enzyme E1 OS=Cricetulus griseus OX=10029 GN=Uba1 PE=2 SV=1	N44	Deamidation (NQ)	1000	5	N/A	N/A	1000	5	1000	0	1080	711	197	123	0	0	853	390	70.58	1000	5
87	YVAAGDLAPInAFIGGLAAQE	G3IBG3|G3IBG3_CRIGR	Ubiquitin-activating enzyme E1 OS=Cricetulus griseus OX=10029 GN=Uba1 PE=2 SV=1	N398	Deamidation (NQ)	67.17	3	47.09	0	N/A	N/A	N/A	N/A	218	1470	0	1890	353	2190	0	0	54.06	67.17	3
87	ARDEFEGLFKqPAENVNQYLT	G3IBG3|G3IBG3_CRIGR	Ubiquitin-activating enzyme E1 OS=Cricetulus griseus OX=10029 GN=Uba1 PE=2 SV=1	Q658	Deamidation (NQ)	20.16	0	N/A	N/A	N/A	N/A	N/A	N/A	513	1850	0	53.9	0	60.5	0	1170	28.16	20.16	0
87	VKIHVSDQELqSASASVDDSR	G3IBG3|G3IBG3_CRIGR	Ubiquitin-activating enzyme E1 OS=Cricetulus griseus OX=10029 GN=Uba1 PE=2 SV=1	Q815	Deamidation (NQ)	N/A	N/A	N/A	N/A	N/A	N/A	38.15	0	0	5800	0	2950	0	2090	82.9	3140	27.82	38.15	0
36	RDTRLVLEVAqHLGESTVRTI	A0A3L7IHW1|A0A3L7IHW1_CRIGR	ATP synthase subunit beta OS=Cricetulus griseus OX=10029 GN=CgPICR_002492 PE=3 SV=1	Q68	Deamidation (NQ)	N/A	N/A	N/A	N/A	N/A	N/A	1000	5	0	30000	0	24400	0	19000	164	19300	18.94	1000	5
36	IDERGPIKTKqFAPIHAEAPE	A0A3L7IHW1|A0A3L7IHW1_CRIGR	ATP synthase subunit beta OS=Cricetulus griseus OX=10029 GN=CgPICR_002492 PE=3 SV=1	Q129	Deamidation (NQ)	N/A	N/A	N/A	N/A	29.44	0	N/A	N/A	0	0	218	2020	0	1390	0	156	38.66	29.44	0
36	APEFIEMSVEqEILVTGIKVV	A0A3L7IHW1|A0A3L7IHW1_CRIGR	ATP synthase subunit beta OS=Cricetulus griseus OX=10029 GN=CgPICR_002492 PE=3 SV=1	Q147	Deamidation (NQ)	N/A	N/A	40.73	9	1000	0	N/A	N/A	0	120	54.9	2310	32.3	1360	0	156	46.67	1000	9
36	LGRIPSAVGYqPTLATDMGTM	A0A3L7IHW1|A0A3L7IHW1_CRIGR	ATP synthase subunit beta OS=Cricetulus griseus OX=10029 GN=CgPICR_002492 PE=3 SV=1	Q299	Deamidation (NQ)	30.68	0	N/A	N/A	N/A	N/A	N/A	N/A	49.2	5640	0	6530	0	6430	0	5770	34.61	30.68	0
36	PTLATDMGTMqERITTTKKGS	A0A3L7IHW1|A0A3L7IHW1_CRIGR	ATP synthase subunit beta OS=Cricetulus griseus OX=10029 GN=CgPICR_002492 PE=3 SV=1	Q310	Deamidation (NQ)	25.9	0	N/A	N/A	N/A	N/A	28.74	0	82.8	5650	0	6530	0	6280	184	5590	25.8	28.74	0
36	TTKKGSITSVqAIYVPADDLT	A0A3L7IHW1|A0A3L7IHW1_CRIGR	ATP synthase subunit beta OS=Cricetulus griseus OX=10029 GN=CgPICR_002492 PE=3 SV=1	Q325	Deamidation (NQ)	1000	0	N/A	N/A	N/A	N/A	N/A	N/A	269	1680	0	3690	0	1280	0	1240	32.31	1000	0
36	QKILQDYKSLqDIIAILGMDE	A0A3L7IHW1|A0A3L7IHW1_CRIGR	ATP synthase subunit beta OS=Cricetulus griseus OX=10029 GN=CgPICR_002492 PE=3 SV=1	Q402	Deamidation (NQ)	1000	12	1000	0	1000	0	N/A	N/A	367	653	99.2	3590	82.5	515	0	335	31.42	1000	12
36	LAGDYDHLPEqAFYMVGPIEE	A0A3L7IHW1|A0A3L7IHW1_CRIGR	ATP synthase subunit beta OS=Cricetulus griseus OX=10029 GN=CgPICR_002492 PE=3 SV=1	Q472	Deamidation (NQ)	46.19	0	38.18	0	47.71	0	52.57	0	144	7800	1090	16400	430	12200	2130	5290	54.24	52.57	0
36	RDTRLVLEVAqHLGESTVRTI	G3HRN0|G3HRN0_CRIGR	ATP synthase subunit beta OS=Cricetulus griseus OX=10029 GN=I79_013474 PE=3 SV=1	Q106	Deamidation (NQ)	N/A	N/A	N/A	N/A	N/A	N/A	1000	5	0	30000	0	24400	0	19000	164	19300	18.94	1000	5
36	IDERGPIKTKqFAPIHAEAPE	G3HRN0|G3HRN0_CRIGR	ATP synthase subunit beta OS=Cricetulus griseus OX=10029 GN=I79_013474 PE=3 SV=1	Q167	Deamidation (NQ)	N/A	N/A	N/A	N/A	29.44	0	N/A	N/A	0	0	218	2020	0	1390	0	156	38.66	29.44	0
36	APEFIEMSVEqEILVTGIKVV	G3HRN0|G3HRN0_CRIGR	ATP synthase subunit beta OS=Cricetulus griseus OX=10029 GN=I79_013474 PE=3 SV=1	Q185	Deamidation (NQ)	N/A	N/A	40.73	9	1000	0	N/A	N/A	0	120	54.9	2310	32.3	1360	0	156	46.67	1000	9
36	LGRIPSAVGYqPTLATDMGTM	G3HRN0|G3HRN0_CRIGR	ATP synthase subunit beta OS=Cricetulus griseus OX=10029 GN=I79_013474 PE=3 SV=1	Q337	Deamidation (NQ)	30.68	0	N/A	N/A	N/A	N/A	N/A	N/A	49.2	5640	0	6530	0	6430	0	5770	34.61	30.68	0
36	PTLATDMGTMqERITTTKKGS	G3HRN0|G3HRN0_CRIGR	ATP synthase subunit beta OS=Cricetulus griseus OX=10029 GN=I79_013474 PE=3 SV=1	Q348	Deamidation (NQ)	25.9	0	N/A	N/A	N/A	N/A	28.74	0	82.8	5650	0	6530	0	6280	184	5590	25.8	28.74	0
36	TTKKGSITSVqAIYVPADDLT	G3HRN0|G3HRN0_CRIGR	ATP synthase subunit beta OS=Cricetulus griseus OX=10029 GN=I79_013474 PE=3 SV=1	Q363	Deamidation (NQ)	1000	0	N/A	N/A	N/A	N/A	N/A	N/A	269	1680	0	3690	0	1280	0	1240	32.31	1000	0
36	QKILQDYKSLqDIIAILGMDE	G3HRN0|G3HRN0_CRIGR	ATP synthase subunit beta OS=Cricetulus griseus OX=10029 GN=I79_013474 PE=3 SV=1	Q440	Deamidation (NQ)	1000	12	1000	0	1000	0	N/A	N/A	367	653	99.2	3590	82.5	515	0	335	31.42	1000	12
36	LAGDYDHLPEqAFYMVGPIEE	G3HRN0|G3HRN0_CRIGR	ATP synthase subunit beta OS=Cricetulus griseus OX=10029 GN=I79_013474 PE=3 SV=1	Q510	Deamidation (NQ)	46.19	0	38.18	0	47.71	0	52.57	0	144	7800	1090	16400	430	12200	2130	5290	54.24	52.57	0
23	***MREIVHIqAGQCGNQIGA	G3IEG6|G3IEG6_CRIGR	Tubulin beta chain OS=Cricetulus griseus OX=10029 GN=I79_022113 PE=3 SV=1	Q8	Deamidation (NQ)	49.36	0	N/A	N/A	N/A	N/A	N/A	N/A	62.7	14400	0	3960	0	1970	0	4570	44.17	49.36	0
23	VHIQAGQCGNqIGAKFWEVIS	G3IEG6|G3IEG6_CRIGR	Tubulin beta chain OS=Cricetulus griseus OX=10029 GN=I79_022113 PE=3 SV=1	Q15	Deamidation (NQ)	N/A	N/A	N/A	N/A	37.13	0	N/A	N/A	0	14400	102	3850	0	1970	0	4570	28.56	37.13	0
23	MDSVRSGPFGqIFRPDNFVFG	G3IEG6|G3IEG6_CRIGR	Tubulin beta chain OS=Cricetulus griseus OX=10029 GN=I79_022113 PE=3 SV=1	Q83	Deamidation (NQ)	22.09	1	N/A	N/A	N/A	N/A	N/A	N/A	979	76500	0	61200	0	78500	0	33100	55.93	22.09	1
23	GPFGQIFRPDnFVFGQSGAGN	G3IEG6|G3IEG6_CRIGR	Tubulin beta chain OS=Cricetulus griseus OX=10029 GN=I79_022113 PE=3 SV=1	N89	Deamidation (NQ)	N/A	N/A	N/A	N/A	N/A	N/A	22.09	0	0	77400	0	61200	0	78500	46.7	33000	31.45	22.09	0
23	IFRPDNFVFGqSGAGNNWAKG	G3IEG6|G3IEG6_CRIGR	Tubulin beta chain OS=Cricetulus griseus OX=10029 GN=I79_022113 PE=3 SV=1	Q94	Deamidation (NQ)	N/A	N/A	N/A	N/A	29.24	1	N/A	N/A	0	77500	144	61100	0	78300	0	33100	43.58	29.24	1
23	NFVFGQSGAGnNWAKGHYTEG	G3IEG6|G3IEG6_CRIGR	Tubulin beta chain OS=Cricetulus griseus OX=10029 GN=I79_022113 PE=3 SV=1	N99	Deamidation (NQ)	23.09	0	N/A	N/A	N/A	N/A	N/A	N/A	5160	70000	0	56100	0	71900	0	31300	63.36	23.09	0
23	KLTTPTYGDLnHLVSATMSGV	G3IEG6|G3IEG6_CRIGR	Tubulin beta chain OS=Cricetulus griseus OX=10029 GN=I79_022113 PE=3 SV=1	N226	Deamidation (NQ)	1000	0	1000	0	1000	0	1000	0	2140	93400	245	81200	537	75900	671	46100	47.17	1000	0
23	LNADLRKLAVnMVPFPRLHFF	G3IEG6|G3IEG6_CRIGR	Tubulin beta chain OS=Cricetulus griseus OX=10029 GN=I79_022113 PE=3 SV=1	N256	Deamidation (NQ)	N/A	N/A	1000	0	N/A	N/A	N/A	N/A	0	148000	0	114000	268	98700	0	92900	27.26	1000	0
23	DEQMLNVQNKnSSYFVEWIPN	G3IEG6|G3IEG6_CRIGR	Tubulin beta chain OS=Cricetulus griseus OX=10029 GN=I79_022113 PE=3 SV=1	N337	Deamidation (NQ)	132.71	0	112.06	0	126.76	0	109.46	0	4200	93900	2070	62200	1910	58100	2280	61600	60.33	132.71	0
23	GLKMSATFIGnSTAIQELFKR	G3IEG6|G3IEG6_CRIGR	Tubulin beta chain OS=Cricetulus griseus OX=10029 GN=I79_022113 PE=3 SV=1	N370	Deamidation (NQ)	N/A	N/A	29.24	6	22.06	0	39.43	0	0	35500	245	37900	346	42900	133	33200	47.18	39.43	6
107	AKVLVDMSRVqDDEVGDGTTS	G3HZ42|G3HZ42_CRIGR	CCT-beta OS=Cricetulus griseus OX=10029 GN=I79_016337 PE=3 SV=1	Q91	Deamidation (NQ)	1000	0	N/A	N/A	N/A	N/A	N/A	N/A	107	8500	0	4170	0	3800	0	4400	39.63	1000	0
107	DEVKFRQDLMnIAGTTLSSKL	G3HZ42|G3HZ42_CRIGR	CCT-beta OS=Cricetulus griseus OX=10029 GN=I79_016337 PE=3 SV=1	N161	Deamidation (NQ)	N/A	N/A	N/A	N/A	N/A	N/A	25.7	7	0	1060	0	259	0	94.1	164	229	21.99	25.7	7
107	KHGINCFINRqLIYNYPEQLF	G3HZ42|G3HZ42_CRIGR	CCT-beta OS=Cricetulus griseus OX=10029 GN=I79_016337 PE=3 SV=1	Q294	Deamidation (NQ)	N/A	N/A	N/A	N/A	22.2	0	N/A	N/A	0	0	152	0	0	32.9	0	0	18.15	22.2	0
107	SLHDALCVLAqTVKDPRTVYG	G3HZ42|G3HZ42_CRIGR	CCT-beta OS=Cricetulus griseus OX=10029 GN=I79_016337 PE=3 SV=1	Q399	Deamidation (NQ)	N/A	N/A	N/A	N/A	N/A	N/A	1000	2	0	8210	0	4990	0	3340	139	4940	40.45	1000	2
70	FTDVATGSLGqGLGAACGMAY	A0A3L7GV09|A0A3L7GV09_CRIGR	TKT OS=Cricetulus griseus OX=10029 GN=CgPICR_006298 PE=4 SV=1	Q127	Deamidation (NQ)	N/A	N/A	N/A	N/A	N/A	N/A	31.93	0	0	3140	0	387	0	737	54.1	936	36.74	31.93	0
70	VAIFDVNRLGqSDPAPLQHQL	A0A3L7GV09|A0A3L7GV09_CRIGR	TKT OS=Cricetulus griseus OX=10029 GN=CgPICR_006298 PE=4 SV=1	Q189	Deamidation (NQ)	N/A	N/A	N/A	N/A	58.3	0	25.38	0	0	9280	468	9000	0	1790	553	7640	30.75	58.3	0
70	RLGQSDPAPLqHQLDVYQKRC	A0A3L7GV09|A0A3L7GV09_CRIGR	TKT OS=Cricetulus griseus OX=10029 GN=CgPICR_006298 PE=4 SV=1	Q196	Deamidation (NQ)	N/A	N/A	N/A	N/A	N/A	N/A	22.85	1	0	9280	0	9470	0	1790	553	7640	20.47	22.85	1
70	RIIALDGDTKnSTFSDIFKKE	A0A3L7GV09|A0A3L7GV09_CRIGR	TKT OS=Cricetulus griseus OX=10029 GN=CgPICR_006298 PE=4 SV=1	N339	Deamidation (NQ)	1000	2	N/A	N/A	N/A	N/A	1000	5	355	7510	0	5300	0	3910	182	9220	36.56	1000	5
70	AKVVLKSKDDqVTVIGAGVTL	A0A3L7GV09|A0A3L7GV09_CRIGR	TKT OS=Cricetulus griseus OX=10029 GN=CgPICR_006298 PE=4 SV=1	Q497	Deamidation (NQ)	1000	0	N/A	N/A	N/A	N/A	N/A	N/A	82	3930	0	12500	0	11700	0	4770	22.33	1000	0
70	FTDVATGSLGqGLGAACGMAY	G3GUU5|G3GUU5_CRIGR	Transketolase OS=Cricetulus griseus OX=10029 GN=I79_001469 PE=4 SV=1	Q127	Deamidation (NQ)	N/A	N/A	N/A	N/A	N/A	N/A	31.93	0	0	3140	0	387	0	737	54.1	936	36.74	31.93	0
70	VAIFDVNRLGqSDPAPLQHQL	G3GUU5|G3GUU5_CRIGR	Transketolase OS=Cricetulus griseus OX=10029 GN=I79_001469 PE=4 SV=1	Q189	Deamidation (NQ)	N/A	N/A	N/A	N/A	58.3	0	25.38	0	0	9280	468	9000	0	1790	553	7640	30.75	58.3	0
70	RLGQSDPAPLqHQLDVYQKRC	G3GUU5|G3GUU5_CRIGR	Transketolase OS=Cricetulus griseus OX=10029 GN=I79_001469 PE=4 SV=1	Q196	Deamidation (NQ)	N/A	N/A	N/A	N/A	N/A	N/A	22.85	1	0	9280	0	9470	0	1790	553	7640	20.47	22.85	1
70	RIIALDGDTKnSTFSDIFKKE	G3GUU5|G3GUU5_CRIGR	Transketolase OS=Cricetulus griseus OX=10029 GN=I79_001469 PE=4 SV=1	N344	Deamidation (NQ)	1000	2	N/A	N/A	N/A	N/A	1000	5	355	7510	0	5300	0	3910	182	9220	36.56	1000	5
70	AKVVLKSKDDqVTVIGAGVTL	G3GUU5|G3GUU5_CRIGR	Transketolase OS=Cricetulus griseus OX=10029 GN=I79_001469 PE=4 SV=1	Q502	Deamidation (NQ)	1000	0	N/A	N/A	N/A	N/A	N/A	N/A	82	3930	0	12500	0	11700	0	4770	22.33	1000	0
92	VDDIPFGITSnSGVFSKYQLD	A0A3L7H9R3|A0A3L7H9R3_CRIGR	Protein disulfide-isomerase OS=Cricetulus griseus OX=10029 GN=CgPICR_011940 PE=3 SV=1	N191	Deamidation (NQ)	63.36	0	58.9	0	59.68	0	22.87	0	147	148	380	2310	405	623	125	486	50.26	63.36	0
112	AKVLVDMSRVqDDEVGDGTTS	A0A3L7IHU6|A0A3L7IHU6_CRIGR	CCT-beta (Fragment) OS=Cricetulus griseus OX=10029 GN=CgPICR_002587 PE=3 SV=1	Q222	Deamidation (NQ)	1000	0	N/A	N/A	N/A	N/A	N/A	N/A	107	8500	0	4170	0	3800	0	4400	39.63	1000	0
112	DEVKFRQDLMnIAGTTLSSKL	A0A3L7IHU6|A0A3L7IHU6_CRIGR	CCT-beta (Fragment) OS=Cricetulus griseus OX=10029 GN=CgPICR_002587 PE=3 SV=1	N292	Deamidation (NQ)	N/A	N/A	N/A	N/A	N/A	N/A	25.7	7	0	1060	0	259	0	94.1	164	229	21.99	25.7	7
112	KHGINCFINRqLIYNYPEQLF	A0A3L7IHU6|A0A3L7IHU6_CRIGR	CCT-beta (Fragment) OS=Cricetulus griseus OX=10029 GN=CgPICR_002587 PE=3 SV=1	Q425	Deamidation (NQ)	N/A	N/A	N/A	N/A	22.2	0	N/A	N/A	0	0	152	0	0	32.9	0	0	18.15	22.2	0
112	SLHDALCVLAqTVKDPRTVYG	A0A3L7IHU6|A0A3L7IHU6_CRIGR	CCT-beta (Fragment) OS=Cricetulus griseus OX=10029 GN=CgPICR_002587 PE=3 SV=1	Q490	Deamidation (NQ)	N/A	N/A	N/A	N/A	N/A	N/A	1000	2	0	8210	0	4990	0	3340	139	4940	40.45	1000	2
78	PDVTVEAAVEqIDIGGVTLLR	G3I1V4|G3I1V4_CRIGR	5-aminoimidazole-4-carboxamide ribonucleotide formyltransferase OS=Cricetulus griseus OX=10029 GN=I79_017373 PE=3 SV=1	Q123	Deamidation (NQ)	1000	1	N/A	N/A	N/A	N/A	N/A	N/A	76.8	777	0	2430	0	897	0	368	56.52	1000	1
78	TVLNGAPGFInLCDALNAWQL	G3I1V4|G3I1V4_CRIGR	5-aminoimidazole-4-carboxamide ribonucleotide formyltransferase OS=Cricetulus griseus OX=10029 GN=I79_017373 PE=3 SV=1	N239	Deamidation (NQ)	N/A	N/A	N/A	N/A	82.22	9	N/A	N/A	0	0	190	110	0	0	0	0	65.84	82.22	9
78	KSLFSNIVTKnKDLPESALRD	G3I1V4|G3I1V4_CRIGR	5-aminoimidazole-4-carboxamide ribonucleotide formyltransferase OS=Cricetulus griseus OX=10029 GN=I79_017373 PE=3 SV=1	N407	Deamidation (NQ)	N/A	N/A	N/A	N/A	N/A	N/A	1000	5	0	587	0	1360	0	1420	102	896	30.4	1000	5
78	KRAEISNAIDqYVTDTIGEGE	G3I1V4|G3I1V4_CRIGR	5-aminoimidazole-4-carboxamide ribonucleotide formyltransferase OS=Cricetulus griseus OX=10029 GN=I79_017373 PE=3 SV=1	Q493	Deamidation (NQ)	N/A	N/A	N/A	N/A	N/A	N/A	25.7	0	0	2010	0	1620	0	1230	245	579	39.82	25.7	0
123	SKLPIGDVATqYFADRDMFCA	A0A3L7H828|A0A3L7H828_CRIGR	T-complex protein 1 subunit eta (Fragment) OS=Cricetulus griseus OX=10029 GN=CgPICR_021291 PE=3 SV=1	Q299	Deamidation (NQ)	N/A	N/A	1000	0	N/A	N/A	N/A	N/A	0	10600	0	2100	274	699	0	3810	35.82	1000	0
123	FVWEPAMVRInALTAASEAAC	A0A3L7H828|A0A3L7H828_CRIGR	T-complex protein 1 subunit eta (Fragment) OS=Cricetulus griseus OX=10029 GN=CgPICR_021291 PE=3 SV=1	N499	Deamidation (NQ)	N/A	N/A	N/A	N/A	N/A	N/A	59.89	0	0	9470	0	15400	0	9750	1100	7870	27.88	59.89	0
27	QLITGKEDAAnNYARGHYTIG	G3HWE9|G3HWE9_CRIGR	Tubulin alpha chain OS=Cricetulus griseus OX=10029 GN=I79_015306 PE=3 SV=1	N86	Deamidation (NQ)	30.45	2	N/A	N/A	N/A	N/A	N/A	N/A	262	132000	0	115000	0	104000	0	83300	46.67	30.45	2
27	NEAIYDICRRnLDIERPTYTN	G3HWE9|G3HWE9_CRIGR	Tubulin alpha chain OS=Cricetulus griseus OX=10029 GN=I79_015306 PE=3 SV=1	N201	Deamidation (NQ)	71.66	0	71.66	0	94.89	4	98.18	5	805	105000	358	72500	120	49600	188	79100	47.56	98.18	5
27	GALNVDLTEFqTNLVPYPRIH	G3HWE9|G3HWE9_CRIGR	Tubulin alpha chain OS=Cricetulus griseus OX=10029 GN=I79_015306 PE=3 SV=1	Q241	Deamidation (NQ)	N/A	N/A	32.27	0	N/A	N/A	N/A	N/A	0	18000	0	37700	32.7	23600	0	21900	54.82	32.27	0
27	HEQLSVAEITnACFEPANQMV	G3HWE9|G3HWE9_CRIGR	Tubulin alpha chain OS=Cricetulus griseus OX=10029 GN=I79_015306 PE=3 SV=1	N278	Deamidation (NQ)	N/A	N/A	N/A	N/A	29.58	3	32.94	0	0	82500	687	55800	0	43900	60.7	37600	42.32	32.94	3
27	WCPTGFKVGInYQPPTVVPGG	G3HWE9|G3HWE9_CRIGR	Tubulin alpha chain OS=Cricetulus griseus OX=10029 GN=I79_015306 PE=3 SV=1	N341	Deamidation (NQ)	39.76	0	32.27	1	22.87	0	36.04	1	1190	209000	373	169000	573	144000	645	136000	52.94	39.76	1
27	PTGFKVGINYqPPTVVPGGDL	G3HWE9|G3HWE9_CRIGR	Tubulin alpha chain OS=Cricetulus griseus OX=10029 GN=I79_015306 PE=3 SV=1	Q343	Deamidation (NQ)	54.01	7	80	8	45.01	8	55.91	8	2870	207000	2470	167000	2020	143000	1670	135000	53.5	80	8
27	KVQRAVCMLSnTTAIAEAWAR	G3HWE9|G3HWE9_CRIGR	Tubulin alpha chain OS=Cricetulus griseus OX=10029 GN=I79_015306 PE=3 SV=1	N365	Deamidation (NQ)	1000	5	1000	1	1000	0	N/A	N/A	153	80800	72	64000	361	66400	0	59600	51.06	1000	5
27	QLITGKEDAAnNYARGHYTIG	A0A3L7IBV0|A0A3L7IBV0_CRIGR	Tubulin alpha chain (Fragment) OS=Cricetulus griseus OX=10029 GN=CgPICR_000482 PE=3 SV=1	N100	Deamidation (NQ)	30.45	2	N/A	N/A	N/A	N/A	N/A	N/A	262	132000	0	115000	0	104000	0	83300	46.67	30.45	2
27	NEAIYDICRRnLDIERPTYTN	A0A3L7IBV0|A0A3L7IBV0_CRIGR	Tubulin alpha chain (Fragment) OS=Cricetulus griseus OX=10029 GN=CgPICR_000482 PE=3 SV=1	N215	Deamidation (NQ)	71.66	0	71.66	0	94.89	4	98.18	5	805	105000	358	72500	120	49600	188	79100	47.56	98.18	5
27	GALNVDLTEFqTNLVPYPRIH	A0A3L7IBV0|A0A3L7IBV0_CRIGR	Tubulin alpha chain (Fragment) OS=Cricetulus griseus OX=10029 GN=CgPICR_000482 PE=3 SV=1	Q255	Deamidation (NQ)	N/A	N/A	32.27	0	N/A	N/A	N/A	N/A	0	18000	0	37700	32.7	23600	0	21900	54.82	32.27	0
27	HEQLSVAEITnACFEPANQMV	A0A3L7IBV0|A0A3L7IBV0_CRIGR	Tubulin alpha chain (Fragment) OS=Cricetulus griseus OX=10029 GN=CgPICR_000482 PE=3 SV=1	N292	Deamidation (NQ)	N/A	N/A	N/A	N/A	29.58	3	32.94	0	0	82500	687	55800	0	43900	60.7	37600	42.32	32.94	3
27	WCPTGFKVGInYQPPTVVPGG	A0A3L7IBV0|A0A3L7IBV0_CRIGR	Tubulin alpha chain (Fragment) OS=Cricetulus griseus OX=10029 GN=CgPICR_000482 PE=3 SV=1	N355	Deamidation (NQ)	39.76	0	32.27	1	22.87	0	36.04	1	1190	209000	373	169000	573	144000	645	136000	52.94	39.76	1
27	PTGFKVGINYqPPTVVPGGDL	A0A3L7IBV0|A0A3L7IBV0_CRIGR	Tubulin alpha chain (Fragment) OS=Cricetulus griseus OX=10029 GN=CgPICR_000482 PE=3 SV=1	Q357	Deamidation (NQ)	54.01	7	80	8	45.01	8	55.91	8	2870	207000	2470	167000	2020	143000	1670	135000	53.5	80	8
27	KVQRAVCMLSnTTAIAEAWAR	A0A3L7IBV0|A0A3L7IBV0_CRIGR	Tubulin alpha chain (Fragment) OS=Cricetulus griseus OX=10029 GN=CgPICR_000482 PE=3 SV=1	N379	Deamidation (NQ)	1000	5	1000	1	1000	0	N/A	N/A	153	80800	72	64000	361	66400	0	59600	51.06	1000	5
149	EFLKQAWFIDnQEQEYVQAVK	G3I5L3|G3I5L3_CRIGR	Annexin OS=Cricetulus griseus OX=10029 GN=H671_3g10393 PE=3 SV=1	N16	Deamidation (NQ)	27.95	10	N/A	N/A	N/A	N/A	N/A	N/A	28.6	8020	0	4370	0	4020	0	3730	20.96	27.95	10
91	VHDFPDFDPNqDAEALYTAMK	A0A3L7GMZ2|A0A3L7GMZ2_CRIGR	Annexin (Fragment) OS=Cricetulus griseus OX=10029 GN=CgPICR_003865 PE=3 SV=1	Q18	Deamidation (NQ)	N/A	N/A	N/A	N/A	N/A	N/A	33.97	6	0	3480	0	855	0	755	149	674	51.86	33.97	6
205	DEDVEELTASqREAAERAMRQ	G3H7V9|G3H7V9_CRIGR	DNA replication licensing factor MCM2 OS=Cricetulus griseus OX=10029 GN=I79_006453 PE=3 SV=1	Q110	Deamidation (NQ)	N/A	N/A	N/A	N/A	N/A	N/A	1000	0	0	0	0	997	0	0	69.6	0	30.82	1000	0
205	CKENRESLVVnYEDLAAREHV	G3H7V9|G3H7V9_CRIGR	DNA replication licensing factor MCM2 OS=Cricetulus griseus OX=10029 GN=I79_006453 PE=3 SV=1	N234	Deamidation (NQ)	N/A	N/A	N/A	N/A	N/A	N/A	50.34	43	0	2800	0	1880	0	1470	183	2910	32.5	50.34	43
189	ILVLTYPLIGnYGIPSDEEDD	A0A3L7HBY6|A0A3L7HBY6_CRIGR	Aspartate carbamoyltransferase OS=Cricetulus griseus OX=10029 GN=CgPICR_006372 PE=3 SV=1	N59	Deamidation (NQ)	N/A	N/A	N/A	N/A	34.95	0	N/A	N/A	0	0	100	87.2	0	0	0	0	34.52	34.95	0
189	ILVLTYPLIGnYGIPSDEEDD	G3GXT2|G3GXT2_CRIGR	Aspartate carbamoyltransferase OS=Cricetulus griseus OX=10029 GN=I79_002575 PE=3 SV=1	N59	Deamidation (NQ)	N/A	N/A	N/A	N/A	34.95	0	N/A	N/A	0	0	100	87.2	0	0	0	0	34.52	34.95	0
66	IKKEVKGDLEnAFLNLVQCIQ	A0A3L7HVV8|A0A3L7HVV8_CRIGR	Annexin OS=Cricetulus griseus OX=10029 GN=CgPICR_005226 PE=3 SV=1	N266	Deamidation (NQ)	N/A	N/A	N/A	N/A	35.98	1	N/A	N/A	0	807	420	8350	0	7060	0	4080	53.22	35.98	1
66	VKGDLENAFLnLVQCIQNKPL	A0A3L7HVV8|A0A3L7HVV8_CRIGR	Annexin OS=Cricetulus griseus OX=10029 GN=CgPICR_005226 PE=3 SV=1	N270	Deamidation (NQ)	N/A	N/A	N/A	N/A	N/A	N/A	38.67	0	0	730	0	8770	0	7060	49.7	4030	48.81	38.67	0
184	LVSVLQNKMSnYDTDLFVPYF	G3IG23|G3IG23_CRIGR	Alanine--tRNA ligase OS=Cricetulus griseus OX=10029 GN=AARS PE=3 SV=1	N257	Deamidation (NQ)	61.12	0	N/A	N/A	N/A	N/A	N/A	N/A	173	3630	0	2140	0	1790	0	1830	26.81	61.12	0
152	VIRNGEKMSInAEDVVVGDLV	A0A061IKK9|A0A061IKK9_CRIGR	Sodium/potassium-transporting ATPase subunit alpha OS=Cricetulus griseus OX=10029 GN=H671_1g1941 PE=3 SV=1	N201	Deamidation (NQ)	N/A	N/A	N/A	N/A	N/A	N/A	1000	0	0	1030	0	1210	0	1480	54.4	1970	38.01	1000	0
152	VIRNGEKMSInAEDVVVGDLV	A0A061ILJ8|A0A061ILJ8_CRIGR	Sodium/potassium-transporting ATPase subunit alpha OS=Cricetulus griseus OX=10029 GN=H671_1g1941 PE=3 SV=1	N201	Deamidation (NQ)	N/A	N/A	N/A	N/A	N/A	N/A	1000	0	0	1030	0	1210	0	1480	54.4	1970	38.01	1000	0
157	YGMIYLGKDTnGENIAESLVA	G3GZ85|G3GZ85_CRIGR	Staphylococcal nuclease domain-containing protein OS=Cricetulus griseus OX=10029 GN=I79_003116 PE=4 SV=1	N95	Deamidation (NQ)	38.15	11	N/A	N/A	28.35	0	28.35	0	262	1140	88.8	819	0	584	403	1660	42.11	38.15	11
24	****MVKVGVnGFGRIGRLVT	G3GUM6|G3GUM6_CRIGR	Glyceraldehyde-3-phosphate dehydrogenase OS=Cricetulus griseus OX=10029 GN=I79_001391 PE=3 SV=1	N7	Deamidation (NQ)	1000	100	N/A	N/A	1000	21	1000	82	5420	263	1000	26.8	0	0	7580	371	55.62	1000	100
24	VINGKAITIFqERDPANIKWG	G3GUM6|G3GUM6_CRIGR	Glyceraldehyde-3-phosphate dehydrogenase OS=Cricetulus griseus OX=10029 GN=I79_001391 PE=3 SV=1	Q76	Deamidation (NQ)	46.3	1	N/A	N/A	53.22	1	35.17	1	1080	182000	84.7	111000	0	24300	770	151000	55.36	53.22	1
24	ITIFQERDPAnIKWGDAGAEY	G3GUM6|G3GUM6_CRIGR	Glyceraldehyde-3-phosphate dehydrogenase OS=Cricetulus griseus OX=10029 GN=I79_001391 PE=3 SV=1	N82	Deamidation (NQ)	28.13	1	N/A	N/A	N/A	N/A	22.09	0	410	170000	0	105000	0	24400	244	138000	36.09	28.13	1
24	KYDNSLKIVSnASCTTNCLAP	G3GUM6|G3GUM6_CRIGR	Glyceraldehyde-3-phosphate dehydrogenase OS=Cricetulus griseus OX=10029 GN=I79_001391 PE=3 SV=1	N147	Deamidation (NQ)	90.21	0	139.02	1	71.26	1	156.12	2	7270	190000	3170	76200	2150	47700	6390	142000	75.38	156.12	2
24	LAPLAKVIHDnFGIVEGLMTT	G3GUM6|G3GUM6_CRIGR	Glyceraldehyde-3-phosphate dehydrogenase OS=Cricetulus griseus OX=10029 GN=I79_001391 PE=3 SV=1	N165	Deamidation (NQ)	70.85	0	35.69	0	104.02	0	28.23	1	536	135000	317	151000	190	231000	261	146000	48.48	104.02	1
24	MTTVHAITATqKTVDGPSGKL	G3GUM6|G3GUM6_CRIGR	Glyceraldehyde-3-phosphate dehydrogenase OS=Cricetulus griseus OX=10029 GN=I79_001391 PE=3 SV=1	Q183	Deamidation (NQ)	40.18	0	48.64	0	58.9	0	N/A	N/A	391	134000	518	150000	436	231000	0	146000	42.91	58.9	0
148	FELEAFYSDPqGVPYPEAKIG	sp|Q60446|HS105_CRIGR	Heat shock protein 105 kDa OS=Cricetulus griseus OX=10029 GN=HSPH1 PE=2 SV=1	Q450	Deamidation (NQ)	1000	0	N/A	N/A	1000	0	N/A	N/A	253	2560	179	1730	0	1570	0	1380	48.75	1000	0
148	FELEAFYSDPqGVPYPEAKIG	A0A061I835|A0A061I835_CRIGR	Heat shock 110 kDa protein OS=Cricetulus griseus OX=10029 GN=CgPICR_011780 PE=3 SV=1	Q450	Deamidation (NQ)	1000	0	N/A	N/A	1000	0	N/A	N/A	253	2560	179	1730	0	1570	0	1380	48.75	1000	0
95	YPLYGLGELPqGFARLSAIYG	A0A3L7I234|A0A3L7I234_CRIGR	Rab GDP dissociation inhibitor OS=Cricetulus griseus OX=10029 GN=CgPICR_005330 PE=3 SV=1	Q214	Deamidation (NQ)	N/A	N/A	1000	0	N/A	N/A	N/A	N/A	0	15000	0	12200	28.7	12300	0	10100	48.73	1000	0
95	YPLYGLGELPqGFARLSAIYG	G3GR73|G3GR73_CRIGR	Rab GDP dissociation inhibitor OS=Cricetulus griseus OX=10029 GN=H671_3g8659 PE=3 SV=1	Q236	Deamidation (NQ)	N/A	N/A	1000	0	N/A	N/A	N/A	N/A	0	15000	0	12200	28.7	12300	0	10100	48.73	1000	0
29	KYDNSLKIVSnASCTTNCLAP	A0A3L7IKD7|A0A3L7IKD7_CRIGR	Glyceraldehyde-3-phosphate dehydrogenase OS=Cricetulus griseus OX=10029 GN=CgPICR_008936 PE=3 SV=1	N147	Deamidation (NQ)	90.21	0	139.02	1	71.26	1	156.12	2	7270	190000	3170	76200	2150	47700	6390	142000	75.38	156.12	2
29	LAPLAKVIHDnFGIVEGLMTT	A0A3L7IKD7|A0A3L7IKD7_CRIGR	Glyceraldehyde-3-phosphate dehydrogenase OS=Cricetulus griseus OX=10029 GN=CgPICR_008936 PE=3 SV=1	N165	Deamidation (NQ)	70.85	0	35.69	0	104.02	0	28.23	1	536	135000	317	151000	190	231000	261	146000	48.48	104.02	1
29	MTTVHAITATqKTVDGPSGKL	A0A3L7IKD7|A0A3L7IKD7_CRIGR	Glyceraldehyde-3-phosphate dehydrogenase OS=Cricetulus griseus OX=10029 GN=CgPICR_008936 PE=3 SV=1	Q183	Deamidation (NQ)	40.18	0	48.64	0	58.9	0	N/A	N/A	391	134000	518	150000	436	231000	0	146000	42.91	58.9	0
29	KLWRDGRGAAqNIIPASTGAA	A0A3L7IKD7|A0A3L7IKD7_CRIGR	Glyceraldehyde-3-phosphate dehydrogenase OS=Cricetulus griseus OX=10029 GN=CgPICR_008936 PE=3 SV=1	Q202	Deamidation (NQ)	N/A	N/A	N/A	N/A	N/A	N/A	21.93	2	0	38300	0	13100	0	9510	1180	50300	49.66	21.93	2
29	LWRDGRGAAQnIIPASTGAAK	A0A3L7IKD7|A0A3L7IKD7_CRIGR	Glyceraldehyde-3-phosphate dehydrogenase OS=Cricetulus griseus OX=10029 GN=CgPICR_008936 PE=3 SV=1	N203	Deamidation (NQ)	21.93	11	N/A	N/A	N/A	N/A	N/A	N/A	572	38600	0	13100	0	9510	0	51300	26.61	21.93	11
29	KAVGKVIPELnGKLTGLAFRV	A0A3L7IKD7|A0A3L7IKD7_CRIGR	Glyceraldehyde-3-phosphate dehydrogenase OS=Cricetulus griseus OX=10029 GN=CgPICR_008936 PE=3 SV=1	N223	Deamidation (NQ)	1000	1	N/A	N/A	N/A	N/A	1000	0	3830	1060	0	404	0	0	4250	1810	28.57	1000	1
29	NFVKLISWYDnEFGYSNRVVD	A0A3L7IKD7|A0A3L7IKD7_CRIGR	Glyceraldehyde-3-phosphate dehydrogenase OS=Cricetulus griseus OX=10029 GN=CgPICR_008936 PE=3 SV=1	N314	Deamidation (NQ)	N/A	N/A	49.54	23	47.92	0	82.63	36	0	180000	29.6	134000	1720	141000	1870	141000	62.46	82.63	36
378	YWLEEAECRDqYSVIFESGDR	A0A3L7HQ14|A0A3L7HQ14_CRIGR	Eukaryotic translation initiation factor 3 subunit B OS=Cricetulus griseus OX=10029 GN=EIF3B PE=3 SV=1	Q292	Deamidation (NQ)	1000	0	N/A	N/A	N/A	N/A	N/A	N/A	168	72.6	0	0	0	0	0	0	28.2	1000	0
90	KVAISELFAKnDLAVVDVRTG	A0A3L7IC01|A0A3L7IC01_CRIGR	NCL OS=Cricetulus griseus OX=10029 GN=CgPICR_000545 PE=4 SV=1	N336	Deamidation (NQ)	1000	1	N/A	N/A	N/A	N/A	1000	4	430	10900	0	9440	0	8870	297	8500	36.37	1000	4
90	VRAARTLLAKnLSFNITEDEL	A0A3L7IC01|A0A3L7IC01_CRIGR	NCL OS=Cricetulus griseus OX=10029 GN=CgPICR_000545 PE=4 SV=1	N401	Deamidation (NQ)	N/A	N/A	N/A	N/A	N/A	N/A	41.52	3	0	501	0	2060	0	175	109	1280	45.46	41.52	3
90	KSKGFGFVDFnSEEDAKAAKE	A0A3L7IC01|A0A3L7IC01_CRIGR	NCL OS=Cricetulus griseus OX=10029 GN=CgPICR_000545 PE=4 SV=1	N532	Deamidation (NQ)	1000	12	N/A	N/A	N/A	N/A	1000	31	282	25100	0	16400	0	12200	258	19400	59.81	1000	31
168	FTLEAYYSSPqDLPYPDPAIA	A0A3L7GN31|A0A3L7GN31_CRIGR	HSPA4 OS=Cricetulus griseus OX=10029 GN=CgPICR_003897 PE=3 SV=1	Q402	Deamidation (NQ)	N/A	N/A	24.79	0	N/A	N/A	N/A	N/A	0	176	0	2030	209	1160	0	458	33.49	24.79	0
168	DLPYPDPAIAqFSVQKVTPQS	A0A3L7GN31|A0A3L7GN31_CRIGR	HSPA4 OS=Cricetulus griseus OX=10029 GN=CgPICR_003897 PE=3 SV=1	Q413	Deamidation (NQ)	25.04	0	N/A	N/A	N/A	N/A	N/A	N/A	87.4	172	0	2030	0	1370	0	458	48.37	25.04	0
278	AGVRCFGPTAqAAQLESSKKF	G3GT56|G3GT56_CRIGR	Trifunctional purine biosynthetic protein adenosine-3 OS=Cricetulus griseus OX=10029 GN=I79_000830 PE=3 SV=1	Q99	Deamidation (NQ)	44.43	0	N/A	N/A	37.8	4	83.87	0	1690	0	214	0	0	0	1000	0	27.25	83.87	4
278	VGVASSGLHSnGFSLVRKIVA	G3GT56|G3GT56_CRIGR	Trifunctional purine biosynthetic protein adenosine-3 OS=Cricetulus griseus OX=10029 GN=I79_000830 PE=3 SV=1	N622	Deamidation (NQ)	1000	0	1000	5	1000	7	1000	3	605	583	547	335	102	117	125	260	62.35	1000	7
86	AENYLGHTAKnAVITVPAYFN	sp|O35501|GRP75_CRIGR	Stress-70 protein mitochondrial OS=Cricetulus griseus OX=10029 GN=HSPA9 PE=2 SV=1	N188	Deamidation (NQ)	95.75	0	N/A	N/A	43.65	0	116.35	0	508	19400	137	10700	0	8570	52.2	8820	42.41	116.35	0
86	NAVITVPAYFnDSQRQATKDA	sp|O35501|GRP75_CRIGR	Stress-70 protein mitochondrial OS=Cricetulus griseus OX=10029 GN=HSPA9 PE=2 SV=1	N198	Deamidation (NQ)	30.71	2	N/A	N/A	N/A	N/A	N/A	N/A	1100	18800	0	10300	0	8260	0	8440	50.56	30.71	2
86	QKGVFEVKSTnGDTFLGGEDF	sp|O35501|GRP75_CRIGR	Stress-70 protein mitochondrial OS=Cricetulus griseus OX=10029 GN=HSPA9 PE=2 SV=1	N268	Deamidation (NQ)	134.1	0	149.73	0	111.64	4	126.65	0	10600	10700	5970	5770	3860	4550	5670	5690	72.92	149.73	4
86	KAKCELSSSVqTDINLPYLTM	sp|O35501|GRP75_CRIGR	Stress-70 protein mitochondrial OS=Cricetulus griseus OX=10029 GN=HSPA9 PE=2 SV=1	Q324	Deamidation (NQ)	N/A	N/A	N/A	N/A	28.69	0	N/A	N/A	0	2260	190	2210	0	1350	0	479	39.2	28.69	0
86	ELSSSVQTDInLPYLTMDASG	sp|O35501|GRP75_CRIGR	Stress-70 protein mitochondrial OS=Cricetulus griseus OX=10029 GN=HSPA9 PE=2 SV=1	N328	Deamidation (NQ)	N/A	N/A	N/A	N/A	42.88	3	N/A	N/A	0	2260	45.2	2360	0	1350	0	479	43.56	42.88	3
86	RTIAPCQKAMqDAEVSKSDIG	sp|O35501|GRP75_CRIGR	Stress-70 protein mitochondrial OS=Cricetulus griseus OX=10029 GN=HSPA9 PE=2 SV=1	Q371	Deamidation (NQ)	N/A	N/A	1000	0	N/A	N/A	N/A	N/A	0	836	0	6340	90.6	4750	0	0	31.74	1000	0
117	LQAVNSVQSGnLALAASAAAV	G3HF46|G3HF46_CRIGR	Polypyrimidine tract-binding protein 1 OS=Cricetulus griseus OX=10029 GN=I79_009199 PE=4 SV=1	N133	Deamidation (NQ)	N/A	N/A	N/A	N/A	27.06	0	N/A	N/A	0	0	378	187	0	394	0	0	30.85	27.06	0
117	QSPVLRIIVEnLFYPVTLDVL	G3HF46|G3HF46_CRIGR	Polypyrimidine tract-binding protein 1 OS=Cricetulus griseus OX=10029 GN=I79_009199 PE=4 SV=1	N162	Deamidation (NQ)	24	0	62.69	0	58.5	0	62.69	23	308	378	389	1480	134	422	529	861	45.35	62.69	23
117	KLSLDGQNIYnACCTLRIDFS	G3HF46|G3HF46_CRIGR	Polypyrimidine tract-binding protein 1 OS=Cricetulus griseus OX=10029 GN=I79_009199 PE=4 SV=1	N220	Deamidation (NQ)	91.37	11	N/A	N/A	N/A	N/A	N/A	N/A	113	12700	0	9130	0	7030	0	8020	56.06	91.37	11
117	IAIPGLAGAGnSVLLVSNLNP	G3HF46|G3HF46_CRIGR	Polypyrimidine tract-binding protein 1 OS=Cricetulus griseus OX=10029 GN=I79_009199 PE=4 SV=1	N333	Deamidation (NQ)	35.44	0	29.58	0	34.74	0	21.15	1	270	21000	284	20100	259	17700	154	14800	57.08	35.44	1
117	FPPSATLHLSnIPPSVSEDDL	G3HF46|G3HF46_CRIGR	Polypyrimidine tract-binding protein 1 OS=Cricetulus griseus OX=10029 GN=I79_009199 PE=4 SV=1	N457	Deamidation (NQ)	N/A	N/A	35.48	0	N/A	N/A	N/A	N/A	0	8810	0	1190	30.8	2220	0	1830	23.68	35.48	0
117	EDDLKNLFSSnGGVVKGFKFF	G3HF46|G3HF46_CRIGR	Polypyrimidine tract-binding protein 1 OS=Cricetulus griseus OX=10029 GN=I79_009199 PE=4 SV=1	N474	Deamidation (NQ)	76.16	7	N/A	N/A	N/A	N/A	76.16	5	1150	0	0	0	0	0	1070	0	41.35	76.16	7
117	LQAVNSVQSGnLALAASAAAV	A0A3L7HHS4|A0A3L7HHS4_CRIGR	Polypyrimidine tract-binding protein 1 OS=Cricetulus griseus OX=10029 GN=CgPICR_013097 PE=4 SV=1	N152	Deamidation (NQ)	N/A	N/A	N/A	N/A	27.06	0	N/A	N/A	0	0	378	187	0	394	0	0	30.85	27.06	0
117	QSPVLRIIVEnLFYPVTLDVL	A0A3L7HHS4|A0A3L7HHS4_CRIGR	Polypyrimidine tract-binding protein 1 OS=Cricetulus griseus OX=10029 GN=CgPICR_013097 PE=4 SV=1	N181	Deamidation (NQ)	24	0	62.69	0	58.5	0	62.69	23	308	378	389	1480	134	422	529	861	45.35	62.69	23
117	KLSLDGQNIYnACCTLRIDFS	A0A3L7HHS4|A0A3L7HHS4_CRIGR	Polypyrimidine tract-binding protein 1 OS=Cricetulus griseus OX=10029 GN=CgPICR_013097 PE=4 SV=1	N239	Deamidation (NQ)	91.37	11	N/A	N/A	N/A	N/A	N/A	N/A	113	12700	0	9130	0	7030	0	8020	56.06	91.37	11
117	IAIPGLAGAGnSVLLVSNLNP	A0A3L7HHS4|A0A3L7HHS4_CRIGR	Polypyrimidine tract-binding protein 1 OS=Cricetulus griseus OX=10029 GN=CgPICR_013097 PE=4 SV=1	N352	Deamidation (NQ)	35.44	0	29.58	0	34.74	0	21.15	1	270	21000	284	20100	259	17700	154	14800	57.08	35.44	1
117	FPPSATLHLSnIPPSVSEDDL	A0A3L7HHS4|A0A3L7HHS4_CRIGR	Polypyrimidine tract-binding protein 1 OS=Cricetulus griseus OX=10029 GN=CgPICR_013097 PE=4 SV=1	N476	Deamidation (NQ)	N/A	N/A	35.48	0	N/A	N/A	N/A	N/A	0	8810	0	1190	30.8	2220	0	1830	23.68	35.48	0
117	EDDLKNLFSSnGGVVKGFKFF	A0A3L7HHS4|A0A3L7HHS4_CRIGR	Polypyrimidine tract-binding protein 1 OS=Cricetulus griseus OX=10029 GN=CgPICR_013097 PE=4 SV=1	N493	Deamidation (NQ)	76.16	7	N/A	N/A	N/A	N/A	76.16	5	1150	0	0	0	0	0	1070	0	41.35	76.16	7
172	IRDKFPEVIInFPDPAQKSDI	G3H4V0|G3H4V0_CRIGR	Vigilin OS=Cricetulus griseus OX=10029 GN=I79_005313 PE=4 SV=1	N543	Deamidation (NQ)	N/A	N/A	N/A	N/A	49.8	0	N/A	N/A	0	1410	88.7	420	0	0	0	290	35.59	49.8	0
172	MQKMVADLVEnSYSISVPIFK	G3H4V0|G3H4V0_CRIGR	Vigilin OS=Cricetulus griseus OX=10029 GN=I79_005313 PE=4 SV=1	N580	Deamidation (NQ)	1000	1	N/A	N/A	N/A	N/A	N/A	N/A	314	1280	0	2680	0	2100	0	3620	36.05	1000	1
172	IIFPAAEDKEqDLITIVGKED	G3H4V0|G3H4V0_CRIGR	Vigilin OS=Cricetulus griseus OX=10029 GN=I79_005313 PE=4 SV=1	Q771	Deamidation (NQ)	N/A	N/A	N/A	N/A	1000	0	N/A	N/A	0	1390	61.1	2300	0	2190	0	2700	29.69	1000	0
219	LRGGSPGVPVnGLISEENVSL	G3GU10|G3GU10_CRIGR	Formyltetrahydrofolate synthetase OS=Cricetulus griseus OX=10029 GN=I79_001156 PE=3 SV=1	N307	Deamidation (NQ)	N/A	N/A	N/A	N/A	34.74	1	1000	1	0	0	154	386	0	316	162	161	63.61	1000	1
219	VPVNGLISEEnVSLLAAALRI	G3GU10|G3GU10_CRIGR	Formyltetrahydrofolate synthetase OS=Cricetulus griseus OX=10029 GN=I79_001156 PE=3 SV=1	N314	Deamidation (NQ)	N/A	N/A	N/A	N/A	N/A	N/A	1000	0	0	0	0	540	0	316	35.6	288	46.24	1000	0
219	ALYNRLVPLVnGVREFSEIQL	G3GU10|G3GU10_CRIGR	Formyltetrahydrofolate synthetase OS=Cricetulus griseus OX=10029 GN=I79_001156 PE=3 SV=1	N524	Deamidation (NQ)	1000	10	N/A	N/A	N/A	N/A	1000	12	378	263	0	0	0	0	337	0	36.76	1000	12
150	INYIPDDTKPnGRKVVGDVAY	G3H4Z5|G3H4Z5_CRIGR	C-1-tetrahydrofolate synthase cytoplasmic OS=Cricetulus griseus OX=10029 GN=H671_5g14786 PE=3 SV=1	N248	Deamidation (NQ)	69.57	1	90	2	31.37	2	74.47	0	2130	1080	912	678	669	485	434	616	62.38	90	2
150	GKSTTTIGLVqALGAHLNQNV	G3H4Z5|G3H4Z5_CRIGR	C-1-tetrahydrofolate synthase cytoplasmic OS=Cricetulus griseus OX=10029 GN=H671_5g14786 PE=3 SV=1	Q395	Deamidation (NQ)	N/A	N/A	61.14	0	N/A	N/A	N/A	N/A	0	1630	0	3550	218	1760	0	1290	30.44	61.14	0
150	INYIPDDTKPnGRKVVGDVAY	A0A061HZ51|A0A061HZ51_CRIGR	C-1-tetrahydrofolate synthase cytoplasmic OS=Cricetulus griseus OX=10029 GN=H671_5g14786 PE=3 SV=1	N248	Deamidation (NQ)	69.57	1	90	2	31.37	2	74.47	0	2130	1080	912	678	669	485	434	616	62.38	90	2
150	GKSTTTIGLVqALGAHLNQNV	A0A061HZ51|A0A061HZ51_CRIGR	C-1-tetrahydrofolate synthase cytoplasmic OS=Cricetulus griseus OX=10029 GN=H671_5g14786 PE=3 SV=1	Q395	Deamidation (NQ)	N/A	N/A	61.14	0	N/A	N/A	N/A	N/A	0	1630	0	3550	218	1760	0	1290	30.44	61.14	0
68	SPDCKLLIVSnPVDILTYVAW	A0A3L7HVN5|A0A3L7HVN5_CRIGR	L-lactate dehydrogenase OS=Cricetulus griseus OX=10029 GN=CgPICR_015787 PE=3 SV=1	N167	Deamidation (NQ)	N/A	N/A	1000	0	N/A	N/A	1000	5	0	6880	0	24000	32.7	12700	123	11400	47.35	1000	5
68	VFLSVPCVLGqNGISDVVKVT	A0A3L7HVN5|A0A3L7HVN5_CRIGR	L-lactate dehydrogenase OS=Cricetulus griseus OX=10029 GN=CgPICR_015787 PE=3 SV=1	Q326	Deamidation (NQ)	1000	12	N/A	N/A	N/A	N/A	1000	6	83.5	16000	0	37800	0	18400	254	8180	21.96	1000	12
68	FLSVPCVLGQnGISDVVKVTL	A0A3L7HVN5|A0A3L7HVN5_CRIGR	L-lactate dehydrogenase OS=Cricetulus griseus OX=10029 GN=CgPICR_015787 PE=3 SV=1	N327	Deamidation (NQ)	1000	4	40	0	40	1	1000	6	83.5	8500	15100	21200	7060	10900	3990	3400	61.47	1000	6
68	DTLWGIQKELqF*********	A0A3L7HVN5|A0A3L7HVN5_CRIGR	L-lactate dehydrogenase OS=Cricetulus griseus OX=10029 GN=CgPICR_015787 PE=3 SV=1	Q360	Deamidation (NQ)	N/A	N/A	N/A	N/A	N/A	N/A	25.7	0	0	824	0	3170	0	4650	112	371	27.84	25.7	0
68	SPDCKLLIVSnPVDILTYVAW	G3I255|G3I255_CRIGR	L-lactate dehydrogenase OS=Cricetulus griseus OX=10029 GN=I79_017480 PE=3 SV=1	N167	Deamidation (NQ)	N/A	N/A	1000	0	N/A	N/A	1000	5	0	6880	0	24000	32.7	12700	123	11400	47.35	1000	5
68	VFLSVPCVLGqNGISDVVKVT	G3I255|G3I255_CRIGR	L-lactate dehydrogenase OS=Cricetulus griseus OX=10029 GN=I79_017480 PE=3 SV=1	Q347	Deamidation (NQ)	1000	12	N/A	N/A	N/A	N/A	1000	6	83.5	16000	0	37800	0	18400	254	8180	21.96	1000	12
68	FLSVPCVLGQnGISDVVKVTL	G3I255|G3I255_CRIGR	L-lactate dehydrogenase OS=Cricetulus griseus OX=10029 GN=I79_017480 PE=3 SV=1	N348	Deamidation (NQ)	1000	4	40	0	40	1	1000	6	83.5	8500	15100	21200	7060	10900	3990	3400	61.47	1000	6
68	DTLWGIQKELqF*********	G3I255|G3I255_CRIGR	L-lactate dehydrogenase OS=Cricetulus griseus OX=10029 GN=I79_017480 PE=3 SV=1	Q381	Deamidation (NQ)	N/A	N/A	N/A	N/A	N/A	N/A	25.7	0	0	824	0	3170	0	4650	112	371	27.84	25.7	0
275	RFQSGDFHVInGVLRTAHSLF	G3HES3|G3HES3_CRIGR	Chromosome segregation 1-like protein OS=Cricetulus griseus OX=10029 GN=I79_009067 PE=3 SV=1	N147	Deamidation (NQ)	63.99	33	N/A	N/A	N/A	N/A	81.33	37	210	878	0	500	0	340	242	925	53.71	81.33	37
242	QREITLKGFRnGSFGVLVATN	A0A3L7INF3|A0A3L7INF3_CRIGR	RNA helicase OS=Cricetulus griseus OX=10029 GN=CgPICR_018872 PE=3 SV=1	N480	Deamidation (NQ)	102.97	0	116.4	0	N/A	N/A	153.52	0	283	825	0	795	211	486	425	622	60.27	153.52	0
89	AVMVSHLQLNnGAKMPILGLG	A0A3L7IJ25|A0A3L7IJ25_CRIGR	AKR1B1 OS=Cricetulus griseus OX=10029 GN=CgPICR_009155 PE=3 SV=1	N182	Deamidation (NQ)	30.45	7	30.45	2	33.97	5	30.45	6	3490	2520	1850	1410	1390	350	5790	2030	39.83	33.97	7
89	EGLVKSIGVSnFNPLQIERIL	A0A3L7IJ25|A0A3L7IJ25_CRIGR	AKR1B1 OS=Cricetulus griseus OX=10029 GN=CgPICR_009155 PE=3 SV=1	N406	Deamidation (NQ)	N/A	N/A	30.83	26	35.36	11	36.8	20	0	48300	419	57100	126	61200	371	50000	50.69	36.8	26
89	SIGVSNFNPLqIERILNKPGL	A0A3L7IJ25|A0A3L7IJ25_CRIGR	AKR1B1 OS=Cricetulus griseus OX=10029 GN=CgPICR_009155 PE=3 SV=1	Q411	Deamidation (NQ)	41.59	11	22.69	6	N/A	N/A	28.35	18	230	48300	0	57600	427	60900	290	50100	45.7	41.59	18
89	KSVTPARIAEnLKVFDFELSK	A0A3L7IJ25|A0A3L7IJ25_CRIGR	AKR1B1 OS=Cricetulus griseus OX=10029 GN=CgPICR_009155 PE=3 SV=1	N518	Deamidation (NQ)	N/A	N/A	N/A	N/A	38.28	0	N/A	N/A	0	0	162	0	0	210	0	0	37.14	38.28	0
248	VKLAATNALLnSLEFTKANFD	A0A061HXH9|A0A061HXH9_CRIGR	Importin subunit beta-1 OS=Cricetulus griseus OX=10029 GN=H671_7g18578 PE=3 SV=1	N949	Deamidation (NQ)	121.83	13	N/A	N/A	N/A	N/A	N/A	N/A	385	18400	0	10100	0	10200	0	10400	58.67	121.83	13
98	TGATCKELASqPDVDGFLVGG	A0A3L7HAT5|A0A3L7HAT5_CRIGR	Triosephosphate isomerase OS=Cricetulus griseus OX=10029 GN=CgPICR_018409 PE=3 SV=1	Q270	Deamidation (NQ)	21.23	0	N/A	N/A	N/A	N/A	N/A	N/A	53.9	28000	0	32700	0	34100	0	14100	33.12	21.23	0
98	SLKPEFVDIInAKC*******	A0A3L7HAT5|A0A3L7HAT5_CRIGR	Triosephosphate isomerase OS=Cricetulus griseus OX=10029 GN=CgPICR_018409 PE=3 SV=1	N292	Deamidation (NQ)	36.58	0	N/A	N/A	N/A	N/A	N/A	N/A	83.1	28000	0	39200	0	34100	0	14100	19.9	36.58	0
187	SPYRALLDTLqLGPDALTVHL	G3I064|G3I064_CRIGR	Neutral alpha-glucosidase AB OS=Cricetulus griseus OX=10029 GN=I79_016741 PE=3 SV=1	Q68	Deamidation (NQ)	N/A	N/A	1000	2	N/A	N/A	N/A	N/A	0	0	0	1900	69.3	0	0	189	38.6	1000	2
211	EIFGGTADKKnLVDPFVEVSF	A0A061IEX9|A0A061IEX9_CRIGR	Myoferlin isoform 1 OS=Cricetulus griseus OX=10029 GN=H671_3g8947 PE=3 SV=1	N393	Deamidation (NQ)	N/A	N/A	1000	1	N/A	N/A	N/A	N/A	0	283	0	1130	54.4	895	0	732	19.45	1000	1
234	PQYILDDFIQnGRAAECNIVV	A0A3L7HJP2|A0A3L7HJP2_CRIGR	RNA helicase (Fragment) OS=Cricetulus griseus OX=10029 GN=CgPICR_000845 PE=3 SV=1	N399	Deamidation (NQ)	26.02	1	N/A	N/A	N/A	N/A	N/A	N/A	1080	864	0	900	0	802	0	990	54.49	26.02	1
115	RVVDFIDEGVnIGLEVKRKTA	G3HW36|G3HW36_CRIGR	Serine hydroxymethyltransferase OS=Cricetulus griseus OX=10029 GN=I79_015184 PE=3 SV=1	N453	Deamidation (NQ)	1000	0	N/A	N/A	N/A	N/A	N/A	N/A	132	2460	0	4890	0	2530	0	2190	39.47	1000	0
289	AQMREATTLAnGVLASLNLPA	G3H2N6|G3H2N6_CRIGR	Programmed cell death 6-interacting protein OS=Cricetulus griseus OX=10029 GN=I79_004454 PE=4 SV=1	N393	Deamidation (NQ)	39.31	1	N/A	N/A	N/A	N/A	N/A	N/A	31.3	120	0	826	0	277	0	153	24.66	39.31	1
289	TLANGVLASLnLPAAIEDVSG	G3H2N6|G3H2N6_CRIGR	Programmed cell death 6-interacting protein OS=Cricetulus griseus OX=10029 GN=I79_004454 PE=4 SV=1	N400	Deamidation (NQ)	49.36	0	N/A	N/A	26.69	0	25.92	0	151	0	367	459	0	80.1	153	0	49.33	49.36	0
289	MTSKFLTALAqDGVINEEALS	G3H2N6|G3H2N6_CRIGR	Programmed cell death 6-interacting protein OS=Cricetulus griseus OX=10029 GN=I79_004454 PE=4 SV=1	Q590	Deamidation (NQ)	N/A	N/A	N/A	N/A	33.28	10	N/A	N/A	0	0	173	0	0	0	0	0	27.24	33.28	10
289	VLKNLATAYDnFVELVANLKE	G3H2N6|G3H2N6_CRIGR	Programmed cell death 6-interacting protein OS=Cricetulus griseus OX=10029 GN=I79_004454 PE=4 SV=1	N662	Deamidation (NQ)	N/A	N/A	N/A	N/A	N/A	N/A	31.66	0	0	0	0	233	0	291	59.1	162	33.17	31.66	0
166	TAAFLLPILSqIYADGPGEAL	G3GSH5|G3GSH5_CRIGR	RNA helicase OS=Cricetulus griseus OX=10029 GN=I79_000589 PE=3 SV=1	Q241	Deamidation (NQ)	1000	0	1000	0	1000	0	1000	0	55.2	231	332	1870	344	1830	463	1920	57.55	1000	0
124	APEEEMDECEqALAAEPKAKD	A0A061IC58|A0A061IC58_CRIGR	Elongation factor 1-gamma OS=Cricetulus griseus OX=10029 GN=H671_3g9663 PE=4 SV=1	Q281	Deamidation (NQ)	1000	0	N/A	N/A	N/A	N/A	N/A	N/A	173	5500	0	3100	0	302	0	1760	44.27	1000	0
124	ELAFPLSPDWqVDYESYTWRK	A0A061IC58|A0A061IC58_CRIGR	Elongation factor 1-gamma OS=Cricetulus griseus OX=10029 GN=H671_3g9663 PE=4 SV=1	Q404	Deamidation (NQ)	35.9	0	N/A	N/A	N/A	N/A	N/A	N/A	75.5	51.5	0	347	0	0	0	0	46.19	35.9	0
124	APEEEMDECEqALAAEPKAKD	A0A3L7HXC3|A0A3L7HXC3_CRIGR	Elongation factor 1-gamma (Fragment) OS=Cricetulus griseus OX=10029 GN=CgPICR_009379 PE=4 SV=1	Q264	Deamidation (NQ)	1000	0	N/A	N/A	N/A	N/A	N/A	N/A	173	5500	0	3100	0	302	0	1760	44.27	1000	0
124	ELAFPLSPDWqVDYESYTWRK	A0A3L7HXC3|A0A3L7HXC3_CRIGR	Elongation factor 1-gamma (Fragment) OS=Cricetulus griseus OX=10029 GN=CgPICR_009379 PE=4 SV=1	Q387	Deamidation (NQ)	35.9	0	N/A	N/A	N/A	N/A	N/A	N/A	75.5	51.5	0	347	0	0	0	0	46.19	35.9	0
179	AGDIKLTKDGnVLLHEMQIQH	G3I2M1|G3I2M1_CRIGR	T-complex protein 1 subunit zeta OS=Cricetulus griseus OX=10029 GN=I79_017661 PE=3 SV=1	N61	Deamidation (NQ)	N/A	N/A	N/A	N/A	26.07	0	N/A	N/A	0	8400	207	2100	0	1510	0	1690	25.51	26.07	0
179	LLIIPKVLAQnSGFDLQETLV	G3I2M1|G3I2M1_CRIGR	T-complex protein 1 subunit zeta OS=Cricetulus griseus OX=10029 GN=I79_017661 PE=3 SV=1	N454	Deamidation (NQ)	33.97	1	N/A	N/A	N/A	N/A	N/A	N/A	297	14600	0	9980	0	7970	0	9280	66.62	33.97	1
25	VINGKAITIFqERDPANIKWG	A0A3L7HA23|A0A3L7HA23_CRIGR	GAPDH (Fragment) OS=Cricetulus griseus OX=10029 GN=CgPICR_011421 PE=3 SV=1	Q82	Deamidation (NQ)	46.3	1	N/A	N/A	53.22	1	35.17	1	1080	182000	84.7	111000	0	24300	770	151000	55.36	53.22	1
25	ITIFQERDPAnIKWGDAGAEY	A0A3L7HA23|A0A3L7HA23_CRIGR	GAPDH (Fragment) OS=Cricetulus griseus OX=10029 GN=CgPICR_011421 PE=3 SV=1	N88	Deamidation (NQ)	28.13	1	N/A	N/A	N/A	N/A	22.09	0	410	170000	0	105000	0	24400	244	138000	36.09	28.13	1
25	KYDNSLKIVSnASCTTNCLAP	A0A3L7HA23|A0A3L7HA23_CRIGR	GAPDH (Fragment) OS=Cricetulus griseus OX=10029 GN=CgPICR_011421 PE=3 SV=1	N153	Deamidation (NQ)	90.21	0	139.02	1	71.26	1	156.12	2	7270	190000	3170	76200	2150	47700	6390	142000	75.38	156.12	2
25	KLWRDGRGAAqNIIPASTGAA	A0A3L7HA23|A0A3L7HA23_CRIGR	GAPDH (Fragment) OS=Cricetulus griseus OX=10029 GN=CgPICR_011421 PE=3 SV=1	Q195	Deamidation (NQ)	N/A	N/A	N/A	N/A	N/A	N/A	21.93	2	0	38300	0	13100	0	9510	1180	50300	49.66	21.93	2
25	LWRDGRGAAQnIIPASTGAAK	A0A3L7HA23|A0A3L7HA23_CRIGR	GAPDH (Fragment) OS=Cricetulus griseus OX=10029 GN=CgPICR_011421 PE=3 SV=1	N196	Deamidation (NQ)	21.93	11	N/A	N/A	N/A	N/A	N/A	N/A	572	38600	0	13100	0	9510	0	51300	26.61	21.93	11
25	KAVGKVIPELnGKLTGMAFRA	A0A3L7HA23|A0A3L7HA23_CRIGR	GAPDH (Fragment) OS=Cricetulus griseus OX=10029 GN=CgPICR_011421 PE=3 SV=1	N216	Deamidation (NQ)	1000	28	1000	29	1000	11	1000	12	21400	1060	16500	836	18300	970	23300	1810	55.64	1000	29
25	LKGILGYTEDqVVSCDFNSDS	A0A3L7HA23|A0A3L7HA23_CRIGR	GAPDH (Fragment) OS=Cricetulus griseus OX=10029 GN=CgPICR_011421 PE=3 SV=1	Q271	Deamidation (NQ)	N/A	N/A	46.5	0	N/A	N/A	N/A	N/A	0	26600	0	70400	253	41400	0	732	41.52	46.5	0
25	TEDQVVSCDFnSDSHSSTFDA	A0A3L7HA23|A0A3L7HA23_CRIGR	GAPDH (Fragment) OS=Cricetulus griseus OX=10029 GN=CgPICR_011421 PE=3 SV=1	N278	Deamidation (NQ)	N/A	N/A	34.37	0	N/A	N/A	N/A	N/A	0	26400	0	68400	253	41200	0	732	41.52	34.37	0
25	NFVKLISWYDnEFGYSNRVVD	A0A3L7HA23|A0A3L7HA23_CRIGR	GAPDH (Fragment) OS=Cricetulus griseus OX=10029 GN=CgPICR_011421 PE=3 SV=1	N307	Deamidation (NQ)	N/A	N/A	49.54	23	47.92	0	82.63	36	0	180000	29.6	134000	1720	141000	1870	141000	62.46	82.63	36
171	AEAYLGHPVTnAVITVPAYFN	A0A061IJI9|A0A061IJI9_CRIGR	Valyl-tRNA synthetase OS=Cricetulus griseus OX=10029 GN=H671_1g2778 PE=3 SV=1	N143	Deamidation (NQ)	95.75	0	N/A	N/A	43.65	0	116.35	0	508	19400	137	10700	0	8570	52.2	8820	42.41	116.35	0
171	NAVITVPAYFnDSQRQATKDA	A0A061IJI9|A0A061IJI9_CRIGR	Valyl-tRNA synthetase OS=Cricetulus griseus OX=10029 GN=H671_1g2778 PE=3 SV=1	N153	Deamidation (NQ)	30.71	2	N/A	N/A	N/A	N/A	N/A	N/A	1100	18800	0	10300	0	8260	0	8440	50.56	30.71	2
171	AEAYLGHPVTnAVITVPAYFN	A0A061IM03|A0A061IM03_CRIGR	Valyl-tRNA synthetase OS=Cricetulus griseus OX=10029 GN=H671_1g2778 PE=3 SV=1	N143	Deamidation (NQ)	95.75	0	N/A	N/A	43.65	0	116.35	0	508	19400	137	10700	0	8570	52.2	8820	42.41	116.35	0
171	NAVITVPAYFnDSQRQATKDA	A0A061IM03|A0A061IM03_CRIGR	Valyl-tRNA synthetase OS=Cricetulus griseus OX=10029 GN=H671_1g2778 PE=3 SV=1	N153	Deamidation (NQ)	30.71	2	N/A	N/A	N/A	N/A	N/A	N/A	1100	18800	0	10300	0	8260	0	8440	50.56	30.71	2
343	NINKSLSALGnVISALAEGST	A0A061IA72|A0A061IA72_CRIGR	Kinesin-like protein OS=Cricetulus griseus OX=10029 GN=H671_3g9463 PE=3 SV=1	N263	Deamidation (NQ)	1000	0	N/A	N/A	N/A	N/A	1000	0	176	0	0	974	0	1130	71.5	228	34.74	1000	0
343	WLENELNRWRnGETVPIDEQF	A0A061IA72|A0A061IA72_CRIGR	Kinesin-like protein OS=Cricetulus griseus OX=10029 GN=H671_3g9463 PE=3 SV=1	N370	Deamidation (NQ)	34.07	0	N/A	N/A	N/A	N/A	45.63	0	116	0	0	0	0	0	157	0	38.41	45.63	0
343	FTADKDITITnDKPAAAIGVT	A0A061IA72|A0A061IA72_CRIGR	Kinesin-like protein OS=Cricetulus griseus OX=10029 GN=H671_3g9463 PE=3 SV=1	N400	Deamidation (NQ)	20.3	0	N/A	N/A	N/A	N/A	N/A	N/A	69.8	0	0	0	0	0	0	0	25.95	20.3	0
125	KISDSVLVDInDPEPLIQTAK	G3H7K5|G3H7K5_CRIGR	CCT-epsilon OS=Cricetulus griseus OX=10029 GN=CgPICR_008840 PE=3 SV=1	N160	Deamidation (NQ)	37.13	3	N/A	N/A	N/A	N/A	N/A	N/A	135	1170	0	2360	0	1150	0	1300	48.93	37.13	3
106	FFLQVKEGILnDDIYCPPETA	A0A3L7H449|A0A3L7H449_CRIGR	MSN (Fragment) OS=Cricetulus griseus OX=10029 GN=CgPICR_018852 PE=4 SV=1	N108	Deamidation (NQ)	50.94	0	64.41	0	101.59	0	51.07	0	185	3460	126	4290	356	4130	620	227	39.65	101.59	0
141	IKGRAQPYDPnFYDETYDYGG	A0A3L7HUP5|A0A3L7HUP5_CRIGR	Heterogeneous nuclear ribonucleoprotein K OS=Cricetulus griseus OX=10029 GN=CgPICR_010312 PE=4 SV=1	N263	Deamidation (NQ)	N/A	N/A	N/A	N/A	37.77	0	N/A	N/A	0	0	402	0	0	0	0	0	37.67	37.77	0
141	GDLGGPIITTqVTIPKDLAGS	A0A3L7HUP5|A0A3L7HUP5_CRIGR	Heterogeneous nuclear ribonucleoprotein K OS=Cricetulus griseus OX=10029 GN=CgPICR_010312 PE=4 SV=1	Q454	Deamidation (NQ)	N/A	N/A	1000	0	N/A	N/A	1000	0	0	21900	0	23000	1840	22100	7330	12100	55.09	1000	0
101	AKVLCELADLqDKEVGDGTTS	G3HGP6|G3HGP6_CRIGR	CCT-alpha OS=Cricetulus griseus OX=10029 GN=I79_009786 PE=3 SV=1	Q82	Deamidation (NQ)	1000	0	N/A	N/A	N/A	N/A	1000	0	45.8	1270	0	4510	0	513	94.5	1300	44.79	1000	0
101	SGASILSTLAnLEGEETFEAT	G3HGP6|G3HGP6_CRIGR	CCT-alpha OS=Cricetulus griseus OX=10029 GN=I79_009786 PE=3 SV=1	N333	Deamidation (NQ)	N/A	N/A	N/A	N/A	31.61	7	25.65	0	0	0	757	634	0	0	91.8	0	63.4	31.61	7
101	NLKWIGLDLInGKPRDNKQAG	G3HGP6|G3HGP6_CRIGR	CCT-alpha OS=Cricetulus griseus OX=10029 GN=I79_009786 PE=3 SV=1	N492	Deamidation (NQ)	1000	30	1000	15	1000	31	1000	38	1890	1950	740	993	426	786	1170	911	59	1000	38
101	AKVLCELADLqDKEVGDGTTS	sp|P18279|TCPA_CRIGR	T-complex protein 1 subunit alpha OS=Cricetulus griseus OX=10029 GN=TCP1 PE=2 SV=1	Q82	Deamidation (NQ)	1000	0	N/A	N/A	N/A	N/A	1000	0	45.8	1270	0	4510	0	513	94.5	1300	44.79	1000	0
101	SGASILSTLAnLEGEETFEAT	sp|P18279|TCPA_CRIGR	T-complex protein 1 subunit alpha OS=Cricetulus griseus OX=10029 GN=TCP1 PE=2 SV=1	N333	Deamidation (NQ)	N/A	N/A	N/A	N/A	31.61	7	25.65	0	0	0	757	634	0	0	91.8	0	63.4	31.61	7
101	NLKWIGLDLInGKPRDNKQAG	sp|P18279|TCPA_CRIGR	T-complex protein 1 subunit alpha OS=Cricetulus griseus OX=10029 GN=TCP1 PE=2 SV=1	N492	Deamidation (NQ)	1000	30	1000	15	1000	31	1000	38	1890	1950	740	993	426	786	1170	911	59	1000	38
137	GSRLYGPSSVnFAEDFVHSSK	G3IDD4|G3IDD4_CRIGR	Collagen-binding protein OS=Cricetulus griseus OX=10029 GN=CgPICR_008684 PE=3 SV=1	N140	Deamidation (NQ)	N/A	N/A	N/A	N/A	N/A	N/A	1000	14	0	37100	0	28900	0	22600	383	27900	37.83	1000	14
113	AGGRPAMEPGnGSLDLGGDAA	A0A3L7HIM4|A0A3L7HIM4_CRIGR	HNRNPU OS=Cricetulus griseus OX=10029 GN=CgPICR_010161 PE=4 SV=1	N56	Deamidation (NQ)	40.04	0	N/A	N/A	40.43	1	40.04	0	240	0	60.1	0	0	0	163	0	73.42	40.43	1
[truncated: 4,779 more rows]
