# Supplementary material for: Electronic cigarette liquids impair metabolic cooperation and alter proteomic profiles in V79 cells
Source: Respir Res. 2022 Jul 15;23:191. doi: 10.1186/s12931-022-02102-w (PMC9285873; doi:10.1186/s12931-022-02102-w)
Supplement: Supplementary file 10 — Additional file 10: Table S3 Enrichment analysis – cellular component comparison. [file 12931_2022_2102_MOESM10_ESM.xlsx]

## Sheet: Table S1 - all proteins 4 group
	ALL TOP PROTEINS IDENTIFIED IN Control, ECL, ECL-N and NIC as per filters imposed (FDR less than 0,5% for PSM and peptides, FDR less than 0,1% for proteins, 2 unique peptides, A score 20): contamination were manually filtered
No	Protein Group	Protein ID	Accession	Description	Avg. Mass	-10lgP	Coverage (%)	Coverage Control (%)	Coverage ECL (%)	Coverage ECL-N (%)	Coverage NIC (%)	Area Control	Area ECL	Area ECL-N	Area NIC	#Peptides	#Unique	#Spec Counts Control	#Spec Counts ECL	#Spec Counts ECL-N	#Spec Counts NIC	PTM
1	1	1	G3HHR3	Vimentin OS=Cricetulus griseus OX=10029 GN=CgPICR_005384 PE=3 SV=1	53743	368.1	89	89	89	88	87	1847900	1736100	1382700	1528300	79	76	785	727	583	690	Carbamidomethylation; Oxidation (M); Deamidation (NQ); Acetylation (N-term); Amidation; 22 more
2	3	198	P62629	Elongation factor 1-alpha 1 OS=Cricetulus griseus OX=10029 GN=EEF1A1 PE=2 SV=1	50114	336.75	72	68	72	71	72	1105200	714940	619600	616270	49	25	684	578	493	505	Carbamidomethylation; Oxidation (M); Deamidation (NQ); Acetylation (K); Acetylation (N-term); 31 more
3	3	199	Q540F6	Elongation factor 1-alpha OS=Cricetulus griseus OX=10029 PE=3 SV=1	50114	336.75	72	68	72	71	72	1105200	714940	619600	616270	49	25	684	578	493	505	Carbamidomethylation; Oxidation (M); Deamidation (NQ); Acetylation (K); Acetylation (N-term); 31 more
4	12	10	A0A061I5D1	Heat shock cognate protein OS=Cricetulus griseus OX=10029 GN=H671_4g13251 PE=3 SV=1	73861	350.95	75	66	68	69	66	665580	507350	426710	538380	59	35	555	417	373	455	Carbamidomethylation; Oxidation (M); Deamidation (NQ); Acetylation (K); Acetylation (N-term); 16 more
5	12	6	P19378	Heat shock cognate 71 kDa protein OS=Cricetulus griseus OX=10029 GN=HSPA8 PE=2 SV=1	70805	350.17	78	69	71	72	68	656970	507350	426710	538380	59	35	554	417	372	455	Carbamidomethylation; Oxidation (M); Deamidation (NQ); Acetylation (K); Acetylation (Protein N-term); 17 more
6	32	14	A0A3L7HCD3	78 kDa glucose-regulated protein OS=Cricetulus griseus OX=10029 GN=CgPICR_015423 PE=3 SV=1	72379	322.16	65	62	60	55	61	516410	376560	311710	396690	52	49	282	281	203	273	Carbamidomethylation; Oxidation (M); Deamidation (NQ); Acetylation (N-term); Carbamylation; 16 more
7	32	15	G3I8R9	Endoplasmic reticulum chaperone BiP OS=Cricetulus griseus OX=10029 GN=HSPA5 PE=1 SV=1	72379	322.16	65	62	60	55	61	516410	376560	311710	396690	52	49	282	281	203	273	Carbamidomethylation; Oxidation (M); Deamidation (NQ); Acetylation (N-term); Carbamylation; 16 more
8	36	57	A0A3L7IHW1	ATP synthase subunit beta OS=Cricetulus griseus OX=10029 GN=CgPICR_002492 PE=3 SV=1	53366	295.12	77	76	77	77	76	421670	306190	252730	281730	33	33	286	254	190	227	Oxidation (M); Deamidation (NQ); Amidation; Dehydration; Methylation(others); 5 more
9	36	61	G3HRN0	ATP synthase subunit beta OS=Cricetulus griseus OX=10029 GN=I79_013474 PE=3 SV=1	56927	295.12	72	71	71	72	71	421670	306190	252730	281730	33	33	286	254	190	227	Oxidation (M); Deamidation (NQ); Amidation; Dehydration; Methylation(others); 5 more
10	31	257	G3HC84	Heat shock protein HSP 90-beta OS=Cricetulus griseus OX=10029 GN=I79_008088 PE=3 SV=1	47808	297.62	78	71	76	64	78	377160	298990	208060	253460	42	29	332	294	192	260	Carbamidomethylation; Oxidation (M); Deamidation (NQ); Carbamylation; Dimethylation(KR); 14 more
11	34	284	A0A061IB69	Fructose-bisphosphate aldolase OS=Cricetulus griseus OX=10029 GN=CgPICR_017699 PE=3 SV=1	45281	299.52	73	69	70	67	72	343400	251600	231790	296480	35	22	283	240	232	259	Carbamidomethylation; Oxidation (M); Deamidation (NQ); Amidation; Dehydration; 11 more
12	34	283	G3I4H6	Fructose-bisphosphate aldolase OS=Cricetulus griseus OX=10029 GN=I79_018355 PE=3 SV=1	39382	299.52	84	79	80	77	83	343400	251600	231790	296480	35	22	282	240	231	260	Carbamidomethylation; Oxidation (M); Deamidation (NQ); Amidation; Dehydration; 11 more
13	42	9	A0A061ICE4	ATP synthase subunit alpha OS=Cricetulus griseus OX=10029 GN=CgPICR_017589 PE=3 SV=1	59763	301.55	69	66	67	66	65	334290	250910	180140	267480	41	41	216	194	134	194	Carbamidomethylation; Oxidation (M); Deamidation (NQ); Acetylation (N-term); Amidation; 11 more
14	38	7	A0A061IE32	60 kDa chaperonin OS=Cricetulus griseus OX=10029 GN=H671_2g6481 PE=3 SV=1	60761	306.05	82	65	72	67	67	331540	260830	170150	193000	49	39	241	223	138	170	Carbamidomethylation; Oxidation (M); Deamidation (NQ); Acetylation (N-term); Amidation; 14 more
15	37	446	A0A3L7INC2	HSP90AB1 OS=Cricetulus griseus OX=10029 GN=CgPICR_018150 PE=3 SV=1	35982	304.97	57	55	50	50	54	288260	177480	158900	211870	35	14	297	210	184	242	Oxidation (M); Deamidation (NQ); Acetylation (K); Amidation; Dehydration; 13 more
16	43	175	P50310	Phosphoglycerate kinase 1 OS=Cricetulus griseus OX=10029 GN=PGK1 PE=2 SV=2	44563	299.65	81	64	73	75	71	277330	198200	210630	234290	37	29	200	143	144	189	Carbamidomethylation; Oxidation (M); Deamidation (NQ); Acetylation (Protein N-term); Acetylation (N-term); 9 more
17	164	1546	A0A3L7GNI5	Profilin OS=Cricetulus griseus OX=10029 GN=CgPICR_003620 PE=3 SV=1	14957	196.27	81	81	63	57	33	236370	88816	104650	6714.5	10	10	103	63	53	11	Carbamidomethylation; Oxidation (M); Deamidation (NQ); Dehydration; Ammonia-loss (C@N-term); 3 more
18	8	58	G3IAQ0	2-phospho-D-glycerate hydro-lyase OS=Cricetulus griseus OX=10029 GN=I79_020676 PE=3 SV=1	46698	339.79	80	79	80	78	75	199560	202100	208190	137460	56	3	551	492	428	475	Carbamidomethylation; Oxidation (M); Deamidation (NQ); Acetylation (K); Amidation; 21 more
19	68	301	A0A3L7HVN5	L-lactate dehydrogenase OS=Cricetulus griseus OX=10029 GN=CgPICR_015787 PE=3 SV=1	39785	266.25	65	63	64	55	65	191010	172850	119150	210410	29	27	126	128	90	147	Carbamidomethylation; Oxidation (M); Deamidation (NQ); Acetylation (K); Acetylation (N-term); 6 more
20	68	304	G3I255	L-lactate dehydrogenase OS=Cricetulus griseus OX=10029 GN=I79_017480 PE=3 SV=1	42176	266.25	62	60	61	52	61	191010	172850	119150	210410	29	27	126	128	90	147	Carbamidomethylation; Oxidation (M); Deamidation (NQ); Acetylation (K); Acetylation (N-term); 6 more
	55	364	Q9JKY1	Peroxiredoxin-1 OS=Cricetulus griseus OX=10029 GN=PRDX1 PE=1 SV=1	22263	238.88	79	79	68	65	68	182310	164990	118450	94959	29	25	153	161	127	113	Carbamidomethylation; Oxidation (M); Deamidation (NQ); Acetylation (Protein N-term); Biotinylation; 4 more
	48	17	G3HQM6	Endoplasmin OS=Cricetulus griseus OX=10029 GN=I79_013131 PE=3 SV=1	92623	311.54	63	54	59	45	54	181290	159310	173690	177210	55	50	171	156	129	181	Carbamidomethylation; Oxidation (M); Deamidation (NQ); Acetylation (N-term); Amidation; 9 more
	74	1179	A0A3L7GM57	YWHAE OS=Cricetulus griseus OX=10029 GN=CgPICR_003523 PE=3 SV=1	22115	226.24	73	58	73	58	73	180630	145950	92230	116120	16	12	144	126	65	96	Carbamidomethylation; Oxidation (M); Deamidation (NQ); Acetylation (N-term); Biotinylation; 3 more
	121	414	A0A3L7HXG6	40S ribosomal protein S3 OS=Cricetulus griseus OX=10029 GN=CgPICR_008688 PE=3 SV=1	26674	258.38	70	70	66	60	68	167780	118750	69336	121080	23	23	93	75	60	71	Carbamidomethylation; Oxidation (M); Deamidation (NQ); Amidation; Methylation(others); 2 more
	41	896	P14851	Peptidyl-prolyl cis-trans isomerase A OS=Cricetulus griseus OX=10029 GN=PPIA PE=2 SV=2	17899	231.66	79	79	79	73	66	159170	131780	95227	13368	17	5	312	194	181	47	Carbamidomethylation; Oxidation (M); Deamidation (NQ); Acetylation (Protein N-term); Carbamylation; 11 more
	41	897	A0A3L7IP88	Peptidyl-prolyl cis-trans isomerase OS=Cricetulus griseus OX=10029 GN=CgPICR_005021 PE=3 SV=1	17899	231.66	79	79	79	73	66	159170	131780	95227	13368	17	5	312	194	181	47	Carbamidomethylation; Oxidation (M); Deamidation (NQ); Acetylation (Protein N-term); Carbamylation; 11 more
	90	298	A0A3L7IC01	NCL OS=Cricetulus griseus OX=10029 GN=CgPICR_000545 PE=4 SV=1	67648	272.97	34	34	32	32	34	152820	92691	60887	102650	29	29	112	98	82	89	Oxidation (M); Deamidation (NQ); Acetylation (N-term); Amidation; Biotinylation; 4 more
	188	1158	A0A3L7HVZ8	Cofilin non-muscle isoform OS=Cricetulus griseus OX=10029 GN=CgPICR_009503 PE=3 SV=1	18932	220.9	72	72	71	60	56	141260	97002	68327	23347	14	11	74	70	45	19	Carbamidomethylation; Oxidation (M); Deamidation (NQ); Acetylation (Protein N-term); Pyro-glu from E; 2 more
	188	1157	G3IDM2	Cofilin non-muscle isoform OS=Cricetulus griseus OX=10029 GN=I79_021805 PE=3 SV=1	18533	220.9	73	73	73	61	58	141260	97002	68327	23347	14	11	74	70	45	19	Carbamidomethylation; Oxidation (M); Deamidation (NQ); Acetylation (Protein N-term); Pyro-glu from E; 2 more
	160	890	G3GYR9	40S ribosomal protein S8 OS=Cricetulus griseus OX=10029 GN=CgPICR_012780 PE=3 SV=1	24205	232.51	62	56	56	49	61	138690	84891	57071	75508	16	16	77	62	47	47	Carbamidomethylation; Deamidation (NQ); Pyro-glu from Q; Oxidation or Hydroxylation; Dihydroxy
	110	443	G3HKG8	40S ribosomal protein S3a OS=Cricetulus griseus OX=10029 GN=RPS3A PE=3 SV=1	29945	253.39	60	57	60	51	56	132640	85916	56737	89526	25	25	90	96	50	87	Carbamidomethylation; Oxidation (M); Deamidation (NQ); Acetylation (N-term); Methylation(KR); 3 more
	103	589	P38982	40S ribosomal protein SA OS=Cricetulus griseus OX=10029 GN=Rpsa PE=1 SV=3	32881	238.13	64	64	64	61	54	130730	82881	76863	90067	20	10	90	91	79	79	Carbamidomethylation; Oxidation (M); Deamidation (NQ); Acetylation (Protein N-term); Amidation; 6 more
	26	21	A0A3L7HL04	HSP90AA1 OS=Cricetulus griseus OX=10029 GN=CgPICR_019896 PE=3 SV=1	84801	347.59	60	57	50	49	58	126090	115800	82682	83431	69	10	394	331	248	335	Carbamidomethylation; Oxidation (M); Deamidation (NQ); Acetylation (K); Acetylation (N-term); 20 more
	98	410	A0A3L7HAT5	Triosephosphate isomerase OS=Cricetulus griseus OX=10029 GN=CgPICR_018409 PE=3 SV=1	31697	262.71	72	72	72	67	72	123300	95299	80976	72453	24	15	112	94	78	75	Carbamidomethylation; Oxidation (M); Deamidation (NQ); Dehydration; Methylation(others); 9 more
	70	207	A0A3L7GV09	TKT OS=Cricetulus griseus OX=10029 GN=CgPICR_006298 PE=4 SV=1	67147	290.85	57	52	50	45	49	122720	127090	101330	101780	30	28	123	120	90	122	Carbamidomethylation; Oxidation (M); Deamidation (NQ); Amidation; Dehydration; 5 more
	70	208	G3GUU5	Transketolase OS=Cricetulus griseus OX=10029 GN=I79_001469 PE=4 SV=1	67717	290.85	57	51	49	45	48	122720	127090	101330	101780	30	28	123	120	90	122	Carbamidomethylation; Oxidation (M); Deamidation (NQ); Amidation; Dehydration; 5 more
	185	649	A0A3L7HPP8	60S ribosomal protein L6 OS=Cricetulus griseus OX=10029 GN=CgPICR_012258 PE=3 SV=1	32790	239.5	49	48	49	40	49	119500	77557	44697	74624	17	17	74	60	23	53	Oxidation (M); Deamidation (NQ); Pyro-glu from Q
	185	644	A0A061I4E9	60S ribosomal protein L6 OS=Cricetulus griseus OX=10029 GN=H671_4g11809 PE=3 SV=1	26181	239.5	63	61	63	51	63	119500	77557	44697	74624	17	17	74	60	23	53	Oxidation (M); Deamidation (NQ); Pyro-glu from Q
	185	645	A0A061I5P6	60S ribosomal protein L6 OS=Cricetulus griseus OX=10029 GN=H671_4g11809 PE=3 SV=1	27169	239.5	61	59	61	50	61	119500	77557	44697	74624	17	17	74	60	23	53	Oxidation (M); Deamidation (NQ); Pyro-glu from Q
	185	648	G3GU30	60S ribosomal protein L6 OS=Cricetulus griseus OX=10029 GN=I79_001178 PE=3 SV=1	32778	239.5	49	48	49	40	49	119500	77557	44697	74624	17	17	74	60	23	53	Oxidation (M); Deamidation (NQ); Pyro-glu from Q
	78	71	G3I1V4	5-aminoimidazole-4-carboxamide ribonucleotide formyltransferase OS=Cricetulus griseus OX=10029 GN=I79_017373 PE=3 SV=1	64651	288.28	72	64	71	50	63	118980	76123	49367	79367	42	42	117	130	67	95	Carbamidomethylation; Oxidation (M); Deamidation (NQ); Acetylation (N-term); Carboxymethyl; 4 more
	147	322	G3I2Y1	Aspartate aminotransferase OS=Cricetulus griseus OX=10029 GN=CgPICR_005558 PE=3 SV=1	47385	239.57	58	47	43	43	48	115100	79544	74690	92849	21	21	74	57	51	70	Carbamidomethylation; Oxidation (M); Deamidation (NQ)
	127	191	G3HG83	T-complex protein 1 subunit gamma OS=Cricetulus griseus OX=10029 GN=I79_009604 PE=3 SV=1	60620	239.22	52	45	49	40	44	113240	68703	52098	73540	25	25	97	67	52	66	Carbamidomethylation; Oxidation (M); Deamidation (NQ)
	115	108	G3HW36	Serine hydroxymethyltransferase OS=Cricetulus griseus OX=10029 GN=I79_015184 PE=3 SV=1	55908	261.73	66	57	60	50	60	111730	69275	37300	61636	28	26	106	71	53	76	Carbamidomethylation; Oxidation (M); Deamidation (NQ); Lysine oxidation to aminoadipic semialdehyde; Ethylation
	154	409	G3HA23	Malate dehydrogenase (Fragment) OS=Cricetulus griseus OX=10029 GN=I79_007263 PE=3 SV=1	28696	267.78	78	73	72	63	72	108490	76446	67496	82399	21	21	70	63	44	65	Carbamidomethylation; Oxidation (M); Deamidation (NQ)
	101	73	G3HGP6	CCT-alpha OS=Cricetulus griseus OX=10029 GN=I79_009786 PE=3 SV=1	60339	258.52	72	65	61	47	58	106350	65465	39402	73091	28	28	111	95	58	88	Carbamidomethylation; Oxidation (M); Deamidation (NQ); Acetylation (Protein N-term); Amidation; 6 more
	101	72	P18279	T-complex protein 1 subunit alpha OS=Cricetulus griseus OX=10029 GN=TCP1 PE=2 SV=1	60339	258.52	72	65	61	47	58	106350	65465	39402	73091	28	28	111	95	58	88	Carbamidomethylation; Oxidation (M); Deamidation (NQ); Acetylation (Protein N-term); Amidation; 6 more
	277	2391	A0A061HTF9	40S ribosomal protein S5 OS=Cricetulus griseus OX=10029 GN=CgPICR_021440 PE=3 SV=1	22906	184.95	40	40	35	35	39	101040	83313	60899	44387	9	9	52	43	30	27	Carbamidomethylation; Deamidation (NQ); Acetylation (Protein N-term); Oxidation (HW); Pyro-glu from Q; 5 more
	149	247	G3I5L3	Annexin OS=Cricetulus griseus OX=10029 GN=H671_3g10393 PE=3 SV=1	38862	287.22	71	70	61	50	61	100730	68698	56328	65928	29	29	79	65	38	65	Carbamidomethylation; Oxidation (M); Deamidation (NQ); Acetylation (Protein N-term); Acetylation (N-term); 5 more
	123	110	A0A3L7H828	T-complex protein 1 subunit eta (Fragment) OS=Cricetulus griseus OX=10029 GN=CgPICR_021291 PE=3 SV=1	59207	288.27	67	54	63	51	60	99977	63296	45049	47802	33	31	95	85	48	67	Carbamidomethylation; Oxidation (M); Deamidation (NQ); Amidation; Biotinylation; 2 more
	92	135	A0A3L7H9R3	Protein disulfide-isomerase OS=Cricetulus griseus OX=10029 GN=CgPICR_011940 PE=3 SV=1	57172	290.25	68	57	62	60	59	98955	81262	70767	84914	40	40	91	112	76	94	Carbamidomethylation; Oxidation (M); Deamidation (NQ); Amidation; Oxidation (HW); 4 more
	237	1413	G3GXB0	ARHGDIA OS=Cricetulus griseus OX=10029 GN=CgPICR_011939 PE=3 SV=1	23423	216.46	75	64	64	67	64	98592	65947	47939	47462	12	12	50	53	33	37	Carbamidomethylation; Oxidation (M); Deamidation (NQ); Acetylation (Protein N-term); Amidation; 6 more
	137	423	G3IDD4	Collagen-binding protein OS=Cricetulus griseus OX=10029 GN=CgPICR_008684 PE=3 SV=1	46558	258.28	47	47	47	42	45	97699	78309	54841	81725	21	21	77	72	53	66	Oxidation (M); Deamidation (NQ); Acetylation (N-term); Carboxylation (E); Tryptophan oxidation to kynurenin; Malonylation
	84	641	G3H412	Proliferating cell nuclear antigen OS=Cricetulus griseus OX=10029 GN=I79_005005 PE=3 SV=1	28795	238.62	75	70	71	67	74	94853	61556	43717	62232	20	20	119	114	74	93	Carbamidomethylation; Oxidation (M); Deamidation (NQ); Methylation(KR); Phosphorylation (STY); 2 more
	84	642	P57761	Proliferating cell nuclear antigen OS=Cricetulus griseus OX=10029 GN=PCNA PE=1 SV=1	28795	238.62	75	70	71	67	74	94853	61556	43717	62232	20	20	119	114	74	93	Carbamidomethylation; Oxidation (M); Deamidation (NQ); Methylation(KR); Phosphorylation (STY); 2 more
	91	5	A0A3L7GMZ2	Annexin (Fragment) OS=Cricetulus griseus OX=10029 GN=CgPICR_003865 PE=3 SV=1	75243	283.35	67	65	57	58	60	92107	59500	50686	60396	41	40	106	89	80	105	Carbamidomethylation; Oxidation (M); Deamidation (NQ); Acetylation (N-term); Carboxylation (E); 2 more
	87	26	G3IBG3	Ubiquitin-activating enzyme E1 OS=Cricetulus griseus OX=10029 GN=Uba1 PE=2 SV=1	117698	296.69	47	41	41	41	41	87208	57736	49313	66542	39	39	130	87	87	87	Carbamidomethylation; Oxidation (M); Deamidation (NQ); Acetylation (N-term); Amidation; 5 more
	226	1648	A0A3L7HDQ3	40S ribosomal protein S7 OS=Cricetulus griseus OX=10029 GN=CgPICR_006492 PE=3 SV=1	22127	198.43	60	56	60	36	40	83374	67793	53096	19469	13	13	54	59	44	26	Oxidation (M); Amidation
	457	2630	A0A3L7HFQ3	RPL18 OS=Cricetulus griseus OX=10029 GN=CgPICR_019265 PE=3 SV=1	22206	165.4	38	32	33	23	33	80326	46171	31399	37687	9	9	29	25	16	30	Deamidation (NQ); 4-hydroxynonenal (HNE)
	114	581	A0A061HUN3	40S ribosomal protein S4 OS=Cricetulus griseus OX=10029 GN=H671_xg20714 PE=3 SV=1	27494	230.69	67	64	53	47	57	79715	56327	34402	47846	22	16	105	81	51	72	Carbamidomethylation; Oxidation (M); Deamidation (NQ); Lysine oxidation to aminoadipic semialdehyde; Ammonia-loss (N)
	114	583	P47961	40S ribosomal protein S4 OS=Cricetulus griseus OX=10029 GN=RPS4 PE=2 SV=2	29588	230.69	62	60	50	44	53	79715	56327	34402	47846	22	16	105	81	51	72	Carbamidomethylation; Oxidation (M); Deamidation (NQ); Lysine oxidation to aminoadipic semialdehyde; Ammonia-loss (N)
	114	582	A0A3L7H492	RPS4 (Fragment) OS=Cricetulus griseus OX=10029 GN=CgPICR_018233 PE=3 SV=1	29456	230.69	63	60	50	44	53	79715	56327	34402	47846	22	16	105	81	51	72	Carbamidomethylation; Oxidation (M); Deamidation (NQ); Lysine oxidation to aminoadipic semialdehyde; Ammonia-loss (N)
	419	1836	A0A061IQ58	40S ribosomal protein S27a OS=Cricetulus griseus OX=10029 GN=H671_1g1295 PE=3 SV=1	18593	199.79	53	52	38	26	29	77144	26109	48779	32055	11	11	38	19	28	20	Carbamidomethylation; Oxidation (M); Amidation; Methylation(others); Pyro-glu from E; 3 more
	197	762	A0A3L7HDV9	LRRC59 OS=Cricetulus griseus OX=10029 GN=CgPICR_020556 PE=4 SV=1	34928	202.77	49	48	49	48	48	74828	40079	34432	48568	14	14	73	42	46	38	Carbamidomethylation; Oxidation (M); Deamidation (NQ); Lysine oxidation to aminoadipic semialdehyde
	306	1036	A0A3L7HUB5	40S ribosomal protein S13 OS=Cricetulus griseus OX=10029 GN=CgPICR_010920 PE=3 SV=1	17222	189.91	59	57	57	47	40	74100	46092	28023	7409.5	13	12	47	44	27	19
	151	916	A0A3L7HW83	GST class-pi (Fragment) OS=Cricetulus griseus OX=10029 GN=CgPICR_009572 PE=3 SV=1	23507	213.52	64	64	64	64	64	70754	119530	99819	46225	12	12	60	74	64	45	Carbamidomethylation; Oxidation (M); Deamidation (NQ); Carbamidomethylation (DHKE X@N-term); Lysine oxidation to aminoadipic semialdehyde
	151	917	G3I3Y6	GST class-pi OS=Cricetulus griseus OX=10029 GN=I79_018157 PE=3 SV=1	24998	213.52	61	61	61	61	61	70754	119530	99819	46225	12	12	60	74	64	45	Carbamidomethylation; Oxidation (M); Deamidation (NQ); Carbamidomethylation (DHKE X@N-term); Lysine oxidation to aminoadipic semialdehyde
	72	539	G3IG05	Annexin OS=Cricetulus griseus OX=10029 GN=I79_022682 PE=3 SV=1	27037	272.85	79	79	74	64	75	69975	69556	48409	52002	29	5	141	116	83	94	Carbamidomethylation; Oxidation (M); Acetylation (Protein N-term); Acetylation (N-term); Amidation; 5 more
	215	1226	A0A3L7HAC5	RPL5 OS=Cricetulus griseus OX=10029 GN=CgPICR_015136 PE=3 SV=1	34446	239.4	60	54	60	45	58	69967	54754	29168	50781	19	16	61	57	28	41	Carbamidomethylation; Oxidation (M); Deamidation (NQ); Acetylation (N-term)
	420	600	G3GZE6	Actin-like protein 3 OS=Cricetulus griseus OX=10029 GN=I79_003209 PE=3 SV=1	47357	192.45	42	39	36	37	41	69801	44040	11144	62087	13	13	30	23	23	28	Carbamidomethylation; Oxidation (M); Deamidation (NQ); Acetylation (Protein N-term)
	95	55	A0A3L7I234	Rab GDP dissociation inhibitor OS=Cricetulus griseus OX=10029 GN=CgPICR_005330 PE=3 SV=1	48216	274.35	81	77	78	68	74	68333	52060	46373	56927	36	29	104	98	80	84	Carbamidomethylation; Oxidation (M); Deamidation (NQ); Acetylation (N-term); Methylation(KR); 8 more
	95	56	G3GR73	Rab GDP dissociation inhibitor OS=Cricetulus griseus OX=10029 GN=H671_3g8659 PE=3 SV=1	50567	274.35	77	73	74	64	70	68333	52060	46373	56927	36	29	104	98	80	84	Carbamidomethylation; Oxidation (M); Deamidation (NQ); Acetylation (N-term); Methylation(KR); 8 more
	150	83	A0A061HZ51	C-1-tetrahydrofolate synthase cytoplasmic OS=Cricetulus griseus OX=10029 GN=H671_5g14786 PE=3 SV=1	102383	267.04	48	33	42	38	36	67489	45207	31192	49059	36	34	66	60	54	64	Carbamidomethylation; Oxidation (M); Deamidation (NQ); Carbamylation; Pyro-glu from Q; 2 more
	150	81	G3H4Z5	C-1-tetrahydrofolate synthase cytoplasmic OS=Cricetulus griseus OX=10029 GN=H671_5g14786 PE=3 SV=1	101287	267.04	49	34	43	38	37	67489	45207	31192	49059	36	34	66	60	54	64	Carbamidomethylation; Oxidation (M); Deamidation (NQ); Carbamylation; Pyro-glu from Q; 2 more
	73	2152	A0A3L7I5B5	GAPDH OS=Cricetulus griseus OX=10029 GN=CgPICR_002765 PE=3 SV=1	38701	220.6	30	24	30	28	28	67048	14746	51596	37922	18	2	108	102	107	115	Carbamidomethylation; Oxidation (M); Deamidation (NQ); Carbamidomethylation (DHKE X@N-term)
	276	317	G3HAN8	Adenosylhomocysteinase OS=Cricetulus griseus OX=10029 GN=CgPICR_001216 PE=3 SV=1	47659	245.07	56	46	45	25	53	66727	26498	17547	51726	25	24	50	33	23	50	Carbamidomethylation; Oxidation (M); Deamidation (NQ); Acetylation (Protein N-term); Acetylation (N-term); 4 more
	57	18	A0A3L7I3E8	Vesicle-fusing ATPase OS=Cricetulus griseus OX=10029 GN=CgPICR_003162 PE=3 SV=1	87993	299.15	60	54	56	55	50	66494	42539	46640	62537	43	9	157	129	109	141	Carbamidomethylation; Oxidation (M); Deamidation (NQ); Carbamylation; Dehydration; 6 more
	63	35	G3HJ89	Clathrin heavy chain OS=Cricetulus griseus OX=10029 GN=I79_010729 PE=3 SV=1	223961	335.18	41	31	35	32	35	66320	86684	64896	98606	68	68	109	142	116	138	Carbamidomethylation; Oxidation (M); Deamidation (NQ); Amidation; Pyro-glu from Q; 3 more
	337	1056	A0A3L7H764	40S ribosomal protein S9 OS=Cricetulus griseus OX=10029 GN=CgPICR_021097 PE=3 SV=1	22591	166.69	42	42	38	29	41	65637	36810	20020	22195	16	16	51	31	19	29	Oxidation (M); Deamidation (NQ); Pyro-glu from E; Pyro-glu from Q
	166	181	G3GSH5	RNA helicase OS=Cricetulus griseus OX=10029 GN=I79_000589 PE=3 SV=1	73210	261.07	43	40	33	32	41	65225	42962	40616	47194	29	26	61	59	46	64	Carbamidomethylation; Oxidation (M); Deamidation (NQ); Acetylation (Protein N-term); Amidation; 3 more
	416	1448	A0A3L7HCF2	60S ribosomal protein L12 OS=Cricetulus griseus OX=10029 GN=CgPICR_015435 PE=3 SV=1	24402	196	43	43	43	39	43	64445	38833	21258	10516	9	9	39	28	23	16	Carbamidomethylation; Pyro-glu from Q; Ammonia-loss (C@N-term); Carbamidomethylation (DHKE X@N-term)
	216	1098	A0A061IFF1	Helix-destabilizing protein OS=Cricetulus griseus OX=10029 GN=H671_2g5984 PE=4 SV=1	38823	212.39	35	32	24	21	29	64242	38123	34364	48661	13	12	53	52	34	46	Carbamidomethylation; Oxidation (M); Deamidation (NQ)
	159	221	G3GSM5	Transferrin receptor protein 1 OS=Cricetulus griseus OX=10029 GN=I79_000642 PE=3 SV=1	85081	245.49	34	34	29	26	34	64017	42011	40458	64641	21	21	67	51	48	66	Oxidation (M); Deamidation (NQ); Dihydroxy; Tri nitro benzene
	159	222	Q07891	Transferrin receptor protein 1 OS=Cricetulus griseus OX=10029 GN=TFRC PE=2 SV=1	85081	245.49	34	34	29	26	34	64017	42011	40458	64641	21	21	67	51	48	66	Oxidation (M); Deamidation (NQ); Dihydroxy; Tri nitro benzene
	257	650	G3H533	Peptidyl-prolyl cis-trans isomerase OS=Cricetulus griseus OX=10029 GN=CgPICR_005246 PE=3 SV=1	23634	184.71	66	64	63	49	48	63287	56125	34540	16261	14	14	50	49	33	26	Carbamidomethylation; Oxidation (M); Deamidation (NQ); Acetylation (N-term); Amidination of lysines or N-terminal amines with methyl acetimidate
	317	1929	A0A3L7IM84	RPS10 OS=Cricetulus griseus OX=10029 GN=CgPICR_020505 PE=3 SV=1	18916	182.63	45	41	40	34	24	63091	29888	14950	8211.3	9	9	46	46	25	18	Oxidation (M); Deamidation (NQ); Methylation(others)
	116	204	G3HVE0	Ornithine--oxo-acid aminotransferase OS=Cricetulus griseus OX=10029 GN=I79_014927 PE=3 SV=1	48431	257.15	77	67	66	56	59	62388	66910	56501	56209	24	24	69	89	68	74	Carbamidomethylation; Oxidation (M); Deamidation (NQ); Pyro-glu from Q; Replacement of 2 protons by nickel
	9	23	A0A3L7HNE9	Pyruvate kinase (Fragment) OS=Cricetulus griseus OX=10029 GN=CgPICR_013659 PE=3 SV=1	86007	350.92	50	48	47	44	49	62017	22178	17098	66884	64	2	470	459	470	535	Carbamidomethylation; Oxidation (M); Deamidation (NQ); Acetylation (K); Acetylation (N-term); 28 more
	9	19	A0A098KXC0	Pyruvate kinase OS=Cricetulus griseus OX=10029 GN=H671_4g13041 PE=3 SV=1	81428	350.92	53	51	50	47	52	62017	22178	17098	66884	64	2	470	459	470	535	Carbamidomethylation; Oxidation (M); Deamidation (NQ); Acetylation (K); Acetylation (N-term); 28 more
	9	12	A0A098KXF7	Pyruvate kinase OS=Cricetulus griseus OX=10029 GN=H671_4g13041 PE=3 SV=1	72125	350.92	60	58	57	53	58	62017	22178	17098	66884	64	2	470	459	470	535	Carbamidomethylation; Oxidation (M); Deamidation (NQ); Acetylation (K); Acetylation (N-term); 28 more
	120	24	A0A061ILB0	Lamina-associated polypeptide 2 isoforms beta/delta/epsilon/gamma OS=Cricetulus griseus OX=10029 GN=H671_1g3499 PE=3 SV=1	106359	298.29	55	44	47	34	45	60528	33136	22679	38494	37	37	87	77	56	80	Carbamidomethylation; Oxidation (M); Deamidation (NQ); Acetylation (N-term); Amidation; 2 more
	169	273	G3HCT4	DEAD box protein 5 OS=Cricetulus griseus OX=10029 GN=I79_008300 PE=3 SV=1	69239	244.03	43	33	39	33	33	59848	38097	30523	40408	24	16	65	58	44	60	Carbamidomethylation; Oxidation (M); Pyro-glu from E; Pyro-glu from Q
	195	151	G3H935	Tyrosine--tRNA ligase OS=Cricetulus griseus OX=10029 GN=I79_006897 PE=3 SV=1	59190	256.27	54	52	42	32	49	58820	19207	11560	25586	28	28	76	48	35	44	Carbamidomethylation; Oxidation (M); Deamidation (NQ); Acetylation (Protein N-term); Pyro-glu from Q; Lysine oxidation to aminoadipic semialdehyde
	512	974	G3I5H3	Elongation factor 1-delta OS=Cricetulus griseus OX=10029 GN=I79_018721 PE=3 SV=1	36598	198.52	51	42	41	30	44	57649	30364	16990	38043	13	13	30	23	18	17	Carbamidomethylation; Oxidation (M); Deamidation (NQ); Acetylation (N-term); Alpha-amino adipic acid; 2-amino-3-oxo-butanoic_acid
	512	996	A0A061IEA0	Elongation factor 1-delta-like isoform 1 OS=Cricetulus griseus OX=10029 GN=H671_2g6374 PE=3 SV=1	72969	198.52	26	21	21	15	22	57649	30364	16990	38043	13	13	30	23	18	17	Carbamidomethylation; Oxidation (M); Deamidation (NQ); Acetylation (N-term); Alpha-amino adipic acid; 2-amino-3-oxo-butanoic_acid
	512	999	A0A061IGU4	Elongation factor 1-delta-like isoform 1 OS=Cricetulus griseus OX=10029 GN=H671_2g6374 PE=3 SV=1	83148	198.52	22	19	18	13	19	57649	30364	16990	38043	13	13	30	23	18	17	Carbamidomethylation; Oxidation (M); Deamidation (NQ); Acetylation (N-term); Alpha-amino adipic acid; 2-amino-3-oxo-butanoic_acid
	50	102	G3HN14	GPI ethanolamine phosphate transferase 3 OS=Cricetulus griseus OX=10029 GN=I79_012144 PE=3 SV=1	237641	299.89	24	22	21	20	19	57493	24319	16325	33150	47	13	177	134	128	149	Carbamidomethylation; Oxidation (M); Deamidation (NQ); Acetylation (N-term); Amidation; 7 more
	220	1077	A0A061I3K8	Calnexin OS=Cricetulus griseus OX=10029 GN=H671_7g18220 PE=3 SV=1	160724	236.67	13	9	12	13	9	57452	36530	31113	43299	19	19	49	42	36	54	Carbamidomethylation; Oxidation (M); Deamidation (NQ); Carboxylation (E); Phosphorylation (STY); 5 more
	220	1132	G3HP69	Calnexin OS=Cricetulus griseus OX=10029 GN=I79_012575 PE=3 SV=1	67252	236.67	34	23	30	31	23	57452	36530	31113	43299	19	19	49	42	36	54	Carbamidomethylation; Oxidation (M); Deamidation (NQ); Carboxylation (E); Phosphorylation (STY); 5 more
	113	384	A0A3L7HIM4	HNRNPU OS=Cricetulus griseus OX=10029 GN=CgPICR_010161 PE=4 SV=1	81526	258.16	41	32	37	24	33	56655	45246	38381	45032	26	7	85	76	50	94	Carbamidomethylation; Oxidation (M); Deamidation (NQ); Amidation; Pyro-glu from Q; 3 more
	463	1924	A0A3L7I8J8	60S ribosomal protein L11 OS=Cricetulus griseus OX=10029 GN=CgPICR_007275 PE=3 SV=1	24289	171.19	32	32	32	21	21	56434	40550	24556	9676.6	9	9	33	29	26	11	Carbamidomethylation; Deamidation (NQ); Carbamidomethylation (DHKE X@N-term)
	463	1923	G3HMV2	60S ribosomal protein L11 OS=Cricetulus griseus OX=10029 GN=I79_012069 PE=3 SV=1	20268	171.19	39	39	39	25	25	56434	40550	24556	9676.6	9	9	33	29	26	11	Carbamidomethylation; Deamidation (NQ); Carbamidomethylation (DHKE X@N-term)
	201	115	P37880	Arginine--tRNA ligase cytoplasmic OS=Cricetulus griseus OX=10029 GN=RARS1 PE=2 SV=1	75602	256.4	47	40	44	42	41	55542	29042	19007	32478	29	29	52	57	45	41	Carbamidomethylation; Oxidation (M); Deamidation (NQ); Phosphorylation (STY); Ubiquitin; 2-amino-3-oxo-butanoic_acid
	190	2052	G3IBF1	Nucleophosmin OS=Cricetulus griseus OX=10029 GN=I79_020971 PE=3 SV=1	31052	198.99	37	37	29	25	29	55444	47658	37240	30036	11	3	67	55	43	36	Oxidation (M); Deamidation (NQ); Acetylation (N-term); Deamidation followed by a methylation; Ammonia-loss (N); Replacement of 2 protons by iron
	223	704	G3HAP7	Glutathione synthetase OS=Cricetulus griseus OX=10029 GN=I79_007504 PE=3 SV=1	52188	242.14	58	41	55	50	55	55423	46889	36828	45484	21	21	42	44	43	55	Carbamidomethylation; Oxidation (M); Deamidation (NQ); Acetylation (Protein N-term); Carbamylation; 8 more
	152	91	A0A061IKK9	Sodium/potassium-transporting ATPase subunit alpha OS=Cricetulus griseus OX=10029 GN=H671_1g1941 PE=3 SV=1	116889	278.17	34	31	30	25	33	54522	39780	37776	56360	31	29	65	60	49	70	Carbamidomethylation; Oxidation (M); Deamidation (NQ); Biotinylation; Pyro-glu from Q; Lysine oxidation to aminoadipic semialdehyde
	152	90	A0A061ILJ8	Sodium/potassium-transporting ATPase subunit alpha OS=Cricetulus griseus OX=10029 GN=H671_1g1941 PE=3 SV=1	115366	278.17	35	32	30	26	34	54522	39780	37776	56360	31	29	65	60	49	70	Carbamidomethylation; Oxidation (M); Deamidation (NQ); Biotinylation; Pyro-glu from Q; Lysine oxidation to aminoadipic semialdehyde
	998	1877	G3I979	40S ribosomal protein S25 (Fragment) OS=Cricetulus griseus OX=10029 GN=I79_020113 PE=3 SV=1	13514	148.99	33	33	30	23	24	53712	25227	8737.4	12253	7	7	17	11	6	6	Carbamidomethylation
	998	1878	A0A061I1P3	40S ribosomal protein S25 OS=Cricetulus griseus OX=10029 GN=H671_4g12992 PE=3 SV=1	13742	148.99	32	32	30	22	24	53712	25227	8737.4	12253	7	7	17	11	6	6	Carbamidomethylation
	125	176	G3H7K5	CCT-epsilon OS=Cricetulus griseus OX=10029 GN=CgPICR_008840 PE=3 SV=1	59535	259.3	61	57	44	47	56	53628	38306	30729	30456	31	30	99	59	56	69	Carbamidomethylation; Oxidation (M); Deamidation (NQ); Acetylation (Protein N-term); Carboxymethyl; 6 more
	66	537	A0A3L7HVV8	Annexin OS=Cricetulus griseus OX=10029 GN=CgPICR_005226 PE=3 SV=1	39861	280.68	58	58	53	46	56	53415	49931	27702	31871	33	9	151	132	92	115	Carbamidomethylation; Oxidation (M); Deamidation (NQ); Acetylation (Protein N-term); Acetylation (N-term); 9 more
	117	303	A0A3L7HHS4	Polypyrimidine tract-binding protein 1 OS=Cricetulus griseus OX=10029 GN=CgPICR_013097 PE=4 SV=1	58662	268.35	58	53	52	48	50	52559	40440	38793	37589	22	8	71	83	78	70	Carbamidomethylation; Oxidation (M); Deamidation (NQ); Acetylation (K); Amidation; 2 more
	117	302	G3HF46	Polypyrimidine tract-binding protein 1 OS=Cricetulus griseus OX=10029 GN=I79_009199 PE=4 SV=1	56736	268.35	60	55	54	49	52	52559	40440	38793	37589	22	8	71	83	78	70	Carbamidomethylation; Oxidation (M); Deamidation (NQ); Acetylation (K); Amidation; 2 more
	250	756	A0A3L7GMZ8	G3BP1 (Fragment) OS=Cricetulus griseus OX=10029 GN=CgPICR_003856 PE=4 SV=1	51368	219.35	32	32	23	20	31	52481	25364	15108	30926	12	8	64	33	30	35	Oxidation (M); Deamidation (NQ); Pyro-glu from Q; Replacement of 2 protons by iron
	564	1005	A0A061HTB4	40S ribosomal protein S16-like protein OS=Cricetulus griseus OX=10029 GN=CgPICR_018623 PE=3 SV=1	16445	170	58	58	44	25	14	52029	26370	17423	2307.9	10	10	41	21	13	6	Oxidation (M); Deamidation (NQ)
	564	1006	A0A061HWF5	40S ribosomal protein S16-like protein OS=Cricetulus griseus OX=10029 GN=H671_21736 PE=3 SV=1	16930	170	56	56	43	25	14	52029	26370	17423	2307.9	10	10	41	21	13	6	Oxidation (M); Deamidation (NQ)
	269	939	G3HXL1	PCBP1 OS=Cricetulus griseus OX=10029 GN=CgPICR_019882 PE=4 SV=1	37498	216.81	63	51	60	60	54	51349	45489	36603	47016	12	10	39	42	35	42	Carbamidomethylation; Oxidation (M); Deamidation (NQ); Acetylation (Protein N-term)
	261	925	G3HZF4	Chloride intracellular channel protein OS=Cricetulus griseus OX=10029 GN=I79_016455 PE=3 SV=1	26953	211.52	62	59	58	48	59	50446	33314	38265	31956	15	15	46	40	38	36	Carbamidomethylation; Deamidation (NQ); Acetylation (Protein N-term); Amidation; Aminotyrosine with sulfation
	328	1108	A0A3L7GN51	HNRNPAB OS=Cricetulus griseus OX=10029 GN=CgPICR_003913 PE=4 SV=1	29133	220.18	46	37	41	38	40	50435	33727	24548	42779	16	15	32	29	27	44	Carbamidomethylation; Oxidation (M); Deamidation (NQ)
	328	1107	G3H2E2	HNRNPAB OS=Cricetulus griseus OX=10029 GN=CgPICR_003913 PE=4 SV=1	23754	220.18	56	45	50	46	48	50435	33727	24548	42779	16	15	32	29	27	44	Carbamidomethylation; Oxidation (M); Deamidation (NQ)
	221	193	A0A061I130	Heterogeneous nuclear ribonucleoprotein Q isoform 1 OS=Cricetulus griseus OX=10029 GN=H671_4g13231 PE=4 SV=1	63288	240.7	44	43	36	33	34	50377	30858	24233	27987	25	20	54	51	34	43	Carbamidomethylation; Oxidation (M); Acetylation (N-term); Lysine oxidation to aminoadipic semialdehyde
	221	192	G3GTB7	Heterogeneous nuclear ribonucleoprotein Q OS=Cricetulus griseus OX=10029 GN=I79_000895 PE=4 SV=1	62688	240.7	44	44	36	33	34	50377	30858	24233	27987	25	20	54	51	34	43	Carbamidomethylation; Oxidation (M); Acetylation (N-term); Lysine oxidation to aminoadipic semialdehyde
	231	491	A0A3L7HP67	Inosine-5'-monophosphate dehydrogenase (Fragment) OS=Cricetulus griseus OX=10029 GN=CgPICR_013305 PE=3 SV=1	50598	253.95	49	49	34	34	46	49835	30707	21042	28772	21	21	57	43	32	48	Carbamidomethylation; Oxidation (M); Deamidation (NQ); Amidation; 2-amino-3-oxo-butanoic_acid
	231	492	P12269	Inosine-5'-monophosphate dehydrogenase 2 OS=Cricetulus griseus OX=10029 GN=IMPDH2 PE=1 SV=1	55890	253.95	45	45	31	31	41	49835	30707	21042	28772	21	21	57	43	32	48	Carbamidomethylation; Oxidation (M); Deamidation (NQ); Amidation; 2-amino-3-oxo-butanoic_acid
	251	413	G3IHY5	6-phosphogluconate dehydrogenase decarboxylating OS=Cricetulus griseus OX=10029 GN=I79_023445 PE=3 SV=1	53376	245.69	45	39	43	32	36	49318	34878	32179	40370	21	20	50	38	34	42	Carbamidomethylation; Oxidation (M); Deamidation (NQ); Methylation(KR); 2-amino-3-oxo-butanoic_acid; ISD (z+2)-series
	173	738	A0A3L7HNH4	60S ribosomal protein L4 (Fragment) OS=Cricetulus griseus OX=10029 GN=CgPICR_013628 PE=3 SV=1	38548	236.97	44	44	41	38	44	48622	40697	27729	31492	19	7	65	61	36	57	Carbamidomethylation; Oxidation (M); Deamidation (NQ); Acetylation (Protein N-term); Amidation; 6 more
	325	845	A0A3L7IKZ0	Ribosomal protein OS=Cricetulus griseus OX=10029 GN=CgPICR_020519 PE=3 SV=1	24831	208.54	52	52	52	41	50	48340	39569	20957	24221	16	16	41	43	18	25	Carbamidomethylation; Oxidation (M); Replacement of 2 protons by nickel
	503	1204	A0A3L7HG41	60S ribosomal protein L13a OS=Cricetulus griseus OX=10029 GN=CgPICR_019309 PE=3 SV=1	35408	170.35	24	24	23	20	23	47469	28006	16914	25209	10	10	36	24	14	16	Carbamidomethylation; Oxidation (M); Deamidation (NQ); Acetylation (N-term); Ammonia-loss (C@N-term); Carbamidomethylation (DHKE X@N-term)
	86	200	O35501	Stress-70 protein mitochondrial OS=Cricetulus griseus OX=10029 GN=HSPA9 PE=2 SV=1	73731	268.54	46	46	44	39	43	47239	21817	15159	20008	26	9	121	111	72	92	Carbamidomethylation; Oxidation (M); Deamidation (NQ); Methylation(KR); Pyro-glu from Q; 3 more
	242	117	A0A3L7INF3	RNA helicase OS=Cricetulus griseus OX=10029 GN=CgPICR_018872 PE=3 SV=1	89453	265.1	44	40	36	27	39	46832	21587	10848	24075	32	32	64	39	32	38	Carbamidomethylation; Oxidation (M); Deamidation (NQ); N-Succinimidyl-2-morpholine acetate; Lysine oxidation to aminoadipic semialdehyde
	268	871	A0A3L7HUR8	Heme oxygenase OS=Cricetulus griseus OX=10029 GN=CgPICR_015826 PE=3 SV=1	31986	234.21	58	51	46	52	52	46707	38004	45854	60331	17	17	36	30	41	51	Oxidation (M); Carboxylation (E); Pyro-glu from Q
	268	872	G3IAI6	Heme oxygenase OS=Cricetulus griseus OX=10029 GN=I79_020609 PE=3 SV=1	33024	234.21	56	49	44	50	50	46707	38004	45854	60331	17	17	36	30	41	51	Oxidation (M); Carboxylation (E); Pyro-glu from Q
	281	513	G3HDQ2	Malate dehydrogenase OS=Cricetulus griseus OX=10029 GN=I79_008638 PE=3 SV=1	36466	214.57	51	50	51	51	50	46507	34753	28386	38799	16	16	43	43	27	42	Carbamidomethylation; Oxidation (M); Deamidation (NQ); Amidation; Lysine oxidation to aminoadipic semialdehyde
	256	485	G3HRK0	PA2G4 OS=Cricetulus griseus OX=10029 GN=CgPICR_002470 PE=3 SV=1	43715	237.74	70	57	64	46	54	46273	18928	8329.7	18082	21	21	43	47	26	41	Carbamidomethylation; Oxidation (M); Deamidation (NQ); Acetylation (Protein N-term); Methylation(KR); Aminoethylcysteine
	218	1401	A0A3L7HGF6	HNRNPA3 OS=Cricetulus griseus OX=10029 GN=CgPICR_004586 PE=4 SV=1	37086	232.58	43	42	35	31	42	46227	42808	42719	40794	18	13	55	39	35	54	Carbamidomethylation; Oxidation (M); Acetylation (Protein N-term)
	368	428	A0A3L7H8G3	Prohibitin OS=Cricetulus griseus OX=10029 GN=CgPICR_018401 PE=3 SV=1	38520	206.08	53	53	47	40	53	46012	35026	25937	31673	15	15	35	31	22	31	Oxidation (M); Acetylation (Protein N-term); Dihydroxy
	440	3021	A0A3L7IM36	40S ribosomal protein S24 OS=Cricetulus griseus OX=10029 GN=CgPICR_020717 PE=3 SV=1	15423	130.81	35	35	29	29	20	45270	38878	23104	4491.3	5	5	40	27	23	14	Oxidation (M); Acetylation (Protein N-term); Pyro-glu from Q
	514	1115	G3GU60	Phosphatidylethanolamine-binding protein 1 OS=Cricetulus griseus OX=10029 GN=I79_001211 PE=3 SV=1	20923	217.6	74	74	73	73	48	45267	25741	21246	7935.7	11	11	34	23	20	11	Carbamidomethylation; Acetylation (Protein N-term); Lysine oxidation to aminoadipic semialdehyde
	632	2483	A0A3L7GLT3	RPL23A OS=Cricetulus griseus OX=10029 GN=CgPICR_003484 PE=3 SV=1	17695	170.78	39	39	33	26	33	45214	29108	21351	12925	9	5	25	22	13	12	Oxidation (M); Deamidation (NQ)
	458	1994	A0A3L7IJN8	NACA OS=Cricetulus griseus OX=10029 GN=CgPICR_002494 PE=4 SV=1	15847	206.82	53	53	44	44	43	45150	32661	20946	34339	9	9	29	27	20	24	Oxidation (M); Deamidation (NQ); Lysine oxidation to aminoadipic semialdehyde
	965	1871	G3I4Z7	Galectin OS=Cricetulus griseus OX=10029 GN=I79_018538 PE=4 SV=1	14803	168.53	61	61	41	53	13	44278	8726.8	9344.5	149.95	7	7	18	9	14	1	Carbamidomethylation; Oxidation (M); Acetylation (Protein N-term)
	965	1872	P48538	Galectin-1 OS=Cricetulus griseus OX=10029 GN=LGALS1 PE=1 SV=2	14803	168.53	61	61	41	53	13	44278	8726.8	9344.5	149.95	7	7	18	9	14	1	Carbamidomethylation; Oxidation (M); Acetylation (Protein N-term)
	186	754	A0A3L7HBG8	Protein disulfide-isomerase A6 OS=Cricetulus griseus OX=10029 GN=CgPICR_006465 PE=3 SV=1	47540	229.02	45	37	43	37	39	44167	39620	38455	36170	15	5	47	57	55	51	Carbamidomethylation; Oxidation (M); Deamidation (NQ); Oxidation (HW)
	253	323	A0A3L7HDH6	UAP1L1 OS=Cricetulus griseus OX=10029 GN=CgPICR_012366 PE=4 SV=1	56447	239.16	48	40	35	35	48	43692	19218	30971	55048	19	18	49	27	32	55	Carbamidomethylation; Oxidation (M); Deamidation (NQ); Amidation
	253	324	G3IJB9	UDP-N-acetylhexosamine pyrophosphorylase-like protein 1 OS=Cricetulus griseus OX=10029 GN=I79_023952 PE=4 SV=1	58176	239.16	46	39	34	34	46	43692	19218	30971	55048	19	18	49	27	32	55	Carbamidomethylation; Oxidation (M); Deamidation (NQ); Amidation
	51	256	Q4F888	Tubulin beta chain OS=Cricetulus griseus OX=10029 GN=CgPICR_013957 PE=2 SV=1	50104	243.53	70	60	57	64	55	43489	42173	18727	40519	24	13	174	141	136	144	Carbamidomethylation; Oxidation (M); Deamidation (NQ); Oxidation (HW); Carbamidomethylation (DHKE X@N-term); 3 more
	11	2	A0A3L7HHJ0	EEF2 (Fragment) OS=Cricetulus griseus OX=10029 GN=CgPICR_013023 PE=3 SV=1	95179	365.46	78	73	73	65	74	43304	30468	19051	32973	82	5	501	527	371	498	Carbamidomethylation; Oxidation (M); Deamidation (NQ); Acetylation (N-term); Amidation; 38 more
	11	3	G3HSL4	Elongation factor 2 OS=Cricetulus griseus OX=10029 GN=I79_013848 PE=3 SV=1	96643	365.46	76	72	72	64	72	43304	30468	19051	32973	82	5	501	527	371	498	Carbamidomethylation; Oxidation (M); Deamidation (NQ); Acetylation (N-term); Amidation; 38 more
	176	30	G3GV47	Leucine-rich PPR motif-containing protein mitochondrial OS=Cricetulus griseus OX=10029 GN=I79_001578 PE=4 SV=1	158425	291.77	39	35	31	29	31	43278	29295	21588	31240	43	43	51	56	55	52	Carbamidomethylation; Oxidation (M); Carbamidomethylation (DHKE X@N-term); Propionamide (K X@N-term); Lysine oxidation to aminoadipic semialdehyde; Proline oxidation to pyrrolidinone
	561	2314	A0A061IHI0	40S ribosomal protein S12 OS=Cricetulus griseus OX=10029 GN=CgPICR_014212 PE=3 SV=1	14515	197.77	83	83	66	61	10	43246	16751	11710	0	12	12	44	15	21	1	Carbamidomethylation; Oxidation (M); Acetylation (Protein N-term); Carbamidomethylation (DHKE X@N-term); Dethiomethyl
	230	261	A0A3L7I3Z6	Eukaryotic translation initiation factor 3 subunit L OS=Cricetulus griseus OX=10029 GN=EIF3L PE=3 SV=1	64396	257.95	38	37	34	33	38	43191	24616	15524	29070	22	22	57	44	36	45	Carbamidomethylation; Oxidation (M); Deamidation (NQ); Palmitoylation; Pyro-glu from Q
	157	79	G3GZ85	Staphylococcal nuclease domain-containing protein OS=Cricetulus griseus OX=10029 GN=I79_003116 PE=4 SV=1	99749	276.92	50	44	42	39	44	43167	33950	21474	42395	35	35	68	63	41	62	Carbamidomethylation; Oxidation (M); Deamidation (NQ); Acetylation (N-term); Pyro-glu from Q; Ethanolation (KR)
	146	306	A0A3L7IMC9	CCT-delta OS=Cricetulus griseus OX=10029 GN=CgPICR_004959 PE=3 SV=1	52223	241.17	59	49	57	43	44	42737	23726	13946	26665	22	11	74	68	45	58	Carbamidomethylation; Oxidation (M); Deamidation (NQ); Dimethylation(KR); Sulphone; 2 more
	208	129	A0A061IEX0	Eukaryotic translation initiation factor 3 subunit A OS=Cricetulus griseus OX=10029 GN=EIF3A PE=3 SV=1	166473	248.84	23	22	16	13	20	41446	32481	24315	42675	28	28	60	41	32	59	Carbamidomethylation; Oxidation (M)
	208	128	A0A061IH24	Eukaryotic translation initiation factor 3 subunit A OS=Cricetulus griseus OX=10029 GN=EIF3A PE=3 SV=1	164233	248.84	24	23	16	13	21	41446	32481	24315	42675	28	28	60	41	32	59	Carbamidomethylation; Oxidation (M)
	622	1976	A0A3L7IA10	RPL22 OS=Cricetulus griseus OX=10029 GN=CgPICR_017934 PE=3 SV=1	14775	172.33	57	57	48	48	20	41410	18046	10575	1719.9	8	8	27	25	17	4	Carbamidomethylation; Oxidation (M); Deamidation (NQ); Deamidation followed by a methylation
	126	210	A0A3L7ISI1	Polyadenylate-binding protein OS=Cricetulus griseus OX=10029 GN=CgPICR_010733 PE=3 SV=1	70627	278.16	39	37	39	31	37	40886	25746	12790	33348	25	11	87	72	51	72	Carbamidomethylation; Oxidation (M); Deamidation (NQ); Dimethylation(KR); Oxidation or Hydroxylation; 2 more
	545	1499	A0A061HVT8	40S ribosomal protein S19 OS=Cricetulus griseus OX=10029 GN=CgPICR_010067 PE=3 SV=1	16085	176.15	50	50	50	35	30	40848	23190	11737	1333.6	11	11	28	27	16	13	Carbamidomethylation (DHKE X@N-term)
	370	2436	G3HSH4	60S ribosomal protein L24 OS=Cricetulus griseus OX=10029 GN=I79_013806 PE=3 SV=1	12971	134.75	43	42	43	31	31	40631	30646	15509	10292	6	6	40	42	24	15	Carbamidomethylation; Oxidation (M); Pyro-glu from Q
	370	2444	A0A061I3X8	60S ribosomal protein L24-like protein OS=Cricetulus griseus OX=10029 GN=H671_4g12624 PE=3 SV=1	15498	134.75	35	34	35	25	25	40631	30646	15509	10292	6	6	40	42	24	15	Carbamidomethylation; Oxidation (M); Pyro-glu from Q
	856	3604	A0A3L7HN28	60S ribosomal protein L14 OS=Cricetulus griseus OX=10029 GN=CgPICR_014642 PE=3 SV=1	19392	131.66	26	26	26	17	18	40440	15338	4227.5	15445	5	5	14	13	10	9	Carbamidomethylation; Oxidation (M); Deamidation (NQ); Dehydration
	310	258	G3HIC5	RuvB-like helicase OS=Cricetulus griseus OX=10029 GN=I79_010385 PE=3 SV=1	50214	234.83	49	49	38	28	33	40257	19331	11993	20340	19	19	52	33	21	31	Carbamidomethylation; Oxidation (M); Deamidation (NQ); 2-amino-3-oxo-butanoic_acid
	525	3088	P62265	40S ribosomal protein S14 OS=Cricetulus griseus OX=10029 GN=RPS14 PE=2 SV=3	16273	173.59	42	42	42	33	19	39820	15944	10256	1049.4	9	9	33	33	14	7	Oxidation (M); Pyro-glu from E; Ammonia-loss (C@N-term); Carbamidomethylation (DHKE X@N-term)
	525	3087	A0A3L7GVJ0	RPS14 OS=Cricetulus griseus OX=10029 GN=CgPICR_014026 PE=3 SV=1	16273	173.59	42	42	42	33	19	39820	15944	10256	1049.4	9	9	33	33	14	7	Oxidation (M); Pyro-glu from E; Ammonia-loss (C@N-term); Carbamidomethylation (DHKE X@N-term)
	193	76	G3HID0	Dolichyl-diphosphooligosaccharide--protein glycosyltransferase subunit 1 OS=Cricetulus griseus OX=10029 GN=I79_010390 PE=3 SV=1	68577	247.74	59	55	50	50	56	39470	31812	29591	38634	28	28	60	48	34	60	Carbamidomethylation; Oxidation (M); Deamidation (NQ); Acetylation (N-term); Amidation; 2 more
	523	768	A0A3L7HED7	NOP56 OS=Cricetulus griseus OX=10029 GN=CgPICR_001435 PE=3 SV=1	66919	199.47	30	23	20	14	25	39343	6154.6	1412.6	7574.3	15	15	26	25	11	24	Carbamidomethylation; Oxidation (M); Amidation; Methylation(KR); 2-amino-3-oxo-butanoic_acid
	523	767	G3H451	Nucleolar protein 56 OS=Cricetulus griseus OX=10029 GN=I79_005051 PE=3 SV=1	65945	199.47	30	24	20	15	25	39343	6154.6	1412.6	7574.3	15	15	26	25	11	24	Carbamidomethylation; Oxidation (M); Amidation; Methylation(KR); 2-amino-3-oxo-butanoic_acid
	324	350	G3HP75	D-3-phosphoglycerate dehydrogenase OS=Cricetulus griseus OX=10029 GN=CgPICR_014506 PE=3 SV=1	56583	229.1	37	37	35	28	33	38452	15186	10242	17545	19	18	52	31	16	33	Carbamidomethylation; Oxidation (M); Acetylation (Protein N-term); Pyro-glu from Q
	260	170	A0A3L7I2K5	Aconitate hydratase mitochondrial (Fragment) OS=Cricetulus griseus OX=10029 GN=CgPICR_015075 PE=3 SV=1	86042	259.84	38	37	32	28	31	38268	21835	14231	20743	26	26	51	43	24	44	Carbamidomethylation; Oxidation (M); Deamidation (NQ); Methylation(KR); Pyro-glu from Q; 2 more
	260	169	G3II47	Aconitate hydratase mitochondrial OS=Cricetulus griseus OX=10029 GN=I79_023509 PE=3 SV=1	85467	259.84	38	37	32	28	32	38268	21835	14231	20743	26	26	51	43	24	44	Carbamidomethylation; Oxidation (M); Deamidation (NQ); Methylation(KR); Pyro-glu from Q; 2 more
	292	982	G3I2I9	60S ribosomal protein L3 OS=Cricetulus griseus OX=10029 GN=CgPICR_015041 PE=3 SV=1	46152	217.31	45	32	32	19	37	37852	28489	22070	22277	19	19	49	36	23	37	Carbamidomethylation; Oxidation (M); Deamidation (NQ); Carbamidomethylation (DHKE X@N-term); Lysine oxidation to aminoadipic semialdehyde
	198	96	G3GY17	Cullin-associated NEDD8-dissociated protein 1 OS=Cricetulus griseus OX=10029 GN=I79_002670 PE=3 SV=1	133622	253.71	34	27	31	24	32	37773	26567	19412	32505	28	28	55	54	43	50	Carbamidomethylation; Oxidation (M); Deamidation (NQ)
	254	305	G3HQ45	Protein-synthesizing GTPase OS=Cricetulus griseus OX=10029 GN=I79_012939 PE=4 SV=1	51108	232.5	53	51	42	42	47	37028	19842	12554	21391	18	18	51	38	26	47	Carbamidomethylation; Oxidation (M); Deamidation (NQ); Acetylation (Protein N-term); Pyro-glu from Q
	259	670	A0A3L7HDK9	Prohibitin OS=Cricetulus griseus OX=10029 GN=CgPICR_018787 PE=3 SV=1	31712	228.14	75	62	75	75	62	36865	26126	16594	21499	17	14	36	50	39	39	Carbamidomethylation; Deamidation (NQ)
	259	669	G3HJP6	Prohibitin OS=Cricetulus griseus OX=10029 GN=I79_010895 PE=3 SV=1	29820	228.14	79	65	79	79	65	36865	26126	16594	21499	17	14	36	50	39	39	Carbamidomethylation; Deamidation (NQ)
	184	80	G3IG23	Alanine--tRNA ligase OS=Cricetulus griseus OX=10029 GN=AARS PE=3 SV=1	106856	280.12	42	38	30	30	33	36728	24597	15262	22116	28	28	72	44	39	56	Carbamidomethylation; Oxidation (M); Deamidation (NQ); Pyro-glu from Q; Propionamide (K X@N-term); 2 more
	199	457	G3IDT6	Protein disulfide-isomerase A4 OS=Cricetulus griseus OX=10029 GN=CgPICR_019838 PE=3 SV=1	72586	233.88	38	33	28	25	37	36640	20483	15979	36593	27	27	56	40	35	65	Oxidation (M); Deamidation (NQ); Pyro-glu from Q
	199	460	A0A061HWS2	Protein disulfide-isomerase OS=Cricetulus griseus OX=10029 GN=H671_8g19557 PE=3 SV=1	156372	233.88	18	16	13	12	17	36640	20483	15979	36593	27	27	56	40	35	65	Oxidation (M); Deamidation (NQ); Pyro-glu from Q
	148	171	A0A061I835	Heat shock 110 kDa protein OS=Cricetulus griseus OX=10029 GN=CgPICR_011780 PE=3 SV=1	96411	275.09	40	34	34	34	35	36097	29272	24065	33894	30	29	64	66	59	63	Carbamidomethylation; Oxidation (M); Deamidation (NQ); Acetylation (Protein N-term); Acetylation (N-term); 5 more
	148	172	Q60446	Heat shock protein 105 kDa OS=Cricetulus griseus OX=10029 GN=HSPH1 PE=2 SV=1	96151	275.09	40	34	34	34	35	36097	29272	24065	33894	30	29	64	66	59	63	Carbamidomethylation; Oxidation (M); Deamidation (NQ); Acetylation (Protein N-term); Acetylation (N-term); 5 more
	367	2311	A0A3L7HXB8	40S ribosomal protein S17 (Fragment) OS=Cricetulus griseus OX=10029 GN=CgPICR_009362 PE=3 SV=1	16589	173.26	49	49	49	49	26	36055	21520	17584	1517.2	8	8	46	44	27	4	Carbamidomethylation; Oxidation (M); Deamidation (NQ); Carboxymethyl
	367	2310	G3ICY6	40S ribosomal protein S17 OS=Cricetulus griseus OX=10029 GN=I79_021541 PE=3 SV=1	15524	173.26	53	53	53	53	28	36055	21520	17584	1517.2	8	8	46	44	27	4	Carbamidomethylation; Oxidation (M); Deamidation (NQ); Carboxymethyl
	367	2309	P63274	40S ribosomal protein S17 OS=Cricetulus griseus OX=10029 GN=RPS17 PE=2 SV=2	15524	173.26	53	53	53	53	28	36055	21520	17584	1517.2	8	8	46	44	27	4	Carbamidomethylation; Oxidation (M); Deamidation (NQ); Carboxymethyl
	293	270	P26636	Serine--tRNA ligase cytoplasmic OS=Cricetulus griseus OX=10029 GN=SARS1 PE=2 SV=2	58601	217.04	47	46	37	35	38	35990	18054	11004	18474	20	20	49	30	36	31	Carbamidomethylation; Oxidation (M); Deamidation (NQ); Amidation; Carboxymethyl; Lysine oxidation to aminoadipic semialdehyde
	293	271	A0A3L7ICJ1	Seryl-tRNA synthetase OS=Cricetulus griseus OX=10029 GN=CgPICR_004004 PE=3 SV=1	58601	217.04	47	46	37	35	38	35990	18054	11004	18474	20	20	49	30	36	31	Carbamidomethylation; Oxidation (M); Deamidation (NQ); Amidation; Carboxymethyl; Lysine oxidation to aminoadipic semialdehyde
	293	272	A0A061INU9	Seryl-tRNA synthetase OS=Cricetulus griseus OX=10029 GN=H671_1g1962 PE=3 SV=1	61408	217.04	45	44	35	33	37	35990	18054	11004	18474	20	20	49	30	36	31	Carbamidomethylation; Oxidation (M); Deamidation (NQ); Amidation; Carboxymethyl; Lysine oxidation to aminoadipic semialdehyde
	339	1681	A0A3L7IKU4	40S ribosomal protein S18 OS=Cricetulus griseus OX=10029 GN=CgPICR_020481 PE=3 SV=1	17719	168.03	56	56	48	47	33	35889	29898	25932	3767.1	12	2	54	37	31	7	Oxidation (M); Deamidation (NQ); Acetylation (Protein N-term); Pyro-glu from Q
	541	769	G3HID1	RAB7A OS=Cricetulus griseus OX=10029 GN=CgPICR_020452 PE=4 SV=1	23518	201.05	65	64	60	48	53	35810	18321	17902	15070	13	13	25	21	22	16	Carbamidomethylation; Deamidation (NQ)
	518	1319	A0A3L7HSR9	Hsp90 chaperone protein kinase-targeting subunit OS=Cricetulus griseus OX=10029 GN=CgPICR_019663 PE=3 SV=1	39723	204.46	41	40	29	21	29	35593	39170	39674	39570	11	11	26	23	11	22	Carbamidomethylation; Oxidation (M); Deamidation (NQ); Acetylation (N-term); Dehydration; 3 more
	518	1320	G3H6C5	Hsp90 chaperone protein kinase-targeting subunit OS=Cricetulus griseus OX=10029 GN=I79_005880 PE=3 SV=1	44461	204.46	37	36	26	19	26	35593	39170	39674	39570	11	11	26	23	11	22	Carbamidomethylation; Oxidation (M); Deamidation (NQ); Acetylation (N-term); Dehydration; 3 more
	301	441	A0A3L7H4V4	TRIM28 OS=Cricetulus griseus OX=10029 GN=CgPICR_021444 PE=4 SV=1	86697	218.54	31	30	22	16	26	35476	24512	22174	27528	18	18	42	36	21	37	Carbamidomethylation; Oxidation (M); Amidation; Pyro-glu from Q
	124	436	A0A3L7HXC3	Elongation factor 1-gamma (Fragment) OS=Cricetulus griseus OX=10029 GN=CgPICR_009379 PE=4 SV=1	49737	261.01	46	42	44	40	43	35261	16435	10235	21275	20	9	96	76	49	70	Carbamidomethylation; Oxidation (M); Deamidation (NQ); Dehydration; Pyro-glu from E; Oxidation or Hydroxylation
	124	437	A0A061IC58	Elongation factor 1-gamma OS=Cricetulus griseus OX=10029 GN=H671_3g9663 PE=4 SV=1	51762	261.01	44	40	42	38	41	35261	16435	10235	21275	20	9	96	76	49	70	Carbamidomethylation; Oxidation (M); Deamidation (NQ); Dehydration; Pyro-glu from E; Oxidation or Hydroxylation
	322	467	G3I220	Cytoskeleton-associated protein 4 OS=Cricetulus griseus OX=10029 GN=I79_017443 PE=4 SV=1	36360	232.27	66	61	63	58	64	35165	15513	16734	33649	18	18	36	32	28	37	Oxidation (M); Deamidation (NQ); Pyro-glu from Q; 2-amino-3-oxo-butanoic_acid
	439	1180	A0A3L7HBS5	GALK1 OS=Cricetulus griseus OX=10029 GN=CgPICR_012041 PE=3 SV=1	42055	201.25	36	30	36	28	30	34904	20547	16133	21121	13	13	30	21	27	26	Carbamidomethylation; Acetylation (Protein N-term); Acetylation (N-term); Carboxylation (E); 2-amino-3-oxo-butanoic_acid
	134	33	Q7SIA2	Bifunctional glutamate/proline--tRNA ligase OS=Cricetulus griseus OX=10029 GN=EPRS1 PE=1 SV=3	169780	289.39	39	30	31	23	31	34245	28044	21554	36170	44	44	75	73	49	74	Carbamidomethylation; Oxidation (M); Deamidation (NQ); Amidation; Lysine oxidation to aminoadipic semialdehyde
	275	93	G3HES3	Chromosome segregation 1-like protein OS=Cricetulus griseus OX=10029 GN=I79_009067 PE=3 SV=1	110375	265.12	33	32	29	23	30	34119	20200	14567	29149	26	26	49	37	28	43	Carbamidomethylation; Oxidation (M); Deamidation (NQ); Acetylation (Protein N-term); Amidation; 2 more
	442	177	P19891	Asparagine synthetase [glutamine-hydrolyzing] OS=Cricetulus griseus OX=10029 GN=ASNS PE=2 SV=2	64327	219.94	45	45	34	21	31	34045	12052	4307.8	9963.5	19	19	43	29	10	20	Carbamidomethylation; Oxidation (M); Deamidation (NQ)
	442	179	A0A3L7IKG1	Asparagine synthetase [glutamine-hydrolyzing] OS=Cricetulus griseus OX=10029 GN=CgPICR_006881 PE=4 SV=1	67083	219.94	43	43	32	20	30	34045	12052	4307.8	9963.5	19	19	43	29	10	20	Carbamidomethylation; Oxidation (M); Deamidation (NQ)
	442	178	G3I3J1	Asparagine synthetase [glutamine-hydrolyzing] OS=Cricetulus griseus OX=10029 GN=H671_1g1136 PE=4 SV=1	64327	219.94	45	45	34	21	31	34045	12052	4307.8	9963.5	19	19	43	29	10	20	Carbamidomethylation; Oxidation (M); Deamidation (NQ)
	415	276	A0A3L7I8Y1	RCC2 OS=Cricetulus griseus OX=10029 GN=CgPICR_007337 PE=4 SV=1	55881	228.48	45	41	34	21	45	33907	15962	8615.5	15388	19	19	35	31	16	24	Carbamidomethylation; Ammonia-loss (C@N-term); Carbamidomethylation (DHKE X@N-term)
	309	346	G3GZZ0	Aspartate aminotransferase OS=Cricetulus griseus OX=10029 GN=CgPICR_007832 PE=3 SV=1	46253	241.08	54	54	51	40	54	33694	20816	14820	24123	19	18	45	29	25	37	Carbamidomethylation; Amidation; Pyro-glu from Q
	172	120	G3H4V0	Vigilin OS=Cricetulus griseus OX=10029 GN=I79_005313 PE=4 SV=1	141720	267.45	37	30	29	27	37	33299	34099	27221	40009	35	35	62	50	48	63	Carbamidomethylation; Oxidation (M); Deamidation (NQ); Acetylation (Protein N-term); Pyro-glu from Q; Lysine oxidation to aminoadipic semialdehyde
	467	773	G3GWR2	Outer mitochondrial membrane protein porin 2 OS=Cricetulus griseus OX=10029 GN=I79_002192 PE=3 SV=1	31739	223.25	55	50	46	47	52	33282	19629	15888	26293	14	14	26	25	20	27	Carbamidomethylation; Deamidation (NQ)
	249	514	A0A3L7I839	SFPQ OS=Cricetulus griseus OX=10029 GN=CgPICR_007108 PE=4 SV=1	53799	219.13	42	39	33	25	33	33215	20401	18294	22683	19	9	43	49	34	40	Carbamidomethylation; Oxidation (M); Deamidation (NQ); Dehydration; Ammonia-loss (C@N-term); 3 more
	511	1058	G3GU92	Lupus La protein-like OS=Cricetulus griseus OX=10029 GN=I79_001246 PE=4 SV=1	46867	185.3	32	32	28	28	28	33135	16910	14982	15061	11	11	25	18	22	24	Carbamidomethylation; Oxidation (M); Acetylation (N-term); Methylation(KR); Lysine oxidation to aminoadipic semialdehyde
	122	314	G3HK00	Guanine nucleotide-binding protein subunit beta-2-like 1 OS=Cricetulus griseus OX=10029 GN=I79_011006 PE=4 SV=1	30456	240.71	83	73	73	80	70	32666	8225.4	19914	14665	22	3	88	72	56	79	Carbamidomethylation; Oxidation (M); Deamidation (NQ); Amidation; Oxidation (HW); 4 more
	344	1311	A0A061IET8	60S ribosomal protein L13 OS=Cricetulus griseus OX=10029 GN=CgPICR_015851 PE=3 SV=1	24393	159.19	50	44	43	21	37	32521	21880	9485.4	16786	13	13	34	34	21	37	Oxidation (M); Deamidation (NQ); Carbamidomethylation (DHKE X@N-term)
	344	1310	G3GRR8	60S ribosomal protein L13 OS=Cricetulus griseus OX=10029 GN=I79_000212 PE=3 SV=1	22425	159.19	54	48	46	23	40	32521	21880	9485.4	16786	13	13	34	34	21	37	Oxidation (M); Deamidation (NQ); Carbamidomethylation (DHKE X@N-term)
	344	1312	Q9Z313	60S ribosomal protein L13 OS=Cricetulus griseus OX=10029 GN=RPL13 PE=2 SV=3	24393	159.19	50	44	43	21	37	32521	21880	9485.4	16786	13	13	34	34	21	37	Oxidation (M); Deamidation (NQ); Carbamidomethylation (DHKE X@N-term)
	118	227	G3HWC3	EZR OS=Cricetulus griseus OX=10029 GN=CgPICR_011481 PE=4 SV=1	69373	243.5	43	39	39	31	41	32216	24938	19069	32185	25	17	90	69	59	88	Carbamidomethylation; Oxidation (M); Deamidation (NQ); Oxidation (HW); Pyro-glu from Q
	219	29	G3GU10	Formyltetrahydrofolate synthetase OS=Cricetulus griseus OX=10029 GN=I79_001156 PE=3 SV=1	105407	267.21	36	36	27	23	34	31905	21436	16758	26400	33	31	62	43	30	51	Carbamidomethylation; Oxidation (M); Deamidation (NQ); Diethylation
	388	1791	G3H2J8	Heterogeneous nuclear ribonucleoproteins A2/B1 OS=Cricetulus griseus OX=10029 GN=I79_004411 PE=4 SV=1	29047	212.56	32	31	23	23	31	31645	24798	32812	29058	11	5	29	25	31	31	Oxidation (M); Deamidation (NQ); Methylation(KR)
	423	776	G3HZ55	Integrin beta OS=Cricetulus griseus OX=10029 GN=I79_016350 PE=3 SV=1	88342	195.63	17	17	14	12	17	31603	18844	21297	24317	10	10	28	25	26	27	Carbamidomethylation; Oxidation (M)
	378	212	A0A3L7HQ14	Eukaryotic translation initiation factor 3 subunit B OS=Cricetulus griseus OX=10029 GN=EIF3B PE=3 SV=1	91377	273.06	34	33	24	19	29	31290	16200	14412	22459	20	20	41	23	16	36	Carbamidomethylation; Oxidation (M); Deamidation (NQ); Ubiquitin
	1115	3328	G3I071	60S ribosomal protein L35 OS=Cricetulus griseus OX=10029 GN=CgPICR_009381 PE=3 SV=1	14455	121.7	30	30	23	22	22	31152	14648	7063.1	3499.7	5	5	15	8	7	4	Pyro-glu from Q
	1115	3329	G3HZI1	60S ribosomal protein L35 OS=Cricetulus griseus OX=10029 GN=CgPICR_015357 PE=3 SV=1	14553	121.7	30	30	23	22	22	31152	14648	7063.1	3499.7	5	5	15	8	7	4	Pyro-glu from Q
	396	250	A0A3L7I877	Succinate dehydrogenase [ubiquinone] flavoprotein subunit mitochondrial OS=Cricetulus griseus OX=10029 GN=CgPICR_008894 PE=3 SV=1	72645	226.36	41	39	29	20	33	31139	20305	13194	18430	16	16	46	29	13	23	Carbamidomethylation; Oxidation (M); Deamidation (NQ); 2-amino-3-oxo-butanoic_acid
	396	249	G3IFX1	Succinate dehydrogenase [ubiquinone] flavoprotein subunit mitochondrial OS=Cricetulus griseus OX=10029 GN=I79_022646 PE=3 SV=1	71658	226.36	42	40	30	20	34	31139	20305	13194	18430	16	16	46	29	13	23	Carbamidomethylation; Oxidation (M); Deamidation (NQ); 2-amino-3-oxo-butanoic_acid
	1124	4697	G3IA30	60S acidic ribosomal protein P1 OS=Cricetulus griseus OX=10029 GN=I79_020446 PE=3 SV=1	11669	113.32	67	52	67	52	52	31065	8665	5382.7	1321.9	3	2	14	4	6	5	Carbamidomethylation; Oxidation (M); Deamidation (NQ); Tryptophan oxidation to kynurenin
	640	852	G3I004	40S ribosomal protein S11 OS=Cricetulus griseus OX=10029 GN=CgPICR_019310 PE=3 SV=1	18431	168.14	61	61	49	29	42	30673	17390	7270.1	7616.2	11	11	34	18	8	10	Carbamidomethylation; Oxidation (M); Pyro-glu from Q; Ammonia-loss (N)
	412	733	G3I877	Stress-induced-phosphoprotein 1 OS=Cricetulus griseus OX=10029 GN=I79_019739 PE=4 SV=1	62637	208.74	36	35	31	18	27	30096	11201	14142	10952	20	20	40	19	23	23	Carbamidomethylation; Oxidation (M); Acetylation (Protein N-term); Lysine oxidation to aminoadipic semialdehyde
	1147	1928	A0A3L7IJ87	Glutathione reductase OS=Cricetulus griseus OX=10029 GN=CgPICR_009020 PE=3 SV=1	53738	144.81	30	17	17	8	20	30082	2263.8	1172	3207.9	8	8	8	8	2	13	Carbamidomethylation; Acetylation (N-term); Carboxymethyl (KW X@N-term)
	346	166	A0A098KXE1	Cysteinylglycine-S-conjugate dipeptidase OS=Cricetulus griseus OX=10029 GN=CgPICR_004373 PE=3 SV=1	56296	230.22	57	49	43	32	42	30044	14838	10037	17295	20	20	40	33	23	32	Carbamidomethylation; Oxidation (M); Deamidation (NQ); Pyro-glu from Q
	346	165	A0A098KXB1	Cysteinylglycine-S-conjugate dipeptidase OS=Cricetulus griseus OX=10029 GN=H671_1g2904 PE=3 SV=1	52794	230.22	61	52	45	34	45	30044	14838	10037	17295	20	20	40	33	23	32	Carbamidomethylation; Oxidation (M); Deamidation (NQ); Pyro-glu from Q
	390	1191	A0A3L7IH66	Citrate synthase OS=Cricetulus griseus OX=10029 GN=CgPICR_002480 PE=3 SV=1	49106	174.15	23	21	19	16	22	29928	19470	17672	19482	11	9	36	26	22	28
	1398	1764	G3GUN6	COP9 signalosome complex subunit 7a OS=Cricetulus griseus OX=10029 GN=CgPICR_018418 PE=3 SV=1	30291	145.84	35	31	27	12	24	29920	19908	1039	29413	6	6	5	6	3	7	Deamidation (NQ); Pyro-glu from Q
	80	84	G3IF62	Ras GTPase-activating-like protein IQGAP1 OS=Cricetulus griseus OX=10029 GN=I79_022378 PE=4 SV=1	191377	315.94	43	32	36	37	41	29802	42842	50946	64962	57	54	84	99	102	122	Carbamidomethylation; Oxidation (M); Deamidation (NQ); Amidation; Carboxymethyl; 7 more
	300	213	G3I1H0	DNA helicase OS=Cricetulus griseus OX=10029 GN=I79_017225 PE=3 SV=1	90790	246.55	35	33	35	34	35	29762	20567	16291	27344	20	20	39	31	33	38	Carbamidomethylation; Oxidation (M); Deamidation (NQ); Acetylation (Protein N-term)
	361	558	A0A061IDI5	Exosome component 10 isoform 1 OS=Cricetulus griseus OX=10029 GN=H671_2g6267 PE=3 SV=1	132574	210.19	17	12	15	13	12	29680	16269	9984.9	13894	16	16	32	32	26	29	Carbamidomethylation; Oxidation (M); Deamidation (NQ)
	361	557	A0A061IK77	Exosome component 10 isoform 1 OS=Cricetulus griseus OX=10029 GN=H671_2g6267 PE=3 SV=1	128684	210.19	18	13	16	14	13	29680	16269	9984.9	13894	16	16	32	32	26	29	Carbamidomethylation; Oxidation (M); Deamidation (NQ)
	141	527	A0A3L7HUP5	Heterogeneous nuclear ribonucleoprotein K OS=Cricetulus griseus OX=10029 GN=CgPICR_010312 PE=4 SV=1	58340	258.76	48	39	41	41	43	29609	24277	13945	23872	23	9	69	74	55	63	Carbamidomethylation; Oxidation (M); Deamidation (NQ); Iminobiotinylation; Lysine oxidation to aminoadipic semialdehyde
	408	595	A0A061IA65	Acyl-CoA dehydrogenase family member 10 OS=Cricetulus griseus OX=10029 GN=H671_4g11405 PE=3 SV=1	295797	208.64	6	6	6	6	5	29238	20912	15929	20403	12	12	28	31	28	21	Carbamidomethylation; Oxidation (M); Deamidation (NQ)
	408	599	A0A3L7HPN8	ALDH2 OS=Cricetulus griseus OX=10029 GN=CgPICR_012248 PE=3 SV=1	56469	208.64	30	30	30	30	26	29238	20912	15929	20403	12	12	28	31	28	21	Carbamidomethylation; Oxidation (M); Deamidation (NQ)
	252	554	G3GYP7	Alcohol dehydrogenase [NADP(+)] OS=Cricetulus griseus OX=10029 GN=CgPICR_012762 PE=3 SV=1	36510	211.68	53	52	52	44	44	29033	18965	11459	24729	15	13	43	45	31	44	Carbamidomethylation; Oxidation (M); Acetylation (Protein N-term); Biotinylation
	252	553	O70473	Aldo-keto reductase family 1 member A1 OS=Cricetulus griseus OX=10029 GN=AKR1A1 PE=2 SV=2	36510	211.68	53	52	52	44	44	29033	18965	11459	24729	15	13	43	45	31	44	Carbamidomethylation; Oxidation (M); Acetylation (Protein N-term); Biotinylation
	308	287	A0A3L7I175	ABCE1 OS=Cricetulus griseus OX=10029 GN=CgPICR_020139 PE=4 SV=1	71761	224.38	36	33	34	16	33	28900	15445	4422.7	12304	19	19	44	40	19	33	Carbamidomethylation; Oxidation (M); Deamidation (NQ); 2-amino-3-oxo-butanoic_acid
	308	288	A0A061I9K1	ATP-binding cassette sub-family E member 1 OS=Cricetulus griseus OX=10029 GN=H671_3g9711 PE=4 SV=1	73386	224.38	35	32	34	15	32	28900	15445	4422.7	12304	19	19	44	40	19	33	Carbamidomethylation; Oxidation (M); Deamidation (NQ); 2-amino-3-oxo-butanoic_acid
	308	286	G3H9G4	ATP-binding cassette sub-family E member 1 OS=Cricetulus griseus OX=10029 GN=I79_007036 PE=4 SV=1	67342	224.38	38	35	37	17	35	28900	15445	4422.7	12304	19	19	44	40	19	33	Carbamidomethylation; Oxidation (M); Deamidation (NQ); 2-amino-3-oxo-butanoic_acid
	200	357	A0A061I9W3	Calcium-transporting ATPase OS=Cricetulus griseus OX=10029 GN=H671_4g11507 PE=3 SV=1	112379	239.11	27	25	25	22	24	28662	24416	18432	26841	21	21	53	61	33	49	Carbamidomethylation; Oxidation (M); 4-hydroxynonenal (HNE); Ammonia-loss (C@N-term); Carbamidomethylation (DHKE X@N-term)
	602	2592	G3I3W6	60S ribosomal protein L27a OS=Cricetulus griseus OX=10029 GN=CgPICR_010865 PE=3 SV=1	16577	153.02	41	41	41	39	39	28351	14786	5979.8	4909.8	8	3	29	24	10	13	Carbamidomethylation; Deamidation (NQ); Biotinylation; Oxidation (HW); Tryptophan oxidation to kynurenin; Lysine oxidation to aminoadipic semialdehyde
	584	714	A0A3L7I1Z5	Elongation factor Tu mitochondrial OS=Cricetulus griseus OX=10029 GN=CgPICR_017719 PE=3 SV=1	46712	216.63	41	37	29	26	39	28326	9959.7	5216	15212	13	13	28	15	9	23	Carbamidomethylation; Oxidation (M); Pyro-glu from Q; Lysine oxidation to aminoadipic semialdehyde
	584	716	A0A061IAR7	Elongation factor Tu OS=Cricetulus griseus OX=10029 GN=H671_3g10221 PE=3 SV=1	50233	216.63	39	35	27	24	36	28326	9959.7	5216	15212	13	13	28	15	9	23	Carbamidomethylation; Oxidation (M); Pyro-glu from Q; Lysine oxidation to aminoadipic semialdehyde
	584	715	G3I7M2	Elongation factor Tu OS=Cricetulus griseus OX=10029 GN=H671_3g10221 PE=3 SV=1	49558	216.63	39	35	27	25	37	28326	9959.7	5216	15212	13	13	28	15	9	23	Carbamidomethylation; Oxidation (M); Pyro-glu from Q; Lysine oxidation to aminoadipic semialdehyde
	335	424	A0A061IEG5	Eukaryotic translation initiation factor 3 subunit D OS=Cricetulus griseus OX=10029 GN=EIF3D PE=3 SV=1	63976	222.82	41	41	41	38	41	28271	15698	11937	16110	16	16	44	30	23	29	Carbamidomethylation; Oxidation (M); Deamidation (NQ); Acetylation (K); Methylation(KR)
	318	886	O08782	Aldose reductase-related protein 2 OS=Cricetulus griseus OX=10029 GN=AKR1B8 PE=1 SV=3	36340	209.55	60	38	55	46	43	28231	28479	25243	30976	14	13	26	34	35	35	Carbamidomethylation; Oxidation (M); Deamidation (NQ); Acetylation (Protein N-term)
	318	885	G3IE21	Aldose reductase-related protein 2 OS=Cricetulus griseus OX=10029 GN=I79_021963 PE=3 SV=1	36340	209.55	60	38	55	46	43	28231	28479	25243	30976	14	13	26	34	35	35	Carbamidomethylation; Oxidation (M); Deamidation (NQ); Acetylation (Protein N-term)
	270	1519	A0A061IQG8	Protein NDRG2 OS=Cricetulus griseus OX=10029 GN=H671_1g2246 PE=3 SV=1	40822	214.96	51	35	51	42	51	28001	36225	44569	31019	14	14	20	48	46	42	Oxidation (M); Deamidation (NQ); Acetylation (Protein N-term); Biotinylation; Carbamylation; 2 more
	526	1939	A0A3L7GN28	EIF5A OS=Cricetulus griseus OX=10029 GN=CgPICR_003658 PE=3 SV=1	22274	200.79	52	51	51	38	6	27948	15874	7731.7	885.71	12	12	41	28	14	3	Carbamidomethylation; Oxidation (M); Deamidation (NQ); Acetylation (N-term); Dethiomethyl
	583	1751	G3IKE2	40S ribosomal protein S15a OS=Cricetulus griseus OX=10029 GN=CgPICR_010925 PE=3 SV=1	14840	167.16	55	55	54	48	8	27876	10067	3502.2	167.6	9	7	42	23	12	1	Oxidation (M); Deamidation (NQ); Pyro-glu from Q
	579	2653	A0A3L7I379	ANP32B OS=Cricetulus griseus OX=10029 GN=CgPICR_003095 PE=4 SV=1	33189	175.43	24	20	22	24	20	27753	20400	17996	17300	10	7	20	24	17	14	Carbamidomethylation
	247	2106	A0A3L7H386	RPL10 (Fragment) OS=Cricetulus griseus OX=10029 GN=CgPICR_020926 PE=4 SV=1	23676	167.13	38	38	33	26	26	27735	19092	8020.1	2833.1	8	8	54	60	34	17	Carbamidomethylation; Oxidation (M); Deamidation (NQ); Acetylation (N-term); Dimethylation(KR); 3 more
	321	168	A0A3L7HHL6	THOP1 (Fragment) OS=Cricetulus griseus OX=10029 GN=CgPICR_013028 PE=3 SV=1	77165	245.31	41	36	35	24	35	27706	18144	12082	22026	25	24	44	34	17	37	Carbamidomethylation; Oxidation (M); Pyro-glu from Q
	882	2620	A0A3L7I995	40S ribosomal protein S20 OS=Cricetulus griseus OX=10029 GN=CgPICR_006139 PE=3 SV=1	13373	163.7	52	49	51	15	10	27689	14346	2873.1	877.91	8	7	19	16	7	4	Carbamidomethylation; Acetylation (K); Acetylation (Protein N-term)
	307	159	A0A061IBJ4	Delta-1-pyrroline-5-carboxylate synthase OS=Cricetulus griseus OX=10029 GN=CgPICR_007864 PE=3 SV=1	87005	250.05	36	34	26	21	27	27500	12819	6524.9	13006	24	24	46	32	22	34	Carbamidomethylation; Oxidation (M); Deamidation (NQ); Dehydration; Ammonia-loss (C@N-term); 2 more
	307	160	G3HXX8	Delta-1-pyrroline-5-carboxylate synthase OS=Cricetulus griseus OX=10029 GN=H671_3g8921 PE=3 SV=1	87218	250.05	36	34	26	21	27	27500	12819	6524.9	13006	24	24	46	32	22	34	Carbamidomethylation; Oxidation (M); Deamidation (NQ); Dehydration; Ammonia-loss (C@N-term); 2 more
	212	755	G3HN88	Adenylyl cyclase-associated protein OS=Cricetulus griseus OX=10029 GN=I79_012224 PE=3 SV=1	51579	249.8	57	36	42	42	46	26722	27198	26717	27337	22	22	59	46	39	45	Carbamidomethylation; Oxidation (M); Deamidation (NQ); 2-amino-3-oxo-butanoic_acid
	278	86	G3GT56	Trifunctional purine biosynthetic protein adenosine-3 OS=Cricetulus griseus OX=10029 GN=I79_000830 PE=3 SV=1	107527	268.68	39	38	32	27	28	26711	12234	6526.6	13937	29	29	53	42	28	33	Carbamidomethylation; Oxidation (M); Deamidation (NQ); Acetylation (N-term); Dehydration; 3 more
	272	400	A0A3L7HBS3	KPNB1 OS=Cricetulus griseus OX=10029 GN=CgPICR_018745 PE=3 SV=1	87367	232.61	35	29	23	22	28	26204	13429	10900	10787	19	3	46	42	34	35	Carbamidomethylation; Oxidation (M); Deamidation (NQ); Acetylation (Protein N-term)
	294	351	A0A3L7II90	26S proteasome AAA-ATPase subunit RPT1 OS=Cricetulus griseus OX=10029 GN=CgPICR_013869 PE=3 SV=1	68259	232	34	33	33	23	31	26130	17497	9226.9	15918	21	21	52	39	21	35	Carbamidomethylation; Oxidation (M); Pyro-glu from Q
	106	113	A0A3L7H449	MSN (Fragment) OS=Cricetulus griseus OX=10029 GN=CgPICR_018852 PE=4 SV=1	67317	258.8	57	51	50	42	49	26097	21494	18653	19511	32	22	93	94	67	86	Carbamidomethylation; Oxidation (M); Deamidation (NQ); Amidation; Oxidation (HW); 4 more
	649	1427	A0A061IEW1	Nuclear distribution protein C homolog OS=Cricetulus griseus OX=10029 GN=CgPICR_007215 PE=3 SV=1	38309	174.93	39	39	29	17	34	25978	13388	8754.7	14150	10	10	31	16	8	16	Oxidation (M); Deamidation (NQ); Tryptophan oxidation to kynurenin; Dihydroxy
	599	1283	F7J0L2	Serine/arginine-rich splicing factor 1 (Fragment) OS=Cricetulus griseus OX=10029 GN=Srsf1 PE=2 SV=1	27745	175.27	38	34	31	31	31	25940	14777	8513.9	11072	12	12	26	16	15	20	Carbamidomethylation
	599	1281	F7J0L3	Serine/arginine-rich splicing factor 1 (Fragment) OS=Cricetulus griseus OX=10029 GN=Srsf1 PE=2 SV=1	22320	175.27	46	42	38	38	38	25940	14777	8513.9	11072	12	12	26	16	15	20	Carbamidomethylation
	599	1280	A0A3L7GM29	Serine/arginine-rich splicing factor 1 OS=Cricetulus griseus OX=10029 GN=CgPICR_003338 PE=3 SV=1	22276	175.27	46	42	38	38	38	25940	14777	8513.9	11072	12	12	26	16	15	20	Carbamidomethylation
	196	349	A0A061HXP4	Histone acetyltransferase (Fragment) OS=Cricetulus griseus OX=10029 GN=H671_7g18510 PE=3 SV=1	268698	231.42	9	8	8	8	9	25764	11703	9195.9	15977	19	15	61	53	45	45	Carbamidomethylation; Oxidation (M); Deamidation (NQ); Methylation(others); Carbamidomethylation (DHKE X@N-term); Replacement of 2 protons by nickel
	196	348	A0A3L7HC85	TRAP1 OS=Cricetulus griseus OX=10029 GN=CgPICR_017530 PE=3 SV=1	80294	231.42	30	27	28	27	30	25764	11703	9195.9	15977	19	15	61	53	45	45	Carbamidomethylation; Oxidation (M); Deamidation (NQ); Methylation(others); Carbamidomethylation (DHKE X@N-term); Replacement of 2 protons by nickel
	187	89	G3I064	Neutral alpha-glucosidase AB OS=Cricetulus griseus OX=10029 GN=I79_016741 PE=3 SV=1	106978	262.6	37	31	28	26	36	25534	19499	11520	19752	28	28	55	48	43	62	Oxidation (M); Deamidation (NQ); Acetylation (N-term); Pyro-glu from Q; Lysine oxidation to aminoadipic semialdehyde; Ethylation
	775	3197	A0A3L7IER8	SRSF3 OS=Cricetulus griseus OX=10029 GN=CgPICR_016063 PE=4 SV=1	20894	125.37	29	26	29	20	26	25438	14481	11577	5604	5	4	16	15	15	9
	347	325	A0A061I773	Eukaryotic translation initiation factor 3 subunit C OS=Cricetulus griseus OX=10029 GN=EIF3C PE=3 SV=1	105578	237.66	26	22	19	14	19	25311	10828	6728.1	16689	25	25	37	34	24	31	Carbamidomethylation; Oxidation (M); Ammonia-loss (C@N-term); Carbamidomethylation (DHKE X@N-term)
	347	326	A0A3L7I3A4	Eukaryotic translation initiation factor 3 subunit C OS=Cricetulus griseus OX=10029 GN=EIF3C PE=3 SV=1	105587	237.66	26	22	19	14	19	25311	10828	6728.1	16689	25	25	37	34	24	31	Carbamidomethylation; Oxidation (M); Ammonia-loss (C@N-term); Carbamidomethylation (DHKE X@N-term)
	1152	3879	A0A3L7HUZ5	40S ribosomal protein S27 OS=Cricetulus griseus OX=10029 GN=CgPICR_005234 PE=3 SV=1	11368	101.71	25	25	13	13	13	25182	8390.8	7981.8	3231.7	3	3	14	6	5	5	Oxidation (M)
	334	262	G3I2H0	Dipeptidyl peptidase 3 OS=Cricetulus griseus OX=10029 GN=CgPICR_009535 PE=3 SV=1	82971	245.52	39	35	30	22	34	25103	14450	10692	14300	20	20	46	28	21	34	Carbamidomethylation; Acetylation (Protein N-term); Acetylation (N-term); Methylation(KR); Aminoethylcysteine
	334	263	A0A061IAX6	Dipeptidyl peptidase 3 OS=Cricetulus griseus OX=10029 GN=H671_3g10129 PE=3 SV=1	85710	245.52	37	34	29	22	33	25103	14450	10692	14300	20	20	46	28	21	34	Carbamidomethylation; Acetylation (N-term); Methylation(KR); Aminoethylcysteine
	534	1662	A0A3L7ICW7	Alcohol dehydrogenase 5 OS=Cricetulus griseus OX=10029 GN=CgPICR_004151 PE=3 SV=1	43942	215.53	35	31	35	24	24	25042	17748	10157	12932	12	12	27	19	16	22	Carbamidomethylation; Deamidation (NQ); Amidation; Lysine oxidation to aminoadipic semialdehyde
	534	1661	A0A061ILB4	S-(hydroxymethyl)glutathione dehydrogenase OS=Cricetulus griseus OX=10029 GN=H671_1g3008 PE=3 SV=1	39651	215.53	39	34	39	27	27	25042	17748	10157	12932	12	12	27	19	16	22	Carbamidomethylation; Deamidation (NQ); Amidation; Lysine oxidation to aminoadipic semialdehyde
	574	940	G3H6S8	Inorganic diphosphatase OS=Cricetulus griseus OX=10029 GN=I79_006047 PE=3 SV=1	36997	198.69	39	39	39	39	32	24938	14594	9832.9	14315	11	9	28	16	14	20	Deamidation (NQ); Lysine oxidation to aminoadipic semialdehyde
	540	1442	G3HSF3	Proteasome subunit alpha type OS=Cricetulus griseus OX=10029 GN=H671_3g9744 PE=3 SV=1	25899	196.68	45	45	45	39	39	24772	24109	16179	9638.5	9	9	25	21	22	16	Oxidation (M)
	403	1120	G3HGP4	ACAT2 OS=Cricetulus griseus OX=10029 GN=CgPICR_011488 PE=3 SV=1	40997	210.63	57	45	41	54	47	24490	13456	18008	28466	14	14	26	22	29	31	Carbamidomethylation; Oxidation (M); Deamidation (NQ); Acetylation (Protein N-term); Ubiquitin; Carbamidomethylation (DHKE X@N-term)
	238	1576	A0A3L7I6T4	40S ribosomal protein S6 OS=Cricetulus griseus OX=10029 GN=CgPICR_010772 PE=3 SV=1	28681	219.79	44	35	38	34	40	24085	20872	14736	16846	14	4	50	55	32	36	Carbamidomethylation; Oxidation (M); Dehydration; Oxidation or Hydroxylation; Replacement of 2 protons by iron
	341	312	A0A3L7H919	MICOS complex subunit MIC60 (Fragment) OS=Cricetulus griseus OX=10029 GN=CgPICR_013839 PE=3 SV=1	100582	241.05	33	30	27	21	29	24006	15905	9430.2	16291	22	22	43	32	18	34	Carbamidomethylation; Oxidation (M)
	341	310	G3HJK8	MICOS complex subunit MIC60 OS=Cricetulus griseus OX=10029 GN=I79_010854 PE=3 SV=1	79259	241.05	42	38	35	27	37	24006	15905	9430.2	16291	22	22	43	32	18	34	Carbamidomethylation; Oxidation (M)
	680	2338	A0A3L7IE94	60S ribosomal protein L18a (Fragment) OS=Cricetulus griseus OX=10029 GN=CgPICR_016198 PE=3 SV=1	20166	181.54	44	44	39	23	24	23806	13838	4114.2	7164.9	10	10	28	23	8	6	Carbamidomethylation; Ammonia-loss (C@N-term); Carbamidomethylation (DHKE X@N-term)
	680	2345	A0A061IJV0	60S ribosomal protein L18a OS=Cricetulus griseus OX=10029 GN=H671_1g2638 PE=3 SV=1	22885	181.54	38	38	34	20	21	23806	13838	4114.2	7164.9	10	10	28	23	8	6	Carbamidomethylation; Ammonia-loss (C@N-term); Carbamidomethylation (DHKE X@N-term)
	282	217	A0A061IBI6	26S proteasome non-ATPase regulatory subunit 2 OS=Cricetulus griseus OX=10029 GN=H671_4g11664 PE=3 SV=1	100144	263.98	36	30	25	20	33	23788	17927	13849	25095	23	23	40	37	30	48	Carbamidomethylation; Oxidation (M); Deamidation (NQ); Methylation(KR)
	455	307	A0A061I456	RuvB-like helicase OS=Cricetulus griseus OX=10029 GN=H671_6g15973 PE=3 SV=1	51113	232.62	56	48	41	22	39	23740	10802	4778.2	11828	21	21	37	28	10	25	Carbamidomethylation; Oxidation (M); Acetylation (Protein N-term)
	331	499	G3IHC7	PRMT1 OS=Cricetulus griseus OX=10029 GN=CgPICR_019321 PE=4 SV=1	40522	223.44	47	47	46	26	46	23667	11519	4230.4	15964	15	15	53	31	13	34	Carbamidomethylation; Oxidation (M); Deamidation (NQ); Lysine oxidation to aminoadipic semialdehyde
	713	1447	P47952	Adenine phosphoribosyltransferase OS=Cricetulus griseus OX=10029 GN=APRT PE=3 SV=2	19404	189.25	67	56	63	54	33	23612	16858	14040	7166.2	11	11	17	18	17	9	Carbamidomethylation; Acetylation (Protein N-term)
	418	1660	G3IEU2	Maillard deglycase OS=Cricetulus griseus OX=10029 GN=I79_022246 PE=3 SV=1	19929	207.75	84	50	80	58	47	23530	13007	7506.5	3387.7	14	14	31	35	26	12	Carbamidomethylation; Oxidation (M); Pyro-glu from Q
	246	124	G3I7Z8	Importin-7 OS=Cricetulus griseus OX=10029 GN=I79_019653 PE=4 SV=1	119502	250.34	30	30	24	22	26	23382	14486	9797.3	16629	26	26	52	45	34	36	Carbamidomethylation; Oxidation (M); Deamidation (NQ); Acetylation (Protein N-term); Amidation; 2 more
	53	46	G3GXD7	3-hydroxyacyl-[acyl-carrier-protein] dehydratase OS=Cricetulus griseus OX=10029 GN=I79_002427 PE=4 SV=1	271856	351.63	47	21	39	38	44	23336	70842	88459	119340	77	77	62	143	172	186	Carbamidomethylation; Oxidation (M); Deamidation (NQ); Acetylation (K); Amidation; 7 more
	615	1867	G3I9G7	Proteasome subunit alpha type OS=Cricetulus griseus OX=10029 GN=I79_020214 PE=3 SV=1	29401	153.87	32	32	32	23	32	23244	16989	12571	13491	7	7	23	20	12	19	Oxidation (M); Deamidation (NQ); Acetylation (N-term); Ammonia-loss (C@N-term); Carbamidomethylation (DHKE X@N-term)
	417	320	A0A3L7HU72	EIF4G2 (Fragment) OS=Cricetulus griseus OX=10029 GN=CgPICR_010888 PE=3 SV=1	109393	221.52	23	20	22	15	22	23114	11469	6724.2	11264	18	18	34	25	20	24	Carbamidomethylation; Oxidation (M)
	6	53	G3HQP8	Tubulin beta chain OS=Cricetulus griseus OX=10029 GN=CgPICR_019487 PE=3 SV=1	49671	330.58	84	83	81	81	83	23016	9849.9	7928.7	17494	48	2	652	528	491	486	Carbamidomethylation; Oxidation (M); Deamidation (NQ); Acetylation (K); Acetylation (N-term); 25 more
	6	54	P69893	Tubulin beta-5 chain OS=Cricetulus griseus OX=10029 GN=TUBB5 PE=1 SV=1	49671	330.58	84	83	81	81	83	23016	9849.9	7928.7	17494	48	2	652	528	491	486	Carbamidomethylation; Oxidation (M); Deamidation (NQ); Acetylation (K); Acetylation (N-term); 25 more
	264	529	A0A3L7HFA5	PSMC3 OS=Cricetulus griseus OX=10029 GN=CgPICR_001750 PE=3 SV=1	49563	239.28	47	47	40	30	40	22784	10591	9517.6	8751.2	18	15	52	34	32	43	Oxidation (M); Deamidation (NQ); Acetylation (Protein N-term); Pyro-glu from Q
	669	632	G3IAI5	DNA helicase OS=Cricetulus griseus OX=10029 GN=H671_3g9988 PE=3 SV=1	82348	199.02	30	25	17	22	22	22777	9895.5	10088	16370	14	14	19	14	16	20	Carbamidomethylation; Oxidation (M); Acetylation (Protein N-term); Pyro-glu from Q
	386	252	G3HXU0	Tubulin--tyrosine ligase-like protein 12 OS=Cricetulus griseus OX=10029 GN=I79_015854 PE=4 SV=1	75686	227.17	41	33	34	26	29	22487	11848	7771.8	13979	20	20	38	31	18	29	Carbamidomethylation; Oxidation (M); Deamidation (NQ); Pyro-glu from Q
	485	1196	G3I782	Heterogeneous nuclear ribonucleoprotein D0 OS=Cricetulus griseus OX=10029 GN=I79_019367 PE=4 SV=1	29283	173.43	38	37	30	25	31	22379	14001	10229	14879	10	7	24	24	21	22	Carbamidomethylation; Oxidation (M); Methylation(Protein N-term)
	485	1190	A0A3L7IMN0	HNRNPD (Fragment) OS=Cricetulus griseus OX=10029 GN=CgPICR_018364 PE=4 SV=1	26702	173.43	42	41	33	27	34	22379	14001	10229	14879	10	7	24	24	21	22	Carbamidomethylation; Oxidation (M); Methylation(Protein N-term)
	1009	1975	A0A061ID29	10 kDa heat shock protein mitochondrial OS=Cricetulus griseus OX=10029 GN=H671_2g6480 PE=3 SV=1	12772	135.9	49	49	45	36	0	22309	1271	2096.8		7	6	23	9	7	0
	290	297	G3H8W5	6-phosphofructokinase OS=Cricetulus griseus OX=10029 GN=I79_006852 PE=3 SV=1	81523	241.43	38	32	32	27	38	22093	10977	10481	23252	22	21	40	32	25	51	Carbamidomethylation; Oxidation (M); Acetylation (Protein N-term); Ammonia-loss (C@N-term)
	290	311	A0A3L7IGX0	PFKL OS=Cricetulus griseus OX=10029 GN=CgPICR_016013 PE=4 SV=1	79729	241.43	38	33	33	27	38	22093	10977	10481	23252	22	21	40	32	25	51	Carbamidomethylation; Oxidation (M); Acetylation (Protein N-term); Ammonia-loss (C@N-term)
	234	173	A0A3L7HJP2	RNA helicase (Fragment) OS=Cricetulus griseus OX=10029 GN=CgPICR_000845 PE=3 SV=1	132965	262.29	30	21	29	20	25	22085	16620	9969.5	18224	28	28	45	56	31	45	Carbamidomethylation; Oxidation (M); Deamidation (NQ); Acetylation (N-term); Pyro-glu from Q; Ethylation
	315	154	G3HAF4	Splicing factor 3B subunit 3 OS=Cricetulus griseus OX=10029 GN=I79_007403 PE=4 SV=1	135550	235.59	27	21	21	15	20	22066	14277	8512.7	17258	22	22	44	28	26	37	Carbamidomethylation; Oxidation (M); Deamidation (NQ)
	284	267	A0A3L7IF85	IPO5 OS=Cricetulus griseus OX=10029 GN=CgPICR_004737 PE=4 SV=1	117084	234.74	29	25	25	21	21	22065	14806	11000	17554	21	19	45	38	28	42	Carbamidomethylation; Oxidation (M)
	170	689	A0A3L7I948	RPL7 (Fragment) OS=Cricetulus griseus OX=10029 GN=CgPICR_006087 PE=3 SV=1	28932	211.89	46	46	40	32	43	21915	14505	11132	11758	18	10	70	61	37	56	Carbamidomethylation; Oxidation (M); Deamidation (NQ); Carboxymethyl; Oxidation (HW); 3 more
	594	850	A0A061I8B2	4F2 cell-surface antigen heavy chain OS=Cricetulus griseus OX=10029 GN=CgPICR_009404 PE=4 SV=1	58884	198.98	30	28	29	29	28	21896	14814	10434	13595	11	11	19	19	20	20	Pyro-glu from Q
	594	849	G3IHN6	4F2 cell-surface antigen heavy chain OS=Cricetulus griseus OX=10029 GN=I79_023340 PE=4 SV=1	57880	198.98	31	28	29	29	28	21896	14814	10434	13595	11	11	19	19	20	20	Pyro-glu from Q
	342	389	A0A3L7GLW5	PSMD11 OS=Cricetulus griseus OX=10029 GN=CgPICR_003443 PE=3 SV=1	46152	232.43	46	46	41	35	45	21790	15831	13359	13623	22	13	38	32	24	34	Oxidation (M); Acetylation (Protein N-term); Carbamylation; Carbamidomethylation (DHKE X@N-term)
	168	116	A0A3L7GN31	HSPA4 OS=Cricetulus griseus OX=10029 GN=CgPICR_003897 PE=3 SV=1	88316	271.19	42	40	36	33	39	21673	12398	9351.5	16397	27	14	70	54	46	57	Carbamidomethylation; Oxidation (M); Deamidation (NQ); Pyro-glu from Q; Lysine oxidation to aminoadipic semialdehyde
	52	244	A0A3L7GP57	RNA helicase OS=Cricetulus griseus OX=10029 GN=CgPICR_003679 PE=3 SV=1	44492	252.26	72	60	70	41	56	21642	12447	3901.6	14773	30	7	170	150	93	162	Carbamidomethylation; Oxidation (M); Deamidation (NQ); Pyro-glu from Q; Amidination of lysines or N-terminal amines with methyl acetimidate; Replacement of 2 protons by nickel
	136	39	A0A3L7I2J9	MYH9 OS=Cricetulus griseus OX=10029 GN=CgPICR_014975 PE=3 SV=1	226674	308.66	36	23	34	11	23	21436	40702	5347	18141	58	47	69	105	29	62	Carbamidomethylation; Oxidation (M); Deamidation (NQ); Acetylation (Protein N-term); Amidation; 4 more
	136	51	A0A061IEH1	Myosin-9 OS=Cricetulus griseus OX=10029 GN=H671_2g5970 PE=3 SV=1	268574	308.66	30	19	28	9	19	21436	40702	5347	18141	58	47	69	105	29	62	Carbamidomethylation; Oxidation (M); Deamidation (NQ); Acetylation (Protein N-term); Amidation; 4 more
	136	48	A0A061IJ24	Myosin-9 OS=Cricetulus griseus OX=10029 GN=H671_2g5970 PE=3 SV=1	261169	308.66	31	20	29	9	20	21436	40702	5347	18141	58	47	69	105	29	62	Carbamidomethylation; Oxidation (M); Deamidation (NQ); Acetylation (Protein N-term); Amidation; 4 more
	136	42	A0A061IL44	Myosin-9 OS=Cricetulus griseus OX=10029 GN=H671_2g5970 PE=3 SV=1	229726	308.66	35	23	33	11	23	21436	40702	5347	18141	58	47	69	105	29	62	Carbamidomethylation; Oxidation (M); Deamidation (NQ); Acetylation (Protein N-term); Amidation; 4 more
	240	118	G3HP24	Isoleucyl-tRNA synthetase OS=Cricetulus griseus OX=10029 GN=I79_012527 PE=3 SV=1	144046	247.09	36	32	23	19	27	21400	13364	7238.2	14484	37	37	58	39	32	42	Carbamidomethylation; Oxidation (M); Deamidation (NQ); Pyro-glu from Q; Ammonia-loss (N)
	671	978	A0A061IMX3	Inositol-3-phosphate synthase 1 OS=Cricetulus griseus OX=10029 GN=CgPICR_016177 PE=3 SV=1	60932	177.48	31	30	22	16	22	21246	13255	8444.5	10192	11	11	25	21	9	13	Carbamidomethylation; Oxidation (M); Deamidation (NQ); Acetylation (Protein N-term); Carbamylation
	481	693	A0A3L7HJ58	Proteasome subunit alpha type OS=Cricetulus griseus OX=10029 GN=CgPICR_018000 PE=3 SV=1	27855	197.81	58	58	47	34	47	21160	14440	13832	10207	11	9	29	23	20	21	Carbamidomethylation; Oxidation (M)
	438	1027	A0A061IBA4	Eukaryotic translation initiation factor 3 subunit F OS=Cricetulus griseus OX=10029 GN=EIF3F PE=3 SV=1	33127	182	44	34	37	28	34	20961	12095	9022.5	12641	9	9	30	27	20	27	Oxidation (M)
	810	1297	A0A3L7HAY8	Annexin OS=Cricetulus griseus OX=10029 GN=CgPICR_006340 PE=3 SV=1	37752	167.96	29	29	23	23	29	20919	12232	12263	12692	9	9	17	11	15	8	Carbamidomethylation; Oxidation (M); Deamidation (NQ); Dehydration
	688	2318	A0A3L7I5P9	Transcription factor BTF3 OS=Cricetulus griseus OX=10029 GN=CgPICR_002902 PE=3 SV=1	17699	146.17	60	56	59	47	30	20885	17096	8761.9	5212.2	6	4	21	25	12	5	Oxidation (M); Deamidation (NQ)
	547	1155	A0A061I019	Proteasome subunit alpha type OS=Cricetulus griseus OX=10029 GN=H671_5g14943 PE=3 SV=1	27885	183.79	43	36	35	23	25	20822	14200	9987.4	10283	10	10	27	21	16	16	Carbamidomethylation; Oxidation (M); Ammonia-loss (C@N-term); Carbamidomethylation (DHKE X@N-term)
	547	1154	A0A061I2E1	Proteasome subunit alpha type OS=Cricetulus griseus OX=10029 GN=H671_5g14943 PE=3 SV=1	27385	183.79	44	37	35	23	25	20822	14200	9987.4	10283	10	10	27	21	16	16	Carbamidomethylation; Oxidation (M); Ammonia-loss (C@N-term); Carbamidomethylation (DHKE X@N-term)
	179	149	G3I2M1	T-complex protein 1 subunit zeta OS=Cricetulus griseus OX=10029 GN=I79_017661 PE=3 SV=1	57975	260.83	59	54	47	33	46	20686	15627	9470.1	9803	26	9	64	59	37	54	Carbamidomethylation; Oxidation (M); Deamidation (NQ); Acetylation (Protein N-term); Amidation; Pyro-glu from Q
	217	95	G3H7Y0	Coatomer subunit alpha OS=Cricetulus griseus OX=10029 GN=I79_006476 PE=4 SV=1	138331	254.59	37	27	27	23	25	20577	19253	11523	22224	33	33	49	50	37	52	Carbamidomethylation; Oxidation (M); Deamidation (NQ); Pyro-glu from Q; Lysine oxidation to aminoadipic semialdehyde
	205	28	G3H7V9	DNA replication licensing factor MCM2 OS=Cricetulus griseus OX=10029 GN=I79_006453 PE=3 SV=1	102185	281.03	41	40	34	29	40	20471	14097	10761	20346	29	29	49	49	36	61	Carbamidomethylation; Oxidation (M); Deamidation (NQ); Acetylation (Protein N-term); Pyro-glu from Q; Ammonia-loss (N)
	345	139	A0A061ILQ3	Methionine--tRNA ligase cytoplasmic OS=Cricetulus griseus OX=10029 GN=H671_1g1562 PE=3 SV=1	102517	244.65	35	33	21	19	22	20429	7434.2	3636.1	8448.5	23	23	47	30	21	30	Carbamidomethylation; Pyro-glu from Q
	553	1541	G3H6E1	Eukaryotic translation initiation factor 3 subunit G OS=Cricetulus griseus OX=10029 GN=EIF3G PE=3 SV=1	35716	174.79	48	48	48	38	48	20346	16856	13844	13381	11	11	23	26	12	18	Carbamidomethylation; Deamidation (NQ); Propionamide (K X@N-term)
	831	1116	A0A061IBF1	ATP synthase subunit O mitochondrial (Fragment) OS=Cricetulus griseus OX=10029 GN=H671_4g11691 PE=3 SV=1	23467	172.56	50	50	33	23	31	20329	13976	9654.5	5317.5	8	8	25	10	8	8	Carbamidomethylation; Oxidation (M); Pyro-glu from Q
	452	440	G3I692	CNDP2 OS=Cricetulus griseus OX=10029 GN=CgPICR_014740 PE=3 SV=1	52842	211.56	46	42	23	30	22	20282	12239	8322.9	10303	17	17	36	23	21	21	Carbamidomethylation; Oxidation (M); Deamidation (NQ); Pyro-glu from Q
	691	2409	G3HIM4	Cell division control protein 42 homolog OS=Cricetulus griseus OX=10029 GN=CgPICR_007293 PE=3 SV=1	21259	158.6	48	31	37	37	20	20245	14233	9533	1833.1	7	7	27	20	16	3	Carbamidomethylation; Deamidation (NQ)
	312	122	A0A3L7HAS9	116 kDa U5 small nuclear ribonucleoprotein component OS=Cricetulus griseus OX=10029 GN=CgPICR_016903 PE=3 SV=1	103889	253.8	36	29	33	24	28	20242	12369	7811	14915	23	22	39	38	23	35	Carbamidomethylation; Oxidation (M); Deamidation (NQ)
	312	125	G3HLL4	116 kDa U5 small nuclear ribonucleoprotein component OS=Cricetulus griseus OX=10029 GN=I79_011604 PE=3 SV=1	109492	253.8	34	27	31	23	26	20242	12369	7811	14915	23	22	39	38	23	35	Carbamidomethylation; Oxidation (M); Deamidation (NQ)
	530	606	G3IKH9	Phosphohydroxythreonine aminotransferase OS=Cricetulus griseus OX=10029 GN=I79_024382 PE=3 SV=1	33926	211.25	51	51	42	32	45	20132	11697	2965.8	11142	13	13	31	24	10	20	Carbamidomethylation; Oxidation (M); Deamidation (NQ); Amidation; Ammonia-loss (C@N-term); Carbamidomethylation (DHKE X@N-term)
	119	31	A0A3L7GM49	MYBBP1A OS=Cricetulus griseus OX=10029 GN=CgPICR_003586 PE=3 SV=1	151783	306.18	42	33	39	24	32	20012	13742	8585.4	15657	47	13	97	85	40	81	Carbamidomethylation; Oxidation (M); Deamidation (NQ); Pyro-glu from Q; Lysine oxidation to aminoadipic semialdehyde; Octanoyl
	465	464	G3H9T1	Dolichyl-diphosphooligosaccharide--protein glycosyltransferase 48 kDa subunit OS=Cricetulus griseus OX=10029 GN=CgPICR_007306 PE=3 SV=1	48802	214.14	53	39	50	50	48	19949	16147	13836	25237	14	14	18	28	22	30	Carbamidomethylation; Oxidation (M); Deamidation (NQ)
	470	922	A0A3L7HF47	Eukaryotic translation initiation factor 3 subunit M OS=Cricetulus griseus OX=10029 GN=EIF3M PE=3 SV=1	42502	198.18	36	36	29	29	24	19816	12373	7757.5	11230	11	11	33	28	17	19	Carbamidomethylation; Oxidation (M); Acetylation (Protein N-term); Aminoethylcysteine
	470	923	G3GZB1	Eukaryotic translation initiation factor 3 subunit M OS=Cricetulus griseus OX=10029 GN=EIF3M PE=3 SV=1	42528	198.18	36	36	29	29	24	19816	12373	7757.5	11230	11	11	33	28	17	19	Carbamidomethylation; Oxidation (M); Acetylation (Protein N-term); Aminoethylcysteine
	590	962	A0A3L7I8P3	MTAP (Fragment) OS=Cricetulus griseus OX=10029 GN=CgPICR_010795 PE=3 SV=1	29281	204.31	55	46	31	26	29	19802	11660	10336	13689	12	12	23	22	15	16	Carbamidomethylation; Oxidation (M); Deamidation (NQ); O-Diisopropylphosphorylation; Dihydroxy
	479	442	G3IBQ9	Phenylalanyl-tRNA synthetase beta subunit OS=Cricetulus griseus OX=10029 GN=I79_021090 PE=3 SV=1	65956	193.34	29	25	24	23	28	19669	9893.7	7768.8	12965	15	15	31	21	17	24	Carbamidomethylation
	389	482	G3HIS0	26S proteasome non-ATPase regulatory subunit 6 OS=Cricetulus griseus OX=10029 GN=CgPICR_006176 PE=3 SV=1	45567	214.38	45	45	36	26	42	19663	12754	7789.1	9925.8	18	18	37	28	17	33	Carbamidomethylation; Oxidation (M); Acetylation (N-term); Carboxylation (E); Pyro-glu from Q; 2 more
	1190	3462	G3I0Q1	40S ribosomal protein S26 OS=Cricetulus griseus OX=10029 GN=CgPICR_002467 PE=3 SV=1	13015	138.61	31	31	21	21	13	19639	11881	5929.8	886.46	4	3	15	7	8	1	Carbamidomethylation
	1190	3470	A0A3L7I4T8	40S ribosomal protein S26 OS=Cricetulus griseus OX=10029 GN=CgPICR_011849 PE=3 SV=1	22898	138.61	18	18	12	12	7	19639	11881	5929.8	886.46	4	3	15	7	8	1	Carbamidomethylation
	1190	3463	G3H6W7	40S ribosomal protein S26 OS=Cricetulus griseus OX=10029 GN=I79_006087 PE=3 SV=1	13079	138.61	31	31	21	21	13	19639	11881	5929.8	886.46	4	3	15	7	8	1	Carbamidomethylation
	712	1215	G3GR61	ATP synthase subunit gamma OS=Cricetulus griseus OX=10029 GN=I79_000004 PE=3 SV=1	32848	185.17	45	34	34	22	34	19507	16643	9597.2	15935	11	11	22	16	8	16	Carbamidomethylation; Oxidation (M); Deamidation (NQ)
	286	1368	G3H7Z2	Transgelin OS=Cricetulus griseus OX=10029 GN=CgPICR_010203 PE=3 SV=1	22456	194.21	60	60	52	52	41	19445	19635	18180	7144.2	12	12	49	43	38	18	Carbamidomethylation; Oxidation (M); Deamidation (NQ); Pyro-glu from Q; Tryptophan oxidation to kynurenin
	94	203	A0A3L7GPV1	GNB2L1 OS=Cricetulus griseus OX=10029 GN=CgPICR_003950 PE=4 SV=1	36850	247.1	75	75	75	73	73	19301	17478	8807.7	6422.5	23	4	110	103	72	84	Carbamidomethylation; Oxidation (M); Deamidation (NQ); Acetylation (N-term); Amidation; 8 more
	787	5551	A0A3L7HBV2	Ribosomal protein L19 OS=Cricetulus griseus OX=10029 GN=CgPICR_018721 PE=3 SV=1	23248	141.4	14	14	10	9	14	19300	13314	5979.1	10326	5	5	21	15	6	11	Deamidation (NQ); Amidation
	371	218	G3GY52	Formylglycinamide ribonucleotide amidotransferase OS=Cricetulus griseus OX=10029 GN=I79_002708 PE=3 SV=1	144647	243.39	34	22	22	15	16	19249	10358	5984.3	12540	25	25	35	34	24	25	Carbamidomethylation; Oxidation (M); Deamidation (NQ); Acetylation (Protein N-term); Biotinylation
	451	439	G3HHA9	Annexin OS=Cricetulus griseus OX=10029 GN=I79_010006 PE=3 SV=1	54179	222.86	37	33	32	30	29	19224	13944	13130	17337	17	17	30	24	21	26	Carbamidomethylation; Oxidation (M); Dimethylation(KR); Phosphorylation (STY)
	435	445	A0A3L7INC4	RNA helicase OS=Cricetulus griseus OX=10029 GN=CgPICR_004361 PE=4 SV=1	90963	209.06	26	23	17	13	18	19224	10163	5654.8	13276	16	16	38	22	15	28	Carbamidomethylation; Oxidation (M)
	908	2826	A0A061I7Y4	60S ribosomal protein L21 OS=Cricetulus griseus OX=10029 GN=H671_4g11840 PE=3 SV=1	25420	129.46	20	18	20	13	18	19200	13991	5663.2	7002.6	4	2	14	15	4	10	Oxidation (M); Deamidation (NQ)
	494	878	A0A3L7IGD5	FDPS OS=Cricetulus griseus OX=10029 GN=CgPICR_013532 PE=3 SV=1	46310	213.19	35	35	32	32	35	19130	10884	11411	20455	13	13	28	14	28	22	Carbamidomethylation; Deamidation (NQ); Pyro-glu from Q
	734	1009	A0A3L7HFU7	NSFL1 cofactor p47 OS=Cricetulus griseus OX=10029 GN=CgPICR_001306 PE=4 SV=1	40766	185.08	39	33	28	20	25	19117	11035	7450.8	11510	11	11	18	18	10	12	Deamidation (NQ)
	734	1010	G3H6Y6	NSFL1 cofactor p47 OS=Cricetulus griseus OX=10029 GN=I79_006110 PE=4 SV=1	41009	185.08	39	33	28	20	24	19117	11035	7450.8	11510	11	11	18	18	10	12	Deamidation (NQ)
	549	625	A0A3L7HKW1	KHSRP (Fragment) OS=Cricetulus griseus OX=10029 GN=CgPICR_019987 PE=4 SV=1	69619	196.52	26	26	18	16	21	19108	12157	7367.4	16289	11	11	35	19	10	18	Oxidation (M)
	382	584	A0A3L7HZ67	Pre-mRNA-processing factor 19 OS=Cricetulus griseus OX=10029 GN=CgPICR_006740 PE=3 SV=1	55219	213.23	58	46	47	28	35	19082	7140.7	4851.5	7615.3	19	19	45	26	20	23	Carbamidomethylation; Oxidation (M); Deamidation (NQ); Pyro-glu from Q
	454	1095	A0A3L7I9Y1	Adenylate kinase 2 mitochondrial OS=Cricetulus griseus OX=10029 GN=AK2 PE=3 SV=1	30956	181.75	40	40	36	30	33	18767	13399	11482	14030	12	11	26	36	16	22	Carbamidomethylation; Oxidation (M); Deamidation (NQ)
	454	1096	A0A3L7IAP4	Adenylate kinase 2 mitochondrial OS=Cricetulus griseus OX=10029 GN=AK2 PE=3 SV=1	32203	181.75	38	38	34	28	32	18767	13399	11482	14030	12	11	26	36	16	22	Carbamidomethylation; Oxidation (M); Deamidation (NQ)
	533	1574	A0A3L7I6V4	Eukaryotic peptide chain release factor subunit 1 OS=Cricetulus griseus OX=10029 GN=CgPICR_011084 PE=3 SV=1	46064	172.42	31	31	31	26	24	18715	14972	10953	16473	11	11	28	22	11	21	Carbamidomethylation; Oxidation (M); Acetylation (Protein N-term); Lysine oxidation to aminoadipic semialdehyde
	991	1184	A0A061HZ57	Methenyltetrahydrofolate cyclohydrolase OS=Cricetulus griseus OX=10029 GN=H671_8g19567 PE=3 SV=1	35521	158.53	38	38	33	30	27	18580	6212.3	2317.1	7238.6	11	11	16	13	5	6	Carbamidomethylation; Deamidation (NQ)
	991	1185	G3I4A7	Methenyltetrahydrofolate cyclohydrolase OS=Cricetulus griseus OX=10029 GN=I79_018284 PE=3 SV=1	37790	158.53	36	36	31	28	25	18580	6212.3	2317.1	7238.6	11	11	16	13	5	6	Carbamidomethylation; Deamidation (NQ)
	654	495	A0A061IDQ0	Ribonuclease inhibitor OS=Cricetulus griseus OX=10029 GN=H671_3g9396 PE=4 SV=1	54478	195.33	34	34	27	25	30	18527	7153.3	3900.4	9332.6	13	13	21	19	10	20	Carbamidomethylation; Deamidation (NQ); Acetylation (N-term)
	654	503	G3I3F3	Ribonuclease inhibitor OS=Cricetulus griseus OX=10029 GN=I79_017958 PE=4 SV=1	50022	195.33	37	37	29	27	33	18527	7153.3	3900.4	9332.6	13	13	21	19	10	20	Carbamidomethylation; Deamidation (NQ); Acetylation (Protein N-term)
	332	494	G3GRK8	HECT-type E3 ubiquitin transferase OS=Cricetulus griseus OX=10029 GN=I79_000157 PE=4 SV=1	115842	200.73	16	15	15	12	16	18491	11064	8669.8	13947	12	4	37	33	27	35	Oxidation (M); Amidation; Methylation(KR); ISD (z+2)-series
	535	366	A0A3L7GR08	Phosphoenolpyruvate carboxykinase (GTP) (Fragment) OS=Cricetulus griseus OX=10029 GN=CgPICR_007622 PE=3 SV=1	69620	203.44	31	31	24	20	30	18425	6492.5	2739.3	6320.5	15	15	31	14	12	29	Carbamidomethylation; Deamidation (NQ)
	535	367	G3HDE8	Phosphoenolpyruvate carboxykinase (GTP) OS=Cricetulus griseus OX=10029 GN=I79_008554 PE=3 SV=1	70754	203.44	31	31	23	20	30	18425	6492.5	2739.3	6320.5	15	15	31	14	12	29	Carbamidomethylation; Deamidation (NQ)
	612	806	A0A061IPK2	RNA-splicing ligase RtcB homolog OS=Cricetulus griseus OX=10029 GN=RTCB PE=3 SV=1	55222	182.49	38	32	26	24	30	18360	10005	6156.3	13255	13	13	21	23	12	19	Oxidation (M); Pyro-glu from Q
	580	1205	G3H0C2	Proteasome subunit alpha type OS=Cricetulus griseus OX=10029 GN=I79_003577 PE=3 SV=1	29516	177.85	44	44	40	28	43	18337	11958	8857.5	10683	9	9	23	24	19	14	Carbamidomethylation; Oxidation (M); Deamidation (NQ); Pyro-glu from Q; Deamidation followed by a methylation; Ammonia-loss (N)
	521	241	A0A3L7I6R1	Threonyl-tRNA synthetase OS=Cricetulus griseus OX=10029 GN=CgPICR_002733 PE=3 SV=1	84911	204.32	33	32	23	20	19	18193	10079	6670	10853	18	16	24	23	16	23	Carbamidomethylation; Oxidation (M)
	521	240	G3HIQ0	Threonyl-tRNA synthetase OS=Cricetulus griseus OX=10029 GN=I79_010525 PE=3 SV=1	83424	204.32	33	33	24	20	19	18193	10079	6670	10853	18	16	24	23	16	23	Carbamidomethylation; Oxidation (M)
	623	2552	G3HDU9	Histone H1.1 OS=Cricetulus griseus OX=10029 GN=I79_008715 PE=3 SV=1	21736	176.53	31	31	24	24	30	18136	12553	7479.9	8481.6	9	7	27	21	9	16	Acetylation (Protein N-term); Carboxylation (E)
	679	1920	G3H9V0	Proteasome subunit beta OS=Cricetulus griseus OX=10029 GN=I79_007181 PE=3 SV=1	22839	151.08	56	36	52	40	21	18118	13352	7860.3	5329	8	8	19	23	12	11	Carbamidomethylation; Oxidation (M); Deamidation (NQ); Acetylation (Protein N-term); Carbamidomethylation (DHKE X@N-term)
	381	784	A0A3L7HL06	UAP1 OS=Cricetulus griseus OX=10029 GN=CgPICR_000701 PE=4 SV=1	56976	213.57	36	27	36	29	36	18053	18358	12493	20127	18	17	24	33	21	38	Carbamidomethylation; Oxidation (M); Biotinylation
	381	788	G3HQK5	UDP-N-acetylhexosamine pyrophosphorylase OS=Cricetulus griseus OX=10029 GN=I79_013109 PE=4 SV=1	58717	213.57	35	26	35	28	35	18053	18358	12493	20127	18	17	24	33	21	38	Carbamidomethylation; Oxidation (M); Biotinylation
	363	353	A0A3L7HC71	ATP-dependent RNA helicase DDX1 OS=Cricetulus griseus OX=10029 GN=CgPICR_006450 PE=3 SV=1	80948	236.54	37	29	30	30	29	18013	14678	12721	15415	21	21	27	32	29	30	Carbamidomethylation; Oxidation (M); Deamidation (NQ); Ethylation; Ethyl amino
	444	292	G3I432	ATPase family AAA domain-containing protein 3 OS=Cricetulus griseus OX=10029 GN=H671_2g6122 PE=4 SV=1	66291	219.82	38	37	32	25	35	17988	7555.9	4470.5	8842.4	20	20	39	24	15	24	Carbamidomethylation; Oxidation (M); Acetylation (Protein N-term); Pyro-glu from Q; Quinone
	642	1336	A0A3L7H792	SERBP1 OS=Cricetulus griseus OX=10029 GN=CgPICR_017211 PE=4 SV=1	45088	170.35	39	35	35	33	24	17860	17214	10132	12470	9	9	22	21	12	17	Carbamidomethylation; Deamidation (NQ); Amidation
	562	2271	A0A3L7HUT4	HNRNPA0 OS=Cricetulus griseus OX=10029 GN=CgPICR_010320 PE=4 SV=1	36753	189.78	23	22	23	23	22	17814	15057	12134	14457	8	8	20	18	22	21	Carbamidomethylation; Deamidation (NQ); Carboxymethyl
	356	223	G3I2I1	DNA helicase OS=Cricetulus griseus OX=10029 GN=CgPICR_011631 PE=3 SV=1	96543	232.02	40	31	27	31	26	17806	12212	12873	15421	24	24	37	30	26	30	Carbamidomethylation; Oxidation (M); Amidation
	578	834	A0A3L7HI87	PSMC1 OS=Cricetulus griseus OX=10029 GN=CgPICR_012952 PE=3 SV=1	49185	198.26	35	31	30	28	31	17772	10371	6773.4	12346	13	12	22	18	18	22	Carbamidomethylation; Oxidation (M); Myristoylation
	404	1698	A0A3L7HQA2	High mobility group protein 1 OS=Cricetulus griseus OX=10029 GN=CgPICR_011773 PE=3 SV=1	24894	196.27	42	38	38	22	33	17586	18414	20025	7987.1	14	10	36	28	21	24	Carbamidomethylation; Oxidation (M); Deamidation (NQ)
	507	2044	A0A3L7H5A3	NONO OS=Cricetulus griseus OX=10029 GN=CgPICR_018245 PE=4 SV=1	53246	151.62	23	13	16	13	21	17405	10678	5898.3	35641	8	7	28	19	18	23	Carbamidomethylation; Oxidation (M); Pyro-glu from Q; 2-amino-3-oxo-butanoic_acid
	379	790	A0A3L7IHU4	Thioredoxin-disulfide reductase (Fragment) OS=Cricetulus griseus OX=10029 GN=CgPICR_002654 PE=3 SV=1	49575	199.98	40	34	38	29	34	17290	11341	14440	14212	11	11	32	28	30	26	Carbamidomethylation; Oxidation (M); Deamidation (NQ); Pyro-glu from Q; Lysine oxidation to aminoadipic semialdehyde
	1293	3748	A0A3L7HR67	60S ribosomal protein L35a OS=Cricetulus griseus OX=10029 GN=CgPICR_002096 PE=3 SV=1	12554	82.71	23	23	23	23	0	17242	6805.3	3862.5		4	4	6	9	8	0	Oxidation (M)
	316	98	G3H9F5	Elongator complex protein 1 OS=Cricetulus griseus OX=10029 GN=I79_007024 PE=3 SV=1	150181	247.04	27	27	22	13	22	17183	11475	5060.3	12851	25	25	39	35	20	39	Carbamidomethylation; Deamidation (NQ); Pyro-glu from Q; Ammonia-loss (C@N-term); Carbamidomethylation (DHKE X@N-term)
	228	381	G3HJM2	Glycine--tRNA ligase OS=Cricetulus griseus OX=10029 GN=I79_010870 PE=4 SV=1	71627	217.84	41	34	35	28	35	17180	4950	3570.9	3577.3	18	2	66	53	26	37	Carbamidomethylation; Oxidation (M); Deamidation (NQ); Pyro-glu from Q; 2-amino-3-oxo-butanoic_acid
	620	1736	A0A061I1S5	APC-binding protein EB1 OS=Cricetulus griseus OX=10029 GN=H671_6g16114 PE=3 SV=1	29647	186.06	39	39	39	39	39	17111	15527	11014	15028	7	7	17	25	15	16	Carbamidomethylation; Acetylation (Protein N-term); Pyro-glu from Q
	620	1737	G3HE84	APC-binding protein EB1 OS=Cricetulus griseus OX=10029 GN=H671_6g16114 PE=3 SV=1	30034	186.06	38	38	38	38	38	17111	15527	11014	15028	7	7	17	25	15	16	Carbamidomethylation; Acetylation (Protein N-term); Pyro-glu from Q
	27	133	A0A3L7IBV0	Tubulin alpha chain (Fragment) OS=Cricetulus griseus OX=10029 GN=CgPICR_000482 PE=3 SV=1	49793	288.01	71	63	64	66	69	17041	10868	8845.1	12252	32	8	383	334	308	303	Carbamidomethylation; Oxidation (M); Deamidation (NQ); Acetylation (N-term); Amidation; 15 more
	27	131	G3HWE9	Tubulin alpha chain OS=Cricetulus griseus OX=10029 GN=I79_015306 PE=3 SV=1	48329	288.01	73	65	66	69	72	17041	10868	8845.1	12252	32	8	383	334	308	303	Carbamidomethylation; Oxidation (M); Deamidation (NQ); Acetylation (N-term); Amidation; 15 more
	377	524	G3H1B3	Lamin-L(I) OS=Cricetulus griseus OX=10029 GN=I79_003938 PE=3 SV=1	55339	233.56	46	40	34	31	36	16977	13306	9397.1	10687	26	23	39	31	18	29	Carbamidomethylation; Oxidation (M); Deamidation (NQ); Carbamylation; Dehydration; 3 more
	377	525	A0A3L7I6J6	LMNB1 OS=Cricetulus griseus OX=10029 GN=CgPICR_011264 PE=3 SV=1	56135	233.56	45	39	33	30	35	16977	13306	9397.1	10687	26	23	39	31	18	29	Carbamidomethylation; Oxidation (M); Deamidation (NQ); Carbamylation; Dehydration; 3 more
	377	523	A0A061IDB2	Prelamin-A/C-like isoform 1 OS=Cricetulus griseus OX=10029 GN=H671_2g6350 PE=3 SV=1	54111	233.56	47	41	34	31	36	16977	13306	9397.1	10687	26	23	39	31	18	29	Carbamidomethylation; Oxidation (M); Deamidation (NQ); Carbamylation; Dehydration; 3 more
	377	526	A0A061IEC2	Prelamin-A/C-like isoform 2 OS=Cricetulus griseus OX=10029 GN=H671_2g6350 PE=3 SV=1	56518	233.56	45	39	33	30	35	16977	13306	9397.1	10687	26	23	39	31	18	29	Carbamidomethylation; Oxidation (M); Deamidation (NQ); Carbamylation; Dehydration; 3 more
	795	1591	A0A061HYZ1	Peroxiredoxin-6-like protein OS=Cricetulus griseus OX=10029 GN=H671_5g14835 PE=3 SV=1	25877	144.08	36	35	36	23	25	16942	8567.5	5929.8	10054	8	8	21	15	6	11	Carbamidomethylation; Oxidation (M)
	273	394	P50309	Glucose-6-phosphate isomerase OS=Cricetulus griseus OX=10029 GN=GPI PE=2 SV=1	63059	221.03	49	36	41	44	40	16857	14256	11760	18129	22	15	47	29	41	41	Carbamidomethylation; Oxidation (M); Deamidation (NQ); Acetylation (N-term); Methylation(KR)
	586	810	G3HNP4	rRNA 2'-O-methyltransferase fibrillarin OS=Cricetulus griseus OX=10029 GN=I79_012386 PE=3 SV=1	25970	204.59	58	58	55	41	58	16767	14928	8353.5	14286	11	11	27	20	10	22	Carbamidomethylation; Deamidation (NQ)
	586	815	A0A061HTZ6	rRNA 2'-O-methyltransferase fibrillarin-like protein OS=Cricetulus griseus OX=10029 GN=H671_21340 PE=3 SV=1	34405	204.59	42	42	39	29	42	16767	14928	8353.5	14286	11	11	27	20	10	22	Carbamidomethylation; Deamidation (NQ)
	499	1335	G3HVG9	Matrin-3 OS=Cricetulus griseus OX=10029 GN=I79_014957 PE=4 SV=1	94625	194.26	28	13	19	27	15	16734	13235	9280	13094	12	12	17	23	26	24	Carbamidomethylation; Oxidation (M); Deamidation (NQ); Deamidation (R)
	846	1500	G3HBD3	Nucleoside diphosphate kinase OS=Cricetulus griseus OX=10029 GN=H671_7g18194 PE=3 SV=1	17340	165.83	55	50	50	36	13	16678	3994.7	310.11	0	9	6	29	11	5	4	Carbamidomethylation; Oxidation (M); Pyro-glu from Q; Dihydroxy; Phenethyl isothiocyanate
	900	1978	A0A3L7HDL6	SET OS=Cricetulus griseus OX=10029 GN=CgPICR_012488 PE=3 SV=1	33370	174.35	23	23	11	11	17	16613	8653.4	2637.9	8444.9	9	9	19	12	6	8	Deamidation (NQ)
	85	112	Q91Z81	Protein disulfide-isomerase OS=Cricetulus griseus OX=10029 PE=2 SV=1	56797	269.13	59	54	54	43	55	16508	17244	19371	15488	30	4	122	82	88	105	Carbamidomethylation; Oxidation (M); Acetylation (N-term); Amidation; Pyro-glu from E; 2 more
	550	1232	A0A3L7I286	CYC1 (Fragment) OS=Cricetulus griseus OX=10029 GN=CgPICR_014929 PE=3 SV=1	31154	180.59	38	38	38	30	38	16312	9556.4	3403.7	5386.8	8	7	25	22	13	23	Carbamidomethylation; Deamidation (NQ)
	550	1230	G3HWI4	Cytochrome c1 heme protein mitochondrial OS=Cricetulus griseus OX=10029 GN=I79_015367 PE=3 SV=1	29540	180.59	41	41	41	32	41	16312	9556.4	3403.7	5386.8	8	7	25	22	13	23	Carbamidomethylation; Deamidation (NQ)
	1043	5111	A0A061HU34	60S ribosomal protein L28 OS=Cricetulus griseus OX=10029 GN=CgPICR_020654 PE=3 SV=1	15733	69.11	31	31	26	20	7	16234	15275	8314.9	3524.7	4	4	12	13	6	3	Carbamidomethylation; Oxidation (M); Acetylation (Protein N-term); Ammonia-loss (N)
	567	1306	A0A3L7IHR3	NAP1L1 (Fragment) OS=Cricetulus griseus OX=10029 GN=CgPICR_002613 PE=3 SV=1	48763	180.12	24	24	24	24	16	16183	5495.4	3281.8	5468.5	10	8	24	19	17	19	Carbamidomethylation; Oxidation (M); Dehydration; Tryptophan oxidation to kynurenin
	567	1307	A0A3L7IK11	NAP1L1 (Fragment) OS=Cricetulus griseus OX=10029 GN=CgPICR_002613 PE=3 SV=1	51035	180.12	23	23	23	23	16	16183	5495.4	3281.8	5468.5	10	8	24	19	17	19	Carbamidomethylation; Oxidation (M); Dehydration; Tryptophan oxidation to kynurenin
	567	1308	A0A061IHW7	Nucleosome assembly protein 1-like 1 isoform 1 OS=Cricetulus griseus OX=10029 GN=H671_1g2981 PE=3 SV=1	65394	180.12	18	18	18	18	12	16183	5495.4	3281.8	5468.5	10	8	24	19	17	19	Carbamidomethylation; Oxidation (M); Dehydration; Tryptophan oxidation to kynurenin
	567	1303	G3HT18	Nucleosome assembly protein 1-like 1 OS=Cricetulus griseus OX=10029 GN=I79_014020 PE=3 SV=1	27086	180.12	44	44	44	44	30	16183	5495.4	3281.8	5468.5	10	8	24	19	17	19	Carbamidomethylation; Oxidation (M); Dehydration; Tryptophan oxidation to kynurenin
	1212	2033	G3GX96	Actin-related protein 2/3 complex subunit 4 OS=Cricetulus griseus OX=10029 GN=I79_002331 PE=3 SV=1	19667	140.41	42	41	35	35	29	16120	6832.2	3535.3	146.93	7	7	7	10	7	6	Carbamidomethylation; Acetylation (Protein N-term)
	850	1503	A0A3L7HDY0	Eukaryotic translation initiation factor 6 OS=Cricetulus griseus OX=10029 GN=EIF6 PE=3 SV=1	26440	173.52	53	53	37	37	37	16015	8472.2	5069.8	4387.8	9	9	24	7	8	9	Carbamidomethylation; Oxidation (M); Deamidation (NQ); Biotinylation; Phosphorylation (STY); 2 more
	850	1504	G3HAQ2	Eukaryotic translation initiation factor 6 OS=Cricetulus griseus OX=10029 GN=EIF6 PE=3 SV=1	26585	173.52	52	52	37	37	37	16015	8472.2	5069.8	4387.8	9	9	24	7	8	9	Carbamidomethylation; Oxidation (M); Deamidation (NQ); Biotinylation; Phosphorylation (STY); 2 more
	659	1857	A0A3L7I907	FABP5 OS=Cricetulus griseus OX=10029 GN=CgPICR_006059 PE=3 SV=1	15083	186.47	70	70	70	55	0	15958	5900.1	3674.4		12	9	42	15	11	0	Carbamidomethylation; Oxidation (M); Deamidation (NQ); Acetylation (Protein N-term)
	359	450	G3HSM8	Lamin-B2 OS=Cricetulus griseus OX=10029 GN=I79_013862 PE=3 SV=1	67733	227.66	40	34	32	26	38	15830	6289.1	4180.2	9938.2	22	19	45	28	19	30	Carbamidomethylation; Oxidation (M); Deamidation (NQ); Dehydration; Pyro-glu from Q
	359	451	A0A3L7HHT3	LMNB2 OS=Cricetulus griseus OX=10029 GN=CgPICR_013035 PE=3 SV=1	75167	227.66	36	31	29	23	34	15830	6289.1	4180.2	9938.2	22	19	45	28	19	30	Carbamidomethylation; Oxidation (M); Deamidation (NQ); Dehydration; Pyro-glu from Q
	1076	4496	G3HY08	MIF OS=Cricetulus griseus OX=10029 GN=CgPICR_015963 PE=3 SV=1	12375	92.87	23	23	23	23	17	15766	2624.5	4193.9	358.84	3	3	21	7	5	2	Carbamidomethylation; Oxidation (M); Carbamidomethylation (DHKE X@N-term)
	517	1117	A0A3L7II69	Methionine aminopeptidase 2 OS=Cricetulus griseus OX=10029 GN=METAP2 PE=3 SV=1	50495	215.75	41	29	40	36	28	15736	8104	5715.3	6464.2	14	14	31	22	18	17	Carbamidomethylation; Oxidation (M); Deamidation (NQ); N-Succinimidyl-2-morpholine acetate
	517	1118	G3HBJ9	Methionine aminopeptidase 2 OS=Cricetulus griseus OX=10029 GN=METAP2 PE=3 SV=1	52892	215.75	39	28	38	35	27	15736	8104	5715.3	6464.2	14	14	31	22	18	17	Carbamidomethylation; Oxidation (M); Deamidation (NQ); N-Succinimidyl-2-morpholine acetate
	459	480	G3HIX6	T1-TrpRS OS=Cricetulus griseus OX=10029 GN=CgPICR_018137 PE=3 SV=1	53536	204.54	37	36	30	28	25	15710	7521.3	7306.3	8289.1	13	13	38	19	22	21	Carbamidomethylation; Oxidation (M); Deamidation (NQ)
	805	2600	G3GRW1	Cytochrome c oxidase subunit 4 OS=Cricetulus griseus OX=10029 GN=I79_000256 PE=3 SV=1	19661	120.19	37	27	29	29	7	15692	7787.5	1443.2	659.16	6	6	20	22	8	3	Oxidation (M); Acetylation (N-term); Ethylation
	225	354	A0A3L7I9P2	Polyadenylate-binding protein OS=Cricetulus griseus OX=10029 GN=CgPICR_007053 PE=3 SV=1	72536	255.17	33	29	27	19	26	15557	7909.8	3446.6	7472.3	21	11	57	46	38	43	Carbamidomethylation; Oxidation (M); Oxidation or Hydroxylation; Replacement of 2 protons by iron; Replacement of 2 protons by nickel
	504	493	V5QSN9	Adenylosuccinate synthetase isozyme 2 OS=Cricetulus griseus OX=10029 GN=ADSS PE=2 SV=1	50035	202.32	38	37	30	30	33	15509	8369.6	6900.6	11409	14	14	23	19	19	27	Carbamidomethylation; Oxidation (M)
	304	94	A0A061IQX9	Regulator of nonsense transcripts 1-like protein OS=Cricetulus griseus OX=10029 GN=H671_1g1151 PE=3 SV=1	119910	253.84	36	29	24	18	31	15505	10804	5115.6	13393	29	29	43	30	26	37	Carbamidomethylation; Deamidation (NQ); Pyro-glu from Q
	456	1807	A0A3L7IAJ8	NADH-cytochrome b5 reductase OS=Cricetulus griseus OX=10029 GN=CgPICR_000005 PE=3 SV=1	38490	169.51	37	32	29	34	29	15439	20253	19077	11282	8	8	25	24	26	25	Oxidation (M); Deamidation (NQ)
	456	1806	A0A061IGK9	NADH-cytochrome b5 reductase OS=Cricetulus griseus OX=10029 GN=H671_2g7251 PE=3 SV=1	37983	169.51	38	33	29	34	29	15439	20253	19077	11282	8	8	25	24	26	25	Oxidation (M); Deamidation (NQ)
	456	1805	G3I0D8	NADH-cytochrome b5 reductase OS=Cricetulus griseus OX=10029 GN=I79_016819 PE=3 SV=1	34236	169.51	42	36	32	38	32	15439	20253	19077	11282	8	8	25	24	26	25	Oxidation (M); Deamidation (NQ)
	753	1993	A0A3L7HBQ0	Proteasome subunit beta OS=Cricetulus griseus OX=10029 GN=CgPICR_018732 PE=3 SV=1	22979	165.37	39	35	30	23	27	15258	13282	7987.7	5759.8	7	7	22	17	9	10	Oxidation (M)
	753	1992	G3H5W0	Proteasome subunit beta OS=Cricetulus griseus OX=10029 GN=I79_005704 PE=3 SV=1	21868	165.37	41	37	32	25	28	15258	13282	7987.7	5759.8	7	7	22	17	9	10	Oxidation (M)
	655	800	D0UZH8	Adenylosuccinate lyase OS=Cricetulus griseus OX=10029 GN=ADSL PE=2 SV=1	54961	203.01	42	38	30	23	29	15180	9921.9	5241.8	7957.4	15	15	22	16	11	19	Carbamidomethylation; Oxidation (M); Deamidation (NQ); Acetylation (Protein N-term)
	655	751	D0UZH9	Adenylosuccinate lyase OS=Cricetulus griseus OX=10029 GN=ADSL PE=2 SV=1	55002	203.01	42	38	30	23	29	15180	9921.9	5241.8	7957.4	15	15	22	16	11	19	Carbamidomethylation; Oxidation (M); Deamidation (NQ); Acetylation (Protein N-term)
	655	801	G3HW06	Adenylosuccinate lyase OS=Cricetulus griseus OX=10029 GN=I79_015153 PE=3 SV=1	54973	203.01	42	38	30	23	29	15180	9921.9	5241.8	7957.4	15	15	22	16	11	19	Carbamidomethylation; Oxidation (M); Deamidation (NQ); Acetylation (Protein N-term)
	964	1876	A0A3L7IBK4	Elongation factor 1-beta OS=Cricetulus griseus OX=10029 GN=CgPICR_000395 PE=3 SV=1	24736	160.33	61	44	44	40	48	15179	6527.3	3932.1	6373.3	7	7	13	14	8	7	Carbamidomethylation; Deamidation (NQ)
	233	728	A0A3L7HDN0	Dolichyl-diphosphooligosaccharide--protein glycosyltransferase subunit 2 (Fragment) OS=Cricetulus griseus OX=10029 GN=CgPICR_001171 PE=3 SV=1	68992	254.49	40	29	37	27	38	15138	11923	15486	13729	27	27	36	47	42	52	Oxidation (M); Deamidation (NQ); Acetylation (N-term); Amidation; Carbamylation; 7 more
	703	1210	A0A3L7HPN2	Endoplasmic reticulum resident protein 29 OS=Cricetulus griseus OX=10029 GN=CgPICR_012253 PE=4 SV=1	31856	162.51	37	37	23	18	29	15113	13177	12971	12100	10	10	25	17	11	11	Carbamidomethylation; Oxidation (M); Diethylation
	703	1209	G3H284	Endoplasmic reticulum resident protein 29 OS=Cricetulus griseus OX=10029 GN=H671_4g11813 PE=4 SV=1	28603	162.51	41	41	26	20	32	15113	13177	12971	12100	10	10	25	17	11	11	Carbamidomethylation; Oxidation (M); Diethylation
	515	245	A0A3L7GR44	IPO4 OS=Cricetulus griseus OX=10029 GN=CgPICR_007613 PE=3 SV=1	180627	211.81	15	14	8	7	14	15076	6208.5	3927.7	10173	20	20	28	17	14	29	Carbamidomethylation; Oxidation (M); Acetylation (N-term); Replacement of 2 protons by iron
	287	277	G3I973	Hypoxia up-regulated protein 1 OS=Cricetulus griseus OX=10029 GN=I79_020107 PE=3 SV=1	111464	254.36	37	26	30	24	28	15033	13725	14868	18859	26	26	30	35	30	50	Carbamidomethylation; Oxidation (M); Deamidation (NQ); Pyro-glu from Q; Lysine oxidation to aminoadipic semialdehyde
	828	1811	G3HAN5	Eukaryotic translation initiation factor 2 subunit 2 OS=Cricetulus griseus OX=10029 GN=H671_6g15509 PE=3 SV=1	38214	180.36	20	20	17	16	20	14930	6448.7	4328	9698.4	10	10	16	12	8	15	Carbamidomethylation
	597	579	A0A098KXC9	26S proteasome non-ATPase regulatory subunit 13 OS=Cricetulus griseus OX=10029 GN=H671_3g10427 PE=3 SV=1	42835	197.69	50	38	35	16	33	14855	7720.7	5213.1	8470.9	15	15	21	23	8	23	Carbamidomethylation; Oxidation (M); Pyro-glu from Q; Deamidation followed by a methylation
	915	3211	G3HSZ4	Splicing factor arginine/serine-rich 7 (Fragment) OS=Cricetulus griseus OX=10029 GN=I79_013994 PE=4 SV=1	26153	125.02	21	21	21	9	21	14819	7877	4571.7	8975.9	4	3	14	12	8	11
	915	3199	A0A3L7H9H9	SRSF7 (Fragment) OS=Cricetulus griseus OX=10029 GN=CgPICR_015165 PE=4 SV=1	18126	125.02	30	30	30	13	30	14819	7877	4571.7	8975.9	4	3	14	12	8	11
	360	608	A0A061I1E0	Myelin expression factor 2 OS=Cricetulus griseus OX=10029 GN=H671_5g13702 PE=4 SV=1	74337	204.3	22	20	22	12	22	14796	9242	4551.2	7548.1	14	5	32	36	18	35	Carbamidomethylation; Oxidation (M); Deamidation (NQ)
	797	2534	G3HKB0	Peptidyl-prolyl cis-trans isomerase OS=Cricetulus griseus OX=10029 GN=I79_011130 PE=3 SV=1	18033	109.09	28	28	28	28	22	14746	17796	16247	3785.1	4	4	13	19	15	7	Oxidation (M)
	482	1914	A0A3L7INR8	YWHAH OS=Cricetulus griseus OX=10029 GN=CgPICR_004468 PE=3 SV=1	28212	191.09	54	33	46	31	34	14610	9729.7	8828.2	8103.1	14	10	30	21	14	26	Carbamidomethylation; Oxidation (M); Acetylation (Protein N-term); Methylation(KR); Carbamidomethylation (DHKE X@N-term)
	604	1224	A0A061INC7	Heterogeneous nuclear ribonucleoprotein C-like 1-like isoform 1 OS=Cricetulus griseus OX=10029 GN=H671_1g2253 PE=3 SV=1	33143	178.89	30	30	20	20	21	14599	11495	9457	15642	10	10	27	15	16	19	Oxidation (M); Deamidation (NQ); Pyro-glu from Q
	604	1222	A0A061IKW7	Heterogeneous nuclear ribonucleoprotein C-like 1-like isoform 2 OS=Cricetulus griseus OX=10029 GN=H671_1g2253 PE=3 SV=1	32310	178.89	31	31	20	20	22	14599	11495	9457	15642	10	10	27	15	16	19	Oxidation (M); Deamidation (NQ); Pyro-glu from Q
	604	1223	A0A061IQH5	HNRNPC OS=Cricetulus griseus OX=10029 GN=CgPICR_017410 PE=3 SV=1	32410	178.89	31	31	20	20	22	14599	11495	9457	15642	10	10	27	15	16	19	Oxidation (M); Deamidation (NQ); Pyro-glu from Q
	183	793	G3HDR3	T-complex protein 1 subunit delta OS=Cricetulus griseus OX=10029 GN=I79_008649 PE=3 SV=1	42136	223.23	45	38	41	32	35	14586	9069.7	7820.8	8131.4	14	2	58	57	42	47	Carbamidomethylation; Oxidation (M); Deamidation (NQ); Dimethylation(KR); Sulphone; 2 more
	682	1124	G3HRD9	Proteasome subunit beta OS=Cricetulus griseus OX=10029 GN=CgPICR_007649 PE=3 SV=1	28698	189.25	43	41	33	25	16	14578	9847.1	5101.4	1192.5	9	9	24	21	14	4	Oxidation (M); Deamidation (NQ)
	513	745	G3H945	Eukaryotic translation initiation factor 3 subunit I OS=Cricetulus griseus OX=10029 GN=EIF3I PE=3 SV=1	36280	206.36	55	50	43	31	54	14552	8576.4	1605.5	8654.6	13	13	33	20	11	25	Carbamidomethylation; Oxidation (M); Deamidation (NQ); Amidation; Dehydration; 3 more
	519	328	A0A3L7HUA6	Coatomer subunit beta OS=Cricetulus griseus OX=10029 GN=CgPICR_010910 PE=4 SV=1	104757	215.26	24	24	22	14	18	14507	10402	6524.5	13733	17	17	22	32	15	19	Carbamidomethylation; Oxidation (M); Deamidation (NQ); Ammonia-loss (N)
	516	620	A0A061IQ35	Vacuolar proton pump subunit B OS=Cricetulus griseus OX=10029 GN=H671_1g2495 PE=3 SV=1	56595	223.49	41	30	27	32	33	14498	8353.6	10523	14253	16	16	26	15	21	27	Carbamidomethylation; Oxidation (M); Deamidation (NQ); Pyro-glu from Q
	577	1052	A0A3L7H5V4	HNRNPL (Fragment) OS=Cricetulus griseus OX=10029 GN=CgPICR_018645 PE=4 SV=1	60345	201.1	38	24	26	18	22	14488	8350.3	356.06	8936.2	12	12	24	21	10	25	Carbamidomethylation; Oxidation (M); Deamidation (NQ); Lysine oxidation to aminoadipic semialdehyde
	2812	21333	A0A061I382	Retinol dehydrogenase 11-like protein OS=Cricetulus griseus OX=10029 GN=H671_5g13949 PE=3 SV=1	59615	27.92	7	2	0	5	0	14267		0		2	2	1	0	1	0
	754	1041	G3H638	AHSA1 OS=Cricetulus griseus OX=10029 GN=CgPICR_008404 PE=3 SV=1	38129	165.37	42	42	17	15	22	14237	10524	8632.3	10583	10	10	21	12	10	12	Carbamidomethylation; Deamidation (NQ); Acetaldehyde +26
	495	468	G3HVL1	Cell division control protein 2-like OS=Cricetulus griseus OX=10029 GN=I79_015000 PE=3 SV=1	34135	197.36	62	54	53	51	55	14237	12564	10116	9186.1	16	14	22	25	19	25	Carbamidomethylation; Oxidation (M); Deamidation (NQ); Acetylation (Protein N-term)
	1148	3507	G3HHK3	60S ribosomal protein L31 OS=Cricetulus griseus OX=10029 GN=CgPICR_004281 PE=3 SV=1	14463	127.22	34	34	34	19	11	14235	4210.5	3317.2	170.36	5	5	14	7	5	1
	394	425	G3HT22	Glycerol-3-phosphate dehydrogenase OS=Cricetulus griseus OX=10029 GN=I79_014035 PE=3 SV=1	80678	219.72	38	28	34	27	29	14180	6815.8	6442.7	10031	19	19	38	22	25	29	Carbamidomethylation; Oxidation (M); Amidation; Ammonia-loss (C@N-term); Carbamidomethylation (DHKE X@N-term); Ammonia-loss (N)
	289	185	G3H2N6	Programmed cell death 6-interacting protein OS=Cricetulus griseus OX=10029 GN=I79_004454 PE=4 SV=1	95923	261.41	46	32	36	28	38	14130	9582.8	6052.6	14397	30	30	41	42	25	40	Carbamidomethylation; Oxidation (M); Deamidation (NQ); Acetylation (Protein N-term); Biotinylation; Pyro-glu from Q
	421	469	A0A061HYH9	Apoptosis-inducing factor 1 OS=Cricetulus griseus OX=10029 GN=H671_xg19977 PE=3 SV=1	66121	227.01	38	31	33	31	33	14039	9393.8	6804.4	11649	16	16	30	26	25	25	Carbamidomethylation; Oxidation (M); Deamidation (NQ); 2-amino-3-oxo-butanoic_acid
	421	471	A0A061HZ30	Apoptosis-inducing factor 1 OS=Cricetulus griseus OX=10029 GN=H671_xg19977 PE=3 SV=1	69021	227.01	37	30	31	29	32	14039	9393.8	6804.4	11649	16	16	30	26	25	25	Carbamidomethylation; Oxidation (M); Deamidation (NQ); 2-amino-3-oxo-butanoic_acid
	421	470	G3H3X1	Apoptosis-inducing factor 1 OS=Cricetulus griseus OX=10029 GN=H671_xg19977 PE=3 SV=1	66781	227.01	38	31	33	30	33	14039	9393.8	6804.4	11649	16	16	30	26	25	25	Carbamidomethylation; Oxidation (M); Deamidation (NQ); 2-amino-3-oxo-butanoic_acid
	320	266	G3IL48	Protein transport protein Sec31A OS=Cricetulus griseus OX=10029 GN=I79_024610 PE=3 SV=1	126151	235.71	23	22	18	16	21	14003	11014	9062.5	15712	17	17	38	32	23	40	Carbamidomethylation; Oxidation (M); Deamidation (NQ); Dehydration; Pyro-glu from Q; 2 more
	1105	2580	A0A3L7HE62	Actin-depolymerizing factor OS=Cricetulus griseus OX=10029 GN=CgPICR_001361 PE=3 SV=1	18872	123.55	43	43	43	43	14	13896	9003.3	7102.3	1805.6	6	6	10	15	7	2	Carbamidomethylation; Acetylation (Protein N-term); Ammonia-loss (C@N-term); Carbamidomethylation (DHKE X@N-term)
	1105	2579	G3GVX2	Actin-depolymerizing factor OS=Cricetulus griseus OX=10029 GN=I79_001877 PE=3 SV=1	18567	123.55	44	44	44	44	14	13896	9003.3	7102.3	1805.6	6	6	10	15	7	2	Carbamidomethylation; Acetylation (Protein N-term); Ammonia-loss (C@N-term); Carbamidomethylation (DHKE X@N-term)
	821	1301	A0A061IPM3	Proteasome subunit alpha type OS=Cricetulus griseus OX=10029 GN=H671_1g1958 PE=3 SV=1	26411	176.4	49	40	35	19	30	13868	10344	4461.1	7610.8	10	10	21	16	4	11	Carbamidomethylation; Oxidation (M); Carboxylation (E)
	653	887	A0A3L7HDA3	FAM129B OS=Cricetulus griseus OX=10029 GN=CgPICR_015437 PE=3 SV=1	83824	205.59	30	16	21	27	21	13841	14045	11884	5260.1	15	15	15	20	18	16	Carbamidomethylation; Oxidation (M); Deamidation (NQ); Dehydration; 2-amino-3-oxo-butanoic_acid
	343	141	A0A061IA72	Kinesin-like protein OS=Cricetulus griseus OX=10029 GN=H671_3g9463 PE=3 SV=1	110329	259.49	42	32	23	19	34	13830	8492.8	8096.8	13673	29	29	38	25	20	42	Carbamidomethylation; Oxidation (M); Deamidation (NQ); Pyro-glu from Q; Dihydroxy
	910	1379	G3HLZ2	Proteasome activator complex subunit 3 OS=Cricetulus griseus OX=10029 GN=I79_011736 PE=3 SV=1	29506	151.86	37	37	34	28	34	13816	9557.3	7976.8	7533.7	7	7	13	13	9	10	Acetylation (Protein N-term)
	994	2003	A0A3L7HVR8	DEK OS=Cricetulus griseus OX=10029 GN=CgPICR_010441 PE=4 SV=1	42691	136.13	19	19	13	13	19	13805	7293.5	5289.7	10224	7	7	15	8	7	10	Carbamidomethylation; Oxidation (M)
	994	1991	G3GUG7	Protein DEK OS=Cricetulus griseus OX=10029 GN=I79_001326 PE=4 SV=1	35176	136.13	23	23	16	16	23	13805	7293.5	5289.7	10224	7	7	15	8	7	10	Carbamidomethylation; Oxidation (M)
	826	1815	Q76G10	DnaJ (Hsp40) homolog subfamily A member 1 (Fragment) OS=Cricetulus griseus OX=10029 GN=Dnaja1 PE=2 SV=1	44868	165.2	31	22	19	27	22	13794	6535.8	2445	6682.1	9	9	18	13	8	11	Deamidation (NQ); Pyro-glu from Q
	826	1816	A0A3L7I3F2	DNAJA1 OS=Cricetulus griseus OX=10029 GN=CgPICR_003199 PE=3 SV=1	45721	165.2	30	22	18	26	22	13794	6535.8	2445	6682.1	9	9	18	13	8	11	Deamidation (NQ); Pyro-glu from Q
	725	1049	G3HAR7	RNA-binding protein 39 OS=Cricetulus griseus OX=10029 GN=I79_007525 PE=4 SV=1	58657	215.56	25	25	23	20	21	13690	9372.3	6355.7	8396.2	14	14	17	17	12	12	Carbamidomethylation; Oxidation (M); Carbamylation; Carbamidomethylation (DHKE X@N-term)
	677	534	G3H9Z4	Serine-threonine kinase receptor-associated protein OS=Cricetulus griseus OX=10029 GN=H671_8g19416 PE=4 SV=1	34121	211.34	71	67	42	31	49	13664	5658.6	4504.2	5245.5	13	13	28	14	8	17	Carbamidomethylation; Oxidation (M); Deamidation (NQ); Pyro-glu from Q; Ammonia-loss (C@N-term); Carbamidomethylation (DHKE X@N-term)
	399	3509	G3HDU1	HIST1H1D OS=Cricetulus griseus OX=10029 GN=CgPICR_009866 PE=3 SV=1	21285	183.61	31	28	31	30	28	13663	1959.7	646.14	6224.4	10	3	43	21	12	36	Acetylation (Protein N-term); Methylation(KR); Carbamidomethylation (DHKE X@N-term); Replacement of proton with ammonium ion
	471	636	G3IGA2	Cytochrome b-c1 complex subunit 2 mitochondrial OS=Cricetulus griseus OX=10029 GN=I79_022785 PE=3 SV=1	48335	215	49	32	36	28	28	13614	8293.7	5719.8	6712.2	15	15	31	26	15	20	Carbamidomethylation; Oxidation (M)
	471	635	A0A3L7HV39	UQCRC2 (Fragment) OS=Cricetulus griseus OX=10029 GN=CgPICR_010963 PE=3 SV=1	45492	215	52	34	38	30	30	13614	8293.7	5719.8	6712.2	15	15	31	26	15	20	Carbamidomethylation; Oxidation (M)
	704	1611	A0A3L7H935	60S ribosomal protein L27 OS=Cricetulus griseus OX=10029 GN=CgPICR_016929 PE=3 SV=1	15798	152.92	54	54	54	46	43	13608	5807.3	3127.5	160.35	10	6	23	18	14	7	Oxidation (M)
	279	838	G3ILP4	60S ribosomal protein L9 OS=Cricetulus griseus OX=10029 GN=CgPICR_004037 PE=3 SV=1	21879	227.32	71	70	71	67	69	13589	15584	9161.7	4631.3	15	5	42	49	37	29	Carbamidomethylation; Oxidation (M); Deamidation (NQ); Replacement of 2 protons by nickel
	279	841	A0A3L7IMF2	ABCG3 OS=Cricetulus griseus OX=10029 GN=CgPICR_004917 PE=3 SV=1	89333	227.32	17	17	17	16	17	13589	15584	9161.7	4631.3	15	5	42	49	37	29	Carbamidomethylation; Oxidation (M); Deamidation (NQ); Replacement of 2 protons by nickel
	685	1259	A0A061ID82	TXNL1 OS=Cricetulus griseus OX=10029 GN=CgPICR_013993 PE=4 SV=1	32267	168.48	46	46	39	30	39	13539	8820.6	2371.4	7466.9	9	9	23	18	14	11	Carbamidomethylation; Oxidation (M)
	809	837	G3GUM9	Putative ribosomal RNA methyltransferase NOP2 OS=Cricetulus griseus OX=10029 GN=I79_001394 PE=3 SV=1	86250	178.99	21	16	16	14	15	13531	7267.7	4433.2	7443.1	11	11	22	9	8	13	Carbamidomethylation
	694	1832	A0A3L7H4J3	Amino acid transporter OS=Cricetulus griseus OX=10029 GN=CgPICR_021541 PE=3 SV=1	57880	170.09	19	14	17	12	14	13199	6707.7	5234.9	6892.6	7	7	23	15	8	17	Carbamidomethylation; Deamidation (NQ)
	614	1159	G3I5T3	RNA helicase OS=Cricetulus griseus OX=10029 GN=H671_4g12986 PE=3 SV=1	54373	188.51	30	20	27	20	27	13185	9341.9	6573	10272	10	10	18	19	13	25	Carbamidomethylation; Pyro-glu from Q
	1286	5475	A0A3L7IAB4	YBX1 (Fragment) OS=Cricetulus griseus OX=10029 GN=CgPICR_006995 PE=4 SV=1	27160	147.72	15	15	15	15	15	13108	13804	11257	12400	3	2	8	6	5	8
	357	355	G3HID3	Coatomer subunit gamma OS=Cricetulus griseus OX=10029 GN=I79_010394 PE=3 SV=1	97564	241.76	33	24	30	30	28	13086	9663.7	7836.1	10386	19	17	31	32	28	32	Carbamidomethylation; Oxidation (M); Deamidation (NQ); Pyro-glu from Q; Nmethylmaleimide
	745	1361	G3HSE4	Proteasome subunit alpha type OS=Cricetulus griseus OX=10029 GN=I79_013775 PE=3 SV=1	29533	165.27	46	32	32	23	37	12910	6933	3080.3	8194.5	10	10	17	15	8	15	Carbamidomethylation; Oxidation (M)
	428	822	A0A3L7GMS5	Serine hydroxymethyltransferase OS=Cricetulus griseus OX=10029 GN=CgPICR_003787 PE=3 SV=1	52697	202.86	40	28	29	19	34	12896	5198.5	4132.3	7897.9	14	12	37	19	16	32	Carbamidomethylation; Oxidation (M); Acetylation (Protein N-term); Ammonia-loss (N)
	477	667	A0A3L7HN24	Dihydrolipoyl dehydrogenase OS=Cricetulus griseus OX=10029 GN=CgPICR_020079 PE=3 SV=1	53520	215.49	33	32	27	24	27	12830	9958.5	8698.9	10879	13	13	29	20	21	23	Carbamidomethylation; Oxidation (M); Acetylation (N-term); Phosphorylation (STY)
	477	668	G3I277	Dihydrolipoyl dehydrogenase OS=Cricetulus griseus OX=10029 GN=H671_5g13631 PE=3 SV=1	54051	215.49	33	32	27	24	27	12830	9958.5	8698.9	10879	13	13	29	20	21	23	Carbamidomethylation; Oxidation (M); Acetylation (N-term); Phosphorylation (STY)
	572	1061	A0A3L7HC06	PSMD12 OS=Cricetulus griseus OX=10029 GN=CgPICR_012129 PE=3 SV=1	47964	208.87	47	30	42	23	35	12804	8433.7	3382.8	8267.9	16	16	24	28	8	19	Carbamidomethylation; Oxidation (M); 2-amino-3-oxo-butanoic_acid
	432	339	A0A061I7C5	Glutaminyl-tRNA synthetase OS=Cricetulus griseus OX=10029 GN=H671_4g13282 PE=3 SV=1	91442	226.04	27	26	21	17	22	12795	5662.2	5121.1	7269.9	17	17	33	20	21	29	Carbamidomethylation; Oxidation (M); Deamidation (NQ); Acetylation (Protein N-term); Carbamylation
	432	338	G3IB71	Glutaminyl-tRNA synthetase OS=Cricetulus griseus OX=10029 GN=H671_4g13282 PE=3 SV=1	87804	226.04	28	27	22	17	23	12795	5662.2	5121.1	7269.9	17	17	33	20	21	29	Carbamidomethylation; Oxidation (M); Deamidation (NQ); Acetylation (Protein N-term); Carbamylation
	446	654	G3ILF1	Glutathione S-transferase OS=Cricetulus griseus OX=10029 GN=H671_1g2859 PE=3 SV=1	26967	178.28	63	63	59	44	59	12730	16367	9659.8	11873	11	10	22	30	21	27	Carbamidomethylation; Oxidation (M); Ammonia-loss (C@N-term); Carbamidomethylation (DHKE X@N-term); Lysine oxidation to aminoadipic semialdehyde
	1168	3348	G3GY47	60S ribosomal protein L26 OS=Cricetulus griseus OX=10029 GN=I79_002702 PE=3 SV=1	17215	123.08	32	32	22	22	22	12687	4764.9	1432.7	4079.2	6	6	15	6	4	7	Oxidation (M); Ammonia-loss (N)
	1168	3347	A0A3L7GMJ6	RPL26 OS=Cricetulus griseus OX=10029 GN=CgPICR_003716 PE=3 SV=1	17258	123.08	32	32	22	22	22	12687	4764.9	1432.7	4079.2	6	6	15	6	4	7	Oxidation (M); Ammonia-loss (N)
	524	900	A0A3L7HY37	ACTR1A OS=Cricetulus griseus OX=10029 GN=CgPICR_007775 PE=3 SV=1	41790	197.71	39	34	39	39	39	12657	10071	9519.1	10898	11	11	21	21	21	23	Carbamidomethylation; Oxidation (M); Deamidation (NQ); Ubiquitin
	524	901	G3HXW9	Alpha-centractin OS=Cricetulus griseus OX=10029 GN=H671_3g10055 PE=3 SV=1	42614	197.71	38	33	38	38	38	12657	10071	9519.1	10898	11	11	21	21	21	23	Carbamidomethylation; Oxidation (M); Deamidation (NQ); Ubiquitin
	430	337	G3H0Y9	EH domain-containing protein 4 OS=Cricetulus griseus OX=10029 GN=I79_003809 PE=4 SV=1	71705	187.24	29	29	23	19	25	12654	7535.3	7445.6	9496.3	15	13	34	25	16	29	Carbamidomethylation; Oxidation (M); Deamidation (NQ)
	840	1161	Q9Z2J2	DNA-(apurinic or apyrimidinic site) endonuclease OS=Cricetulus griseus OX=10029 GN=APE PE=3 SV=1	35513	171.43	38	38	38	31	38	12652	8089.4	6554.1	6104.5	7	7	16	11	8	15	Carbamidomethylation; Deamidation (NQ); Pyro-glu from Q
	673	812	A0A3L7H8Q7	Peptidylprolyl isomerase OS=Cricetulus griseus OX=10029 GN=CgPICR_018473 PE=4 SV=1	47769	215.18	43	36	32	22	39	12642	6451	3825.3	8397.2	16	16	22	13	11	22	Carbamidomethylation; Oxidation (M); Deamidation (NQ)
	241	2353	A0A3L7HZZ4	Phosphoglycerate mutase OS=Cricetulus griseus OX=10029 GN=CgPICR_007850 PE=3 SV=1	18921	203.94	63	45	55	49	61	12547	4814.8	1886.4	9911.1	11	3	47	48	38	40	Carbamidomethylation; Oxidation (M); Deamidation (NQ); Oxidation (HW); Carbamidomethylation (DHKE X@N-term); 2 more
	414	951	A0A3L7I4H2	15-oxoprostaglandin 13-reductase (Fragment) OS=Cricetulus griseus OX=10029 GN=CgPICR_003027 PE=3 SV=1	36167	206.36	47	39	36	36	47	12533	13248	7448.1	11770	13	13	26	27	21	31	Carbamidomethylation; Oxidation (M); Deamidation (NQ); Tri nitro benzene
	414	953	A0A061IJG8	15-oxoprostaglandin 13-reductase OS=Cricetulus griseus OX=10029 GN=H671_2g5770 PE=3 SV=1	43349	206.36	40	32	31	30	39	12533	13248	7448.1	11770	13	13	26	27	21	31	Carbamidomethylation; Oxidation (M); Deamidation (NQ); Tri nitro benzene
	782	1565	G3IIA0	ATP synthase subunit b OS=Cricetulus griseus OX=10029 GN=I79_023568 PE=3 SV=1	27134	127	33	33	33	27	27	12462	12258	7595.1	5154.4	6	6	13	15	13	14	Oxidation (M); Deamidation (NQ)
	387	378	A0A3L7IA09	PPP2R1A OS=Cricetulus griseus OX=10029 GN=CgPICR_021052 PE=4 SV=1	65323	227.43	38	37	25	29	31	12397	6944.7	7363.9	145230	19	12	39	24	26	27	Carbamidomethylation; Oxidation (M); Deamidation (NQ)
	75	1896	A0A061IJI8	2-phospho-D-glycerate hydro-lyase OS=Cricetulus griseus OX=10029 GN=H671_2g6627 PE=3 SV=1	44670	213.88	28	24	28	24	18	12379	0	0		11	2	141	100	92	102	Carbamidomethylation; Oxidation (M); Deamidation (NQ); Oxidation (HW); Deamidation (R); Dihydroxy
	75	1887	G3I9N7	2-phospho-D-glycerate hydro-lyase OS=Cricetulus griseus OX=10029 GN=I79_020291 PE=3 SV=1	34349	213.88	37	31	37	31	24	12379	0	0		11	2	141	100	92	102	Carbamidomethylation; Oxidation (M); Deamidation (NQ); Oxidation (HW); Deamidation (R); Dihydroxy
	2572	3235	G3HSM1	Dual specificity mitogen-activated protein kinase kinase 2 OS=Cricetulus griseus OX=10029 GN=I79_013855 PE=3 SV=1	42382	105.72	13	13	0	0	0	12317				3	2	3	0	0	0	Carbamidomethylation
	2572	3234	A0A3L7HHJ7	MAP2K2 OS=Cricetulus griseus OX=10029 GN=CgPICR_013026 PE=3 SV=1	42455	105.72	13	13	0	0	0	12317				3	2	3	0	0	0	Carbamidomethylation
	510	965	A0A3L7HM39	ELAV-like protein (Fragment) OS=Cricetulus griseus OX=10029 GN=CgPICR_016525 PE=3 SV=1	38671	199.21	43	39	34	27	37	12281	8418.6	7321.7	11377	15	15	31	18	17	22	Oxidation (M); Deamidation (NQ); Lysine oxidation to aminoadipic semialdehyde
	510	964	G3HRR5	ELAV-like protein OS=Cricetulus griseus OX=10029 GN=I79_013537 PE=3 SV=1	37147	199.21	44	40	36	28	39	12281	8418.6	7321.7	11377	15	15	31	18	17	22	Oxidation (M); Deamidation (NQ); Lysine oxidation to aminoadipic semialdehyde
	1139	2374	Q9WVM7	Aminoacyl tRNA synthase complex-interacting multifunctional protein 2 OS=Cricetulus griseus OX=10029 GN=AIMP2 PE=2 SV=1	35433	145.86	23	21	21	18	16	12275	5442.5	3017.4	4051.3	5	5	13	9	5	5	Carbamidomethylation; Oxidation (M)
	1139	2375	G3GVA8	Aminoacyl tRNA synthase complex-interacting multifunctional protein 2 OS=Cricetulus griseus OX=10029 GN=H671_4g11910 PE=4 SV=1	35433	145.86	23	21	21	18	16	12275	5442.5	3017.4	4051.3	5	5	13	9	5	5	Carbamidomethylation; Oxidation (M)
	354	474	A0A3L7ING6	WDR1 (Fragment) OS=Cricetulus griseus OX=10029 GN=CgPICR_004401 PE=4 SV=1	77978	240.08	33	30	29	30	29	12239	8537.4	6767.3	7916.9	17	4	34	33	26	31	Carbamidomethylation; Amidation; Biotinylation
	935	1063	A0A3L7HWG0	Transaldolase OS=Cricetulus griseus OX=10029 GN=CgPICR_009662 PE=3 SV=1	35372	159.05	37	32	26	8	26	12159	6689.4	5229.2	8388.8	10	10	19	10	3	10	Carbamidomethylation; Oxidation (M)
	935	1064	G3I3G8	Transaldolase OS=Cricetulus griseus OX=10029 GN=H671_3g9883 PE=3 SV=1	37485	159.05	34	30	25	7	24	12159	6689.4	5229.2	8388.8	10	10	19	10	3	10	Carbamidomethylation; Oxidation (M)
	163	206	A0A3L7HSU5	CCT-theta OS=Cricetulus griseus OX=10029 GN=CgPICR_001873 PE=3 SV=1	52985	241.06	53	47	43	35	50	11779	9069.4	6899.2	10412	26	3	97	48	27	60	Carbamidomethylation; Oxidation (M); Deamidation (NQ); Pyro-glu from Q
	280	2619	A0A3L7IJ96	2-phospho-D-glycerate hydro-lyase OS=Cricetulus griseus OX=10029 GN=CgPICR_009002 PE=3 SV=1	33406	179.88	34	24	29	23	21	11717	9481.3	7667.9	8878.2	10	3	37	42	31	48	Carbamidomethylation; Deamidation (NQ); Methylation(others); Carbamidomethylation (DHKE X@N-term); Oxidation or Hydroxylation; 2 more
	429	233	A0A3L7HZ76	DNA damage-binding protein 1 OS=Cricetulus griseus OX=10029 GN=CgPICR_006750 PE=3 SV=1	123637	240.35	28	22	23	15	25	11693	9035.5	4717.7	10257	25	25	29	29	18	28	Carbamidomethylation; Deamidation (NQ); N-Succinimidyl-2-morpholine acetate; 2-amino-3-oxo-butanoic_acid
	429	234	G3II69	DNA damage-binding protein 1 OS=Cricetulus griseus OX=10029 GN=I79_023537 PE=3 SV=1	126927	240.35	27	22	22	14	24	11693	9035.5	4717.7	10257	25	25	29	29	18	28	Carbamidomethylation; Deamidation (NQ); N-Succinimidyl-2-morpholine acetate; 2-amino-3-oxo-butanoic_acid
	837	3154	A0A061I7M4	RNA-binding protein FUS-like protein OS=Cricetulus griseus OX=10029 GN=H671_3g10026 PE=3 SV=1	52572	170.19	17	9	17	16	16	11640	7818.5	2901.9	5867.5	8	6	13	13	9	14	Oxidation (M); Carbamidomethylation (DHKE X@N-term); Ammonia-loss (N)
	837	3155	A0A061I8T7	RNA-binding protein FUS-like protein OS=Cricetulus griseus OX=10029 GN=H671_3g10026 PE=3 SV=1	52643	170.19	17	9	17	16	16	11640	7818.5	2901.9	5867.5	8	6	13	13	9	14	Oxidation (M); Carbamidomethylation (DHKE X@N-term); Ammonia-loss (N)
	493	429	G3I366	Prolyl endopeptidase OS=Cricetulus griseus OX=10029 GN=I79_017867 PE=3 SV=1	62423	224.7	42	34	34	34	31	11602	4665.2	5118.5	6181.8	16	16	28	23	18	22	Carbamidomethylation; Deamidation (NQ); Pyro-glu from Q; 2-amino-3-oxo-butanoic_acid
	392	308	G3H066	H(+)-transporting two-sector ATPase OS=Cricetulus griseus OX=10029 GN=I79_003541 PE=3 SV=1	68343	214.87	40	40	31	35	40	11566	8289.2	9709.7	10560	14	14	35	25	22	31	Carbamidomethylation; Oxidation (M); Deamidation (NQ)
	611	902	A0A3L7IDB5	Voltage-dependent anion-selective channel protein 3 OS=Cricetulus griseus OX=10029 GN=CgPICR_017118 PE=3 SV=1	30714	195.99	49	49	25	25	36	11560	6360.1	2814.8	7314.4	12	11	29	18	10	18	Carbamidomethylation; Acetylation (Protein N-term)
	763	1467	G3I1J6	[Protein ADP-ribosylarginine] hydrolase OS=Cricetulus griseus OX=10029 GN=I79_017258 PE=3 SV=1	38789	155.66	33	24	29	17	20	11558	7616.7	5166.9	8528.3	8	8	15	15	9	16	Oxidation (M); Deamidation (NQ)
	763	1468	A0A3L7HTA8	ADPRH OS=Cricetulus griseus OX=10029 GN=CgPICR_002040 PE=3 SV=1	40025	155.66	32	23	28	16	19	11558	7616.7	5166.9	8528.3	8	8	15	15	9	16	Oxidation (M); Deamidation (NQ)
	668	1114	A0A3L7IMB5	Pyruvate dehydrogenase E1 component subunit beta OS=Cricetulus griseus OX=10029 GN=CgPICR_004913 PE=4 SV=1	36655	188.96	35	33	35	28	28	11540	5197.1	1721	6954.3	11	11	21	20	7	19	Carbamidomethylation; Oxidation (M); Deamidation (NQ)
	631	1126	G3I018	26S proteasome non-ATPase regulatory subunit 7 OS=Cricetulus griseus OX=10029 GN=I79_016691 PE=3 SV=1	36497	204.62	50	36	50	32	36	11492	7951.8	6510	7700.9	10	10	19	17	19	18	Carbamidomethylation; Oxidation (M)
	559	1137	A0A3L7ICW9	AIMP1 OS=Cricetulus griseus OX=10029 GN=CgPICR_004112 PE=4 SV=1	42612	158.78	31	31	31	28	25	11416	6738.3	4473.7	6038	7	7	31	22	17	11	Carbamidomethylation; Oxidation (M)
	559	1135	O54873	Aminoacyl tRNA synthase complex-interacting multifunctional protein 1 OS=Cricetulus griseus OX=10029 GN=AIMP1 PE=2 SV=1	39601	158.78	33	33	33	30	27	11416	6738.3	4473.7	6038	7	7	31	22	17	11	Carbamidomethylation; Oxidation (M)
	559	1136	A0A061IM93	Aminoacyl tRNA synthase complex-interacting multifunctional protein 1 OS=Cricetulus griseus OX=10029 GN=H671_1g1745 PE=4 SV=1	42636	158.78	31	31	31	28	26	11416	6738.3	4473.7	6038	7	7	31	22	17	11	Carbamidomethylation; Oxidation (M)
	778	1508	G3GS14	TMEM43 OS=Cricetulus griseus OX=10029 GN=CgPICR_011141 PE=3 SV=1	44797	183.92	42	31	38	26	28	11409	10718	8233.8	6409.7	12	12	15	16	11	12	Oxidation (M); Deamidation (NQ); Amidation; Carbamylation; Pyro-glu from Q; 2 more
	589	1374	A0A3L7I6A2	PSMB1 OS=Cricetulus griseus OX=10029 GN=CgPICR_011530 PE=4 SV=1	24623	185.48	69	48	61	56	45	11375	8541.3	4526.9	2975.4	11	11	21	28	17	10	Carbamidomethylation; Oxidation (M); Deamidation (NQ); Diethylation
	1085	1997	A0A3L7GMY1	LARP1 OS=Cricetulus griseus OX=10029 GN=CgPICR_003847 PE=4 SV=1	108053	145.74	10	8	7	5	9	11346	1792.7	1135	1891.6	7	7	11	9	7	8	Carbamidomethylation; Lysine oxidation to aminoadipic semialdehyde
	206	140	A0A3L7HAZ3	ATP-citrate synthase OS=Cricetulus griseus OX=10029 GN=CgPICR_016973 PE=3 SV=1	119243	264.71	38	25	27	27	33	11320	8822.5	12302	18754	32	24	37	47	48	61	Carbamidomethylation; Oxidation (M); Pyro-glu from Q
	323	541	A0A3L7IH50	Annexin OS=Cricetulus griseus OX=10029 GN=CgPICR_002359 PE=3 SV=1	39958	225.18	56	46	48	46	51	11105	7039.1	6622.4	9709.2	18	5	35	28	36	33	Oxidation (M); Deamidation (NQ); N-Succinimidyl-2-morpholine acetate; Pyro-glu from Q
	323	542	A0A061IML2	Annexin OS=Cricetulus griseus OX=10029 GN=H671_1g1311 PE=3 SV=1	52252	225.18	43	35	37	35	39	11105	7039.1	6622.4	9709.2	18	5	35	28	36	33	Oxidation (M); Deamidation (NQ); N-Succinimidyl-2-morpholine acetate; Pyro-glu from Q
	323	540	G3I5A4	Annexin OS=Cricetulus griseus OX=10029 GN=I79_018648 PE=3 SV=1	36065	225.18	62	51	54	51	57	11105	7039.1	6622.4	9709.2	18	5	35	28	36	33	Oxidation (M); Deamidation (NQ); N-Succinimidyl-2-morpholine acetate; Pyro-glu from Q
	474	566	A0A061ILC6	Oxoglutarate dehydrogenase (succinyl-transferring) OS=Cricetulus griseus OX=10029 GN=H671_1g1694 PE=3 SV=1	118701	214.99	26	15	21	13	13	11090	6338.8	4723.2	5745.3	20	20	26	22	18	27	Carbamidomethylation; Oxidation (M); Deamidation (NQ)
	474	565	A0A061IMB7	Oxoglutarate dehydrogenase (succinyl-transferring) OS=Cricetulus griseus OX=10029 GN=H671_1g1694 PE=3 SV=1	117975	214.99	26	15	21	13	13	11090	6338.8	4723.2	5745.3	20	20	26	22	18	27	Carbamidomethylation; Oxidation (M); Deamidation (NQ)
	474	567	A0A061IPE2	Oxoglutarate dehydrogenase (succinyl-transferring) OS=Cricetulus griseus OX=10029 GN=H671_1g1694 PE=3 SV=1	119289	214.99	26	15	21	13	13	11090	6338.8	4723.2	5745.3	20	20	26	22	18	27	Carbamidomethylation; Oxidation (M); Deamidation (NQ)
	474	563	A0A061IPE4	Oxoglutarate dehydrogenase (succinyl-transferring) OS=Cricetulus griseus OX=10029 GN=H671_1g1694 PE=3 SV=1	116244	214.99	26	15	21	13	13	11090	6338.8	4723.2	5745.3	20	20	26	22	18	27	Carbamidomethylation; Oxidation (M); Deamidation (NQ)
	474	562	A0A061IQ42	Oxoglutarate dehydrogenase (succinyl-transferring) OS=Cricetulus griseus OX=10029 GN=H671_1g1694 PE=3 SV=1	115823	214.99	27	16	21	14	13	11090	6338.8	4723.2	5745.3	20	20	26	22	18	27	Carbamidomethylation; Oxidation (M); Deamidation (NQ)
	474	564	A0A061IQ43	Oxoglutarate dehydrogenase (succinyl-transferring) OS=Cricetulus griseus OX=10029 GN=H671_1g1694 PE=3 SV=1	117553	214.99	26	15	21	13	13	11090	6338.8	4723.2	5745.3	20	20	26	22	18	27	Carbamidomethylation; Oxidation (M); Deamidation (NQ)
	474	561	A0A061IR32	Oxoglutarate dehydrogenase (succinyl-transferring) OS=Cricetulus griseus OX=10029 GN=H671_1g1694 PE=3 SV=1	109867	214.99	28	16	22	14	14	11090	6338.8	4723.2	5745.3	20	20	26	22	18	27	Carbamidomethylation; Oxidation (M); Deamidation (NQ)
	210	331	A0A3L7H749	Diadenosine tetraphosphate synthetase OS=Cricetulus griseus OX=10029 GN=CgPICR_014818 PE=3 SV=1	83841	234.33	36	30	30	25	31	11033	7495	5673.6	8471.3	21	5	67	55	27	41	Carbamidomethylation; Oxidation (M); Deamidation (NQ); Methylation(KR); Pyro-glu from Q; 3 more
	1070	2062	G3H1F4	Ribosomal protein L15 OS=Cricetulus griseus OX=10029 GN=CgPICR_006193 PE=3 SV=1	24146	141.86	30	18	21	18	24	11030	3982.7	496.63	5153.4	6	6	16	7	3	10
	1070	2061	A0A3L7IEL4	Ribosomal protein L15 OS=Cricetulus griseus OX=10029 GN=CgPICR_016045 PE=3 SV=1	23974	141.86	30	18	21	18	24	11030	3982.7	496.63	5153.4	6	6	16	7	3	10
	993	3511	G3HPV5	Histone H1.5 OS=Cricetulus griseus OX=10029 GN=I79_012826 PE=3 SV=1	22445	151.89	26	23	18	10	26	10992	5167.8	0	7073.5	8	6	14	8	4	14	Acetylation (Protein N-term); Phosphorylation (STY)
	993	3513	A0A061IB71	Histone H1.5-like protein OS=Cricetulus griseus OX=10029 GN=H671_3g10589 PE=3 SV=1	24114	151.89	24	21	16	10	24	10992	5167.8	0	7073.5	8	6	14	8	4	14	Acetylation (Protein N-term); Phosphorylation (STY)
	508	2827	A0A3L7GMY7	Osteonectin (Fragment) OS=Cricetulus griseus OX=10029 GN=CgPICR_003858 PE=3 SV=1	32803	156.4	25	20	25	18	24	10955	19807	16802	23482	7	7	20	24	20	23	Carbamidomethylation
	189	155	A0A3L7HBY6	Aspartate carbamoyltransferase OS=Cricetulus griseus OX=10029 GN=CgPICR_006372 PE=3 SV=1	239933	280.89	28	14	25	19	26	10833	25148	17085	28601	39	39	40	59	39	70	Carbamidomethylation; Oxidation (M); Deamidation (NQ); Amidation; Carbamidomethylation (DHKE X@N-term); 2 more
	189	156	G3GXT2	Aspartate carbamoyltransferase OS=Cricetulus griseus OX=10029 GN=I79_002575 PE=3 SV=1	243028	280.89	28	14	25	19	25	10833	25148	17085	28601	39	39	40	59	39	70	Carbamidomethylation; Oxidation (M); Deamidation (NQ); Amidation; Carbamidomethylation (DHKE X@N-term); 2 more
	1377	5719	A0A3L7HA62	60S ribosomal protein L38 OS=Cricetulus griseus OX=10029 GN=CgPICR_012094 PE=3 SV=1	7811	88.57	19	19	19	19	0	10830	2060.3	3298.5		2	2	11	7	6	0
	1377	5738	A0A3L7I3F4	60S ribosomal protein L38 OS=Cricetulus griseus OX=10029 GN=CgPICR_015306 PE=3 SV=1	14304	88.57	10	10	10	10	0	10830	2060.3	3298.5		2	2	11	7	6	0
	862	1897	G3H3I2	Importin-9 OS=Cricetulus griseus OX=10029 GN=I79_004830 PE=4 SV=1	130693	191.73	10	7	7	7	10	10819	4531.4	3217.5	9403.7	9	9	11	11	10	16	Carbamidomethylation; Deamidation (NQ); Acetylation (Protein N-term); Pyro-glu from Q; 2-amino-3-oxo-butanoic_acid
	862	1890	A0A3L7HK18	IPO9 OS=Cricetulus griseus OX=10029 GN=CgPICR_000923 PE=4 SV=1	103145	191.73	13	9	9	9	13	10819	4531.4	3217.5	9403.7	9	9	11	11	10	16	Carbamidomethylation; Deamidation (NQ); Acetylation (Protein N-term); Pyro-glu from Q; 2-amino-3-oxo-butanoic_acid
	859	836	G3H0B5	Isocitrate dehydrogenase [NAD] subunit mitochondrial OS=Cricetulus griseus OX=10029 GN=I79_003570 PE=3 SV=1	39684	166.92	43	40	23	21	18	10771	3945.3	3614.4	2705.8	14	14	19	10	8	11	Carbamidomethylation; Oxidation (M); Ammonia-loss (C@N-term); Carbamidomethylation (DHKE X@N-term); Propionamide (K X@N-term)
	997	2288	G3HWX8	Estradiol 17-beta-dehydrogenase 12 OS=Cricetulus griseus OX=10029 GN=I79_015493 PE=3 SV=1	34821	159.56	24	18	23	19	23	10743	8351.8	8455.6	6915	6	6	7	11	11	11	Carbamidomethylation
	971	3105	G3I539	Hsc70-interacting protein OS=Cricetulus griseus OX=10029 GN=I79_018582 PE=4 SV=1	13916	137.19	41	32	35	35	38	10686	4721.9	3775	7149.7	7	7	10	8	14	9
	666	1278	A0A3L7I9Y9	RBBP4 OS=Cricetulus griseus OX=10029 GN=CgPICR_007140 PE=4 SV=1	45397	169.74	33	25	18	26	25	10680	6875.3	5802.4	7747.2	10	4	28	12	11	18	Carbamidomethylation; Oxidation (M); Acetylation (Protein N-term)
	1133	1067	G3HV92	DKC1 OS=Cricetulus griseus OX=10029 GN=CgPICR_021071 PE=3 SV=1	57803	177.29	26	26	17	17	17	10670	5921.8	4486.6	6813.1	9	9	14	5	6	7	Carbamidomethylation; Oxidation (M); Acetylation (Protein N-term)
	338	1243	A0A3L7H736	Heterogeneous nuclear ribonucleoproteins A2/B1 OS=Cricetulus griseus OX=10029 GN=CgPICR_014787 PE=4 SV=1	38043	211.93	38	30	24	24	38	10644	8538.4	9820.3	12314	14	8	28	31	28	39	Carbamidomethylation; Oxidation (M)
	464	1122	A0A3L7IMK5	RAB1A OS=Cricetulus griseus OX=10029 GN=CgPICR_004977 PE=4 SV=1	22678	205.9	66	64	58	56	56	10623	6261.5	5341.2	2664.3	14	6	34	24	23	18	Oxidation (M); Acetylation (Protein N-term); Amidation; Pyro-glu from Q
	1186	1567	A0A061I041	E3 ubiquitin-protein ligase OS=Cricetulus griseus OX=10029 GN=H671_5g13701 PE=4 SV=1	53396	140.3	15	15	15	9	14	10536	7417.1	3205.6	6120.2	7	7	11	9	5	6
	1186	1561	A0A3L7HKS4	RAB11B OS=Cricetulus griseus OX=10029 GN=CgPICR_001129 PE=4 SV=1	24521	140.3	34	34	34	20	30	10536	7417.1	3205.6	6120.2	7	7	11	9	5	6
	1186	1560	G3I5Q9	Ras-related protein Rab-11B OS=Cricetulus griseus OX=10029 GN=I79_018814 PE=4 SV=1	24488	140.3	34	34	34	21	30	10536	7417.1	3205.6	6120.2	7	7	11	9	5	6
	162	506	A0A3L7I7E6	HSPA9 OS=Cricetulus griseus OX=10029 GN=CgPICR_011085 PE=3 SV=1	71798	235.09	30	30	28	23	26	10503	6890.1			18	2	68	62	45	56	Carbamidomethylation; Oxidation (M); Deamidation (NQ); Acetylation (K); Acetylation (N-term); 5 more
	872	981	G3H6M5	Fumarate hydratase mitochondrial OS=Cricetulus griseus OX=10029 GN=CgPICR_010175 PE=3 SV=1	54390	163.14	35	35	25	18	21	10474	3802	2414.6	4163.4	8	8	19	9	8	11	Oxidation (M)
	872	980	Q4PNY4	Fumarate hydratase mitochondrial OS=Cricetulus griseus OX=10029 PE=2 SV=1	50135	163.14	37	37	27	19	23	10474	3802	2414.6	4163.4	8	8	19	9	8	11	Oxidation (M)
	898	1588	G3GTF9	ATP synthase subunit d mitochondrial OS=Cricetulus griseus OX=10029 GN=I79_000940 PE=3 SV=1	18897	150.93	75	63	50	42	24	10431	5958	4617.5	2312.1	9	9	20	9	12	5	Carbamidomethylation; Oxidation (M)
	491	545	A0A3L7HHJ4	API5 OS=Cricetulus griseus OX=10029 GN=CgPICR_001709 PE=3 SV=1	57473	206.43	35	31	26	25	24	10409	3775.8	3076.5	3735.7	18	18	30	25	22	15	Carbamidomethylation; N-Succinimidyl-2-morpholine acetate; Pyro-glu from Q; Lysine oxidation to aminoadipic semialdehyde
	491	546	G3IH34	Apoptosis inhibitor 5 OS=Cricetulus griseus OX=10029 GN=I79_023113 PE=3 SV=1	57744	206.43	35	31	26	25	24	10409	3775.8	3076.5	3735.7	18	18	30	25	22	15	Carbamidomethylation; N-Succinimidyl-2-morpholine acetate; Pyro-glu from Q; Lysine oxidation to aminoadipic semialdehyde
	548	607	A0A3L7IR47	SF3A1 OS=Cricetulus griseus OX=10029 GN=CgPICR_004497 PE=4 SV=1	85062	227.85	30	19	24	20	21	10337	6641	5048.4	8852	20	20	22	19	16	25	Carbamidomethylation; Biotinylation; Pyro-glu from Q
	548	612	G3I142	Splicing factor 3 subunit 1 OS=Cricetulus griseus OX=10029 GN=H671_1g2882 PE=4 SV=1	88711	227.85	29	19	23	19	20	10337	6641	5048.4	8852	20	20	22	19	16	25	Carbamidomethylation; Biotinylation; Pyro-glu from Q
	1421	3632	G3HRM9	Prostaglandin E synthase 3 (Fragment) OS=Cricetulus griseus OX=10029 GN=I79_013473 PE=4 SV=1	25155	125.17	18	18	18	15	7	10265	5657.8	1548.7	1046.1	4	4	9	5	4	4	Carbamidomethylation
	1356	6363	Q99PF7	40S ribosomal protein S28 (Fragment) OS=Cricetulus griseus OX=10029 PE=2 SV=1	7415	94.68	29	29	29	29	18	10236	2307	3191.7	228.63	4	4	12	6	5	1	Dehydration; Methylation(KR)
	1356	6366	G3I5R2	40S ribosomal protein S28 OS=Cricetulus griseus OX=10029 GN=CgPICR_001126 PE=3 SV=1	7841	94.68	28	28	28	28	17	10236	2307	3191.7	228.63	4	4	12	6	5	1	Dehydration; Methylation(KR)
	449	285	G3HEY9	Catenin alpha-1 OS=Cricetulus griseus OX=10029 GN=I79_009138 PE=3 SV=1	100104	230.3	36	32	22	25	26	10229	5743.9	5435.6	7573.9	20	20	23	27	22	29	Carbamidomethylation; Oxidation (M); Deamidation (NQ); Acetylation (Protein N-term); Biotinylation
	487	1202	G3IN18	60S ribosomal protein L8 OS=Cricetulus griseus OX=10029 GN=CgPICR_014961 PE=3 SV=1	28025	191.18	42	42	39	36	42	10213	6099.3	1293	6289.8	12	12	26	25	10	27	Carbamidomethylation; Oxidation (M); Deamidation (NQ); Carbamylation; Carbamidomethylation (DHKE X@N-term)
	46	725	G3HGY8	Elongation factor 1-alpha OS=Cricetulus griseus OX=10029 GN=I79_009882 PE=3 SV=1	50512	251.98	39	39	38	37	38	10131	17935	6007.7	19346	21	2	228	225	135	193	Carbamidomethylation; Oxidation (M); Deamidation (NQ); Acetylation (N-term); Dehydration; 12 more
	1375	3045	A0A3L7I6P2	UBE2D2 (Fragment) OS=Cricetulus griseus OX=10029 GN=CgPICR_011099 PE=3 SV=1	16842	108.18	36	36	36	20	7	10067	4850.9	3884	268.22	3	3	11	7	5	1	Carbamidomethylation; Deamidation (NQ)
	1375	3042	A0A3L7IEK3	UBE2D3 OS=Cricetulus griseus OX=10029 GN=CgPICR_004126 PE=3 SV=1	13692	108.18	44	44	44	24	9	10067	4850.9	3884	268.22	3	3	11	7	5	1	Carbamidomethylation; Deamidation (NQ)
	1375	3041	G3HVI1	Ubiquitin-conjugating enzyme E2 D2 OS=Cricetulus griseus OX=10029 GN=I79_014970 PE=3 SV=1	12620	108.18	48	48	48	26	10	10067	4850.9	3884	268.22	3	3	11	7	5	1	Carbamidomethylation; Deamidation (NQ)
	1375	3044	G3IJ85	Ubiquitin-conjugating enzyme E2 D3 OS=Cricetulus griseus OX=10029 GN=I79_023918 PE=3 SV=1	16687	108.18	36	36	36	20	7	10067	4850.9	3884	268.22	3	3	11	7	5	1	Carbamidomethylation; Deamidation (NQ)
	1375	3048	A0A061IK13	Ubiquitin-conjugating enzyme E2 D3-like protein OS=Cricetulus griseus OX=10029 GN=H671_1g2193 PE=3 SV=1	19866	108.18	30	30	30	16	6	10067	4850.9	3884	268.22	3	3	11	7	5	1	Carbamidomethylation; Deamidation (NQ)
	1375	3043	A0A061IQJ8	Ubiquitin-conjugating enzyme E2 D3-like protein OS=Cricetulus griseus OX=10029 GN=H671_1g2193 PE=3 SV=1	14727	108.18	41	41	41	22	8	10067	4850.9	3884	268.22	3	3	11	7	5	1	Carbamidomethylation; Deamidation (NQ)
	1010	2208	A0A3L7GNH2	Complement component 1 Q subcomponent-binding protein mitochondrial OS=Cricetulus griseus OX=10029 GN=CgPICR_003610 PE=3 SV=1	30814	161.49	29	29	28	21	14	10060	4061.9	2068.4	530.15	6	6	20	9	5	4	Carbamidomethylation; Deamidation (NQ); Amidation
	784	363	A0A3L7I5C5	DAB2 (Fragment) OS=Cricetulus griseus OX=10029 GN=CgPICR_002775 PE=4 SV=1	76324	183.56	34	34	23	9	22	10008	3480.4	1369.3	5957.4	14	14	22	13	5	14	Carbamidomethylation; Deamidation (NQ)
	1849	5534	A9XHW5	CCHC-type zinc finger (Fragment) OS=Cricetulus griseus OX=10029 GN=CCHC PE=2 SV=1	18067	99.57	24	24	9	9	9	9981.7	18105	2351.9	1396.5	3	3	8	2	1	2	Carbamidomethylation; Deamidation (NQ); Ammonia-loss (C@N-term); Carbamidomethylation (DHKE X@N-term)
	1849	5530	A0A061HTF4	Cellular nucleic acid-binding protein isoform 1 (Fragment) OS=Cricetulus griseus OX=10029 GN=H671_21513 PE=4 SV=1	15032	99.57	29	29	11	11	11	9981.7	18105	2351.9	1396.5	3	3	8	2	1	2	Carbamidomethylation; Deamidation (NQ); Ammonia-loss (C@N-term); Carbamidomethylation (DHKE X@N-term)
	1849	5537	G3HID6	CNBP OS=Cricetulus griseus OX=10029 GN=CgPICR_020457 PE=4 SV=1	19463	99.57	23	23	8	8	8	9981.7	18105	2351.9	1396.5	3	3	8	2	1	2	Carbamidomethylation; Deamidation (NQ); Ammonia-loss (C@N-term); Carbamidomethylation (DHKE X@N-term)
	596	2554	G3H5W4	60S ribosomal protein L23 OS=Cricetulus griseus OX=10029 GN=CgPICR_018727 PE=3 SV=1	14865	168.88	40	39	40	21	20	9978	4109.3	1521.1	95.628	6	4	35	26	12	3	Carbamidomethylation; Oxidation (M); Deamidation (NQ); Methylation(KR); ISD (z+2)-series
	596	2621	A0A061I021	60S ribosomal protein L23 OS=Cricetulus griseus OX=10029 GN=H671_7g18546 PE=3 SV=1	32599	168.88	19	18	19	10	9	9978	4109.3	1521.1	95.628	6	4	35	26	12	3	Carbamidomethylation; Oxidation (M); Deamidation (NQ); Methylation(KR); ISD (z+2)-series
	1254	1540	A0A3L7I973	Inositol-1-monophosphatase (Fragment) OS=Cricetulus griseus OX=10029 GN=CgPICR_006055 PE=3 SV=1	30501	147.97	29	28	14	12	28	9964.4	4011.1	1469.8	4717.4	7	7	11	4	3	10	Carbamidomethylation; 2-amino-3-oxo-butanoic_acid
	1577	4504	A0A3L7HQ67	ATP synthase membrane subunit f OS=Cricetulus griseus OX=10029 GN=CgPICR_011736 PE=3 SV=1	9041	66.62	32	32	32	32	17	9942.3	2674.7	5953.6	674.16	2	2	7	4	6	1	Oxidation (M)
	1577	4507	G3I383	ATP synthase membrane subunit f OS=Cricetulus griseus OX=10029 GN=I79_017884 PE=3 SV=1	19196	66.62	14	14	14	14	8	9942.3	2674.7	5953.6	674.16	2	2	7	4	6	1	Oxidation (M)
	556	1076	A0A3L7GSL4	Annexin OS=Cricetulus griseus OX=10029 GN=CgPICR_019889 PE=3 SV=1	33814	192.01	41	32	25	41	32	9931.7	4797	3701.9	7675.2	11	4	24	17	18	22	Carbamidomethylation
	710	883	G3H951	Importin subunit alpha OS=Cricetulus griseus OX=10029 GN=I79_006913 PE=3 SV=1	59893	188.61	38	24	28	24	25	9926.9	4205.6	3645.2	6041.8	14	14	20	14	11	18	Carbamidomethylation; Deamidation (NQ)
	271	370	G3I306	Eukaryotic translation initiation factor 4 gamma 1 OS=Cricetulus griseus OX=10029 GN=I79_017805 PE=3 SV=1	175082	246.76	25	12	20	17	22	9884.7	15100	12213	19233	26	24	26	43	27	55	Carbamidomethylation; Oxidation (M); Deamidation (NQ); Pyro-glu from Q; Lysine oxidation to aminoadipic semialdehyde; 2-amino-3-oxo-butanoic_acid
	551	759	Q3HR13	Guanine nucleotide binding protein alpha inhibiting 2 OS=Cricetulus griseus OX=10029 GN=GNAI2 PE=2 SV=1	40445	210.3	49	40	38	36	41	9878.8	5571.7	5169.3	5276.4	15	11	27	19	19	18	Carbamidomethylation; Oxidation (M); Myristoylation
	573	254	A0A3L7GLX6	MYO1C OS=Cricetulus griseus OX=10029 GN=CgPICR_003524 PE=3 SV=1	122200	231.76	23	23	18	10	16	9752	3579.9	1441.8	3288.2	19	19	23	22	16	19	Carbamidomethylation; Oxidation (M); Pyro-glu from Q; Ammonia-loss (C@N-term); Carbamidomethylation (DHKE X@N-term); Ammonia-loss (N)
	543	368	G3HRJ7	Catenin delta-1 OS=Cricetulus griseus OX=10029 GN=I79_013441 PE=3 SV=1	104052	216.08	20	20	14	12	20	9718.5	5876.3	5733	7432.6	15	15	24	17	19	24	Carbamidomethylation; Deamidation (NQ); Amidation
	543	369	A0A3L7HFU2	CTNND1 OS=Cricetulus griseus OX=10029 GN=CgPICR_001852 PE=3 SV=1	110663	216.08	19	19	13	11	19	9718.5	5876.3	5733	7432.6	15	15	24	17	19	24	Carbamidomethylation; Deamidation (NQ); Amidation
	674	744	A0A061ICT4	Sideroflexin-1 OS=Cricetulus griseus OX=10029 GN=H671_3g8534 PE=3 SV=1	61741	187.67	27	27	20	14	18	9717	3461	877.1	5327.1	12	11	30	14	6	16	Oxidation (M); Deamidation (NQ); Acetylation (N-term); Pyro-glu from Q
	674	782	A0A061IGB8	Sideroflexin-1 OS=Cricetulus griseus OX=10029 GN=H671_3g8534 PE=3 SV=1	50783	187.67	33	33	24	17	22	9717	3461	877.1	5327.1	12	11	30	14	6	16	Oxidation (M); Deamidation (NQ); Acetylation (N-term); Pyro-glu from Q
	621	803	A0A3L7H560	EML2 OS=Cricetulus griseus OX=10029 GN=CgPICR_020972 PE=3 SV=1	86154	183.61	23	20	16	12	14	9690.6	5370.5	3562.1	6332.6	11	11	21	20	14	17	Carbamidomethylation; Oxidation (M); Deamidation (NQ); Ammonia-loss (C@N-term); Ammonia-loss (N)
	285	78	G3GUB3	Calcium-binding mitochondrial carrier protein Aralar1 OS=Cricetulus griseus OX=10029 GN=I79_001267 PE=3 SV=1	70942	241.99	50	47	44	37	44	9683	6214	2677.5	5600.6	21	17	42	50	25	35	Carbamidomethylation; Oxidation (M); Deamidation (NQ); 2-amino-3-oxo-butanoic_acid
	996	2649	G3GRA0	3-beta-hydroxysterol Delta (14)-reductase OS=Cricetulus griseus OX=10029 GN=I79_000043 PE=3 SV=1	70429	151.78	10	10	9	9	9	9676.7	8294.6	8521.1	3569	5	5	13	8	10	8
	700	1547	G3HCX7	Phenylalanine--tRNA ligase OS=Cricetulus griseus OX=10029 GN=H671_3g9526 PE=3 SV=1	57723	156.1	29	29	24	24	24	9648.5	4453.8	4909.3	3812.5	10	10	19	13	13	17	Carbamidomethylation; Oxidation (M); Acetylation (Protein N-term); Ammonia-loss (C@N-term); Carbamidomethylation (DHKE X@N-term); 2-amino-3-oxo-butanoic_acid
	565	802	A0A3L7I250	60 kDa poly(U)-binding-splicing factor OS=Cricetulus griseus OX=10029 GN=CgPICR_014916 PE=3 SV=1	65167	185.1	26	26	21	18	21	9626.6	5142.3	5375.3	5574	11	11	24	21	14	20
	752	994	A0A061ILZ8	Interleukin enhancer-binding factor 2 OS=Cricetulus griseus OX=10029 GN=H671_1g1486 PE=4 SV=1	43619	192.17	31	27	25	20	24	9616.5	5551.1	4023.3	6994.5	11	11	15	14	11	18	Oxidation (M); Deamidation (NQ); Methylation(KR); ISD (z+2)-series
	752	993	A0A061IR83	Interleukin enhancer-binding factor 2 OS=Cricetulus griseus OX=10029 GN=H671_1g1486 PE=4 SV=1	42831	192.17	32	27	26	21	25	9616.5	5551.1	4023.3	6994.5	11	11	15	14	11	18	Oxidation (M); Deamidation (NQ); Methylation(KR); ISD (z+2)-series
	538	1105	A0A061I6G9	Septin-7 (Fragment) OS=Cricetulus griseus OX=10029 GN=H671_4g12516 PE=3 SV=1	59358	186.73	23	23	14	17	19	9591	7509.5	6121.5	6296.8	10	9	23	18	17	25	Carbamidomethylation; Deamidation (NQ); Pyro-glu from Q
	634	948	A0A3L7HBT2	PSMD3 (Fragment) OS=Cricetulus griseus OX=10029 GN=CgPICR_018701 PE=3 SV=1	48738	166.51	29	24	25	23	24	9587	4734.3	3970.1	10533	10	8	15	19	17	22	Oxidation (M); Methylation(others)
	497	597	A0A3L7H8U8	Ubiquitin carboxyl-terminal hydrolase OS=Cricetulus griseus OX=10029 GN=CgPICR_018410 PE=3 SV=1	93603	219.97	30	22	21	27	21	9585.9	4438.3	4748.9	7058.2	18	18	20	22	26	21	Carbamidomethylation; Deamidation (NQ); Acetylation (Protein N-term); Acetylation (N-term); Pyro-glu from Q; Ethylation
	497	596	G3GUP7	Ubiquitin carboxyl-terminal hydrolase OS=Cricetulus griseus OX=10029 GN=I79_001414 PE=3 SV=1	93375	219.97	31	22	21	27	21	9585.9	4438.3	4748.9	7058.2	18	18	20	22	26	21	Carbamidomethylation; Deamidation (NQ); Acetylation (Protein N-term); Acetylation (N-term); Pyro-glu from Q; Ethylation
	552	1894	A0A3L7IGS0	TPM3 OS=Cricetulus griseus OX=10029 GN=CgPICR_013571 PE=3 SV=1	28794	175.39	44	44	32	22	32	9530	5015.6	2600.3	4194.7	13	5	31	23	10	18	Oxidation (M); Deamidation (NQ); Acetylation (Protein N-term); Lysine oxidation to aminoadipic semialdehyde
	552	1895	G3HC01	Tropomyosin alpha-3 chain OS=Cricetulus griseus OX=10029 GN=I79_008041 PE=3 SV=1	35437	175.39	36	36	26	18	26	9530	5015.6	2600.3	4194.7	13	5	31	23	10	18	Oxidation (M); Deamidation (NQ); Acetylation (Protein N-term); Lysine oxidation to aminoadipic semialdehyde
	896	792	A0A061IH36	F-actin-capping protein subunit beta OS=Cricetulus griseus OX=10029 GN=H671_2g6288 PE=3 SV=1	33811	165.33	42	42	22	14	32	9471.7	4919.6	387.74	6008.4	11	11	21	10	3	12	Carbamidomethylation; Oxidation (M); Acetylation (N-term); Pyro-glu from Q
	375	2111	G3H7B3	Galectin OS=Cricetulus griseus OX=10029 GN=I79_006244 PE=4 SV=1	32442	149.5	27	20	27	23	20	9438	5903.8	245.79	13519	6	2	30	30	19	37	Oxidation (M); Deamidation (NQ); Dehydration; Pyro-glu from Q; Ammonia-loss (N)
	1051	3788	A0A3L7IGW7	HSPA4L OS=Cricetulus griseus OX=10029 GN=CgPICR_002331 PE=3 SV=1	104557	133.02	7	4	3	3	6	9408	2803		4328	6	2	10	8	6	12	Carbamidomethylation; Deamidation (NQ); Propionamide (K X@N-term); Deoxy
	1034	997	A0A061I1H8	Eukaryotic translation initiation factor 4C OS=Cricetulus griseus OX=10029 GN=H671_xg19889 PE=3 SV=1	102565	148.92	14	12	8	6	7	9405.3	6060.9	3573.9	1737.3	10	8	16	9	6	6
	765	1423	G3I1R2	Inosine phosphorylase (Fragment) OS=Cricetulus griseus OX=10029 GN=I79_017328 PE=3 SV=1	31415	163.8	43	29	16	36	43	9398.1	6006.8	5412.3	6555	8	8	20	9	10	16	Oxidation (M); Deamidation (NQ); 2-amino-3-oxo-butanoic_acid
	765	1424	A0A061ILE8	Inosine phosphorylase OS=Cricetulus griseus OX=10029 GN=H671_1g1985 PE=3 SV=1	38027	163.8	35	24	13	29	35	9398.1	6006.8	5412.3	6555	8	8	20	9	10	16	Oxidation (M); Deamidation (NQ); 2-amino-3-oxo-butanoic_acid
	1215	2482	A0A061I7C8	RANBP1 OS=Cricetulus griseus OX=10029 GN=CgPICR_002264 PE=4 SV=1	25354	127.73	33	23	11	21	23	9387	3423	1865.5	5021.2	6	6	12	4	4	10	Carbamidomethylation; Acetylation (N-term); Ammonia-loss (N)
	1215	2481	G3HEQ3	Ran-specific GTPase-activating protein OS=Cricetulus griseus OX=10029 GN=I79_009045 PE=4 SV=1	25223	127.73	33	23	11	21	23	9387	3423	1865.5	5021.2	6	6	12	4	4	10	Carbamidomethylation; Acetylation (N-term); Ammonia-loss (N)
	327	404	A0A061IEQ4	RNA helicase OS=Cricetulus griseus OX=10029 GN=H671_3g9859 PE=4 SV=1	50666	205.51	52	48	43	32	41	9380.5	5808.7	5080.4	7333.5	18	6	44	30	25	30	Carbamidomethylation; Oxidation (M); Deamidation (NQ); Acetylation (Protein N-term); Acetylation (N-term); 2-amino-3-oxo-butanoic_acid
	729	1453	A0A3L7GR72	PSME1 OS=Cricetulus griseus OX=10029 GN=CgPICR_007619 PE=3 SV=1	28660	174.34	37	35	35	34	28	9358.6	5976	3907.2	5846.1	9	9	22	17	8	11	Carbamidomethylation; Deamidation (NQ); Pyro-glu from Q
	591	660	P18708	Vesicle-fusing ATPase OS=Cricetulus griseus OX=10029 GN=NSF PE=1 SV=1	82536	193.38	25	18	22	22	21	9210.5	6416.9	5057.2	8257.5	13	13	13	18	25	22	Carbamidomethylation; Deamidation (NQ); Methylation(KR); ISD (z+2)-series
	735	724	A0A3L7IAG4	SAMM50 (Fragment) OS=Cricetulus griseus OX=10029 GN=CgPICR_000019 PE=3 SV=1	48879	184.86	31	29	26	23	27	9117.9	5632.1	3517.2	6849.9	13	13	18	12	16	12	Carbamidomethylation
	1498	2063	A0A3L7I8S0	Succinate dehydrogenase [ubiquinone] iron-sulfur subunit mitochondrial OS=Cricetulus griseus OX=10029 GN=CgPICR_007343 PE=3 SV=1	32235	109.75	21	21	12	3	8	9075.7	3437.8	1864.9	2766	6	6	10	6	2	2	Oxidation (M)
	1498	2060	G3IEY0	Succinate dehydrogenase [ubiquinone] iron-sulfur subunit mitochondrial OS=Cricetulus griseus OX=10029 GN=I79_022285 PE=3 SV=1	25571	109.75	26	26	16	4	10	9075.7	3437.8	1864.9	2766	6	6	10	6	2	2	Oxidation (M)
	1304	2642	G3I0M2	Platelet-activating factor acetylhydrolase IB subunit gamma OS=Cricetulus griseus OX=10029 GN=I79_016910 PE=4 SV=1	25525	99.89	25	25	21	11	18	9043.8	4653.7	4053.6	1780.8	4	4	12	9	2	3
	1304	2643	A0A061HUZ2	Platelet-activating factor acetylhydrolase IB subunit gamma-like protein OS=Cricetulus griseus OX=10029 GN=H671_21690 PE=4 SV=1	25760	99.89	25	25	21	11	17	9043.8	4653.7	4053.6	1780.8	4	4	12	9	2	3
	817	816	A0A061IQW1	Growth factor receptor-bound protein 14 OS=Cricetulus griseus OX=10029 GN=H671_1g1862 PE=3 SV=1	65218	192.62	27	24	19	12	12	9040.5	5482	2390.5	5576.9	11	11	19	12	10	11	Carbamidomethylation; Oxidation (M); Deamidation (NQ); Pyro-glu from Q
	714	2390	G3GYY2	Caprin-1 OS=Cricetulus griseus OX=10029 GN=I79_003032 PE=3 SV=1	73689	151.57	12	8	10	10	12	9021	6471.2	3186.2	5694.2	7	7	21	12	14	15	Oxidation (M); Pyro-glu from Q
	726	1506	A0A3L7IFJ5	Proteasome subunit beta OS=Cricetulus griseus OX=10029 GN=CgPICR_014403 PE=3 SV=1	27620	160.63	40	40	34	23	40	9017.8	5734.3	2965.9	2695.5	7	7	23	19	8	9	Carbamidomethylation; Oxidation (M); Deamidation (NQ); Carboxymethyl; Dehydration; 2 more
	726	1507	G3H303	Proteasome subunit beta OS=Cricetulus griseus OX=10029 GN=I79_004608 PE=3 SV=1	29177	160.63	38	38	33	22	38	9017.8	5734.3	2965.9	2695.5	7	7	23	19	8	9	Carbamidomethylation; Oxidation (M); Deamidation (NQ); Carboxymethyl; Dehydration; 2 more
	834	1092	G3GYC4	Mitochondrial 2-oxoglutarate/malate carrier protein OS=Cricetulus griseus OX=10029 GN=I79_002799 PE=3 SV=1	31086	163.04	29	29	29	21	21	9014.5	6284.3	3492.4	5853.4	8	8	19	14	8	10
	834	1097	A0A3L7GM85	SLC25A11 OS=Cricetulus griseus OX=10029 GN=CgPICR_003622 PE=3 SV=1	34277	163.04	26	26	26	19	19	9014.5	6284.3	3492.4	5853.4	8	8	19	14	8	10
	180	2202	G3GZW8	Phosphoglycerate mutase 1 OS=Cricetulus griseus OX=10029 GN=I79_003415 PE=4 SV=1	20205	199.22	64	47	62	49	62	8972.8	8665.6	11526	10682	11	3	59	57	49	51	Carbamidomethylation; Oxidation (M); Deamidation (NQ); Oxidation (HW); Carbamidomethylation (DHKE X@N-term); 2 more
	981	918	A0A3L7I867	Pachytene checkpoint protein 2 homolog OS=Cricetulus griseus OX=10029 GN=CgPICR_008884 PE=3 SV=1	46570	147.16	27	27	20	20	20	8958.7	5795.5	4659.9	6724.5	8	8	14	9	9	8	Carbamidomethylation; Pyro-glu from Q
	1045	3679	A0A3L7GQC6	TPT1 OS=Cricetulus griseus OX=10029 GN=CgPICR_007415 PE=3 SV=1	20117	133.35	50	24	43	43	15	8950.7	5986.6	3576.5	1934.9	5	5	11	10	11	5	Carbamidomethylation; Oxidation (M)
	194	941	A0A3L7H3U8	PRDX4 OS=Cricetulus griseus OX=10029 GN=CgPICR_008004 PE=4 SV=1	31136	191.98	57	45	41	37	53	8884.7	4666.1	1995.8	4468	15	11	53	56	51	45	Carbamidomethylation; Deamidation (NQ); Pyro-glu from Q; Carbamidomethylation (DHKE X@N-term)
	1114	3238	G3HG69	Hepatoma-derived growth factor OS=Cricetulus griseus OX=10029 GN=I79_009588 PE=4 SV=1	22716	146.67	44	24	24	19	41	8879.3	5628.9	419.91	6373.3	7	7	9	8	10	7	Methylation(KR); ISD (z+2)-series
	759	530	G3IIT6	Cysteinyl-tRNA synthetase OS=Cricetulus griseus OX=10029 GN=I79_023763 PE=4 SV=1	78546	197.06	23	23	14	5	11	8873.8	2087.5	211.63	1951.1	14	14	28	16	4	9	Carbamidomethylation; Oxidation (M); Deamidation (NQ)
	667	1486	G3HX83	Ras-related protein Rab-14 OS=Cricetulus griseus OX=10029 GN=I79_015602 PE=3 SV=1	23897	180.63	60	53	53	51	46	8861.5	7460	6183	3667.4	10	8	19	17	16	16	Oxidation (M); Acetylation (Protein N-term); Lysine oxidation to aminoadipic semialdehyde
	695	1843	A0A3L7H588	U2 snRNP auxiliary factor large subunit OS=Cricetulus griseus OX=10029 GN=CgPICR_020636 PE=3 SV=1	53809	160.3	22	22	22	22	22	8851.5	10008	7196.7	6543.7	6	6	20	15	14	16	Carbamidomethylation; Oxidation (M); Deamidation (NQ)
	695	1842	A0A061HUK7	U2 snRNP auxiliary factor large subunit OS=Cricetulus griseus OX=10029 GN=H671_21654 PE=3 SV=1	33902	160.3	35	35	35	35	35	8851.5	10008	7196.7	6543.7	6	6	20	15	14	16	Carbamidomethylation; Oxidation (M); Deamidation (NQ)
	608	517	A0A3L7I2I3	RANGAP1 OS=Cricetulus griseus OX=10029 GN=CgPICR_015069 PE=4 SV=1	63083	217.06	32	29	23	21	27	8846.5	4666.6	3266.5	2847.9	14	14	23	18	19	15	Carbamidomethylation; Deamidation (NQ); Acetylation (Protein N-term); Pyro-glu from Q
	582	671	A0A3L7H396	Glucose-6-phosphate 1-dehydrogenase (Fragment) OS=Cricetulus griseus OX=10029 GN=CgPICR_020936 PE=3 SV=1	54893	193.2	42	32	32	28	35	8827.2	4861	6649.5	7829.4	15	15	22	19	15	21	Carbamidomethylation; Oxidation (M); Deamidation (NQ)
	582	672	O55044	Glucose-6-phosphate 1-dehydrogenase OS=Cricetulus griseus OX=10029 GN=G6PD PE=2 SV=3	59326	193.2	39	29	30	25	32	8827.2	4861	6649.5	7829.4	15	15	22	19	15	21	Carbamidomethylation; Oxidation (M); Deamidation (NQ)
	582	673	G4Y369	Glucose-6-phosphate 1-dehydrogenase OS=Cricetulus griseus OX=10029 GN=G6PDH PE=2 SV=1	59326	193.2	39	29	30	25	32	8827.2	4861	6649.5	7829.4	15	15	22	19	15	21	Carbamidomethylation; Oxidation (M); Deamidation (NQ)
	582	678	A0A061HU29	Glucose-6-phosphate 1-dehydrogenase OS=Cricetulus griseus OX=10029 GN=H671_xg20764 PE=3 SV=1	145099	193.2	15	11	12	10	13	8827.2	4861	6649.5	7829.4	15	15	22	19	15	21	Carbamidomethylation; Oxidation (M); Deamidation (NQ)
	582	679	A0A061HUL7	Glucose-6-phosphate 1-dehydrogenase OS=Cricetulus griseus OX=10029 GN=H671_xg20764 PE=3 SV=1	145765	193.2	15	11	12	10	13	8827.2	4861	6649.5	7829.4	15	15	22	19	15	21	Carbamidomethylation; Oxidation (M); Deamidation (NQ)
	558	1129	A0A061II25	Ras-related protein Rab-2A-like protein OS=Cricetulus griseus OX=10029 GN=H671_2g5957 PE=4 SV=1	23628	183.2	48	48	48	48	46	8777.8	5732.7	3746.8	3089.7	10	5	26	25	15	16	Carbamidomethylation; Deamidation (NQ); Ubiquitin; Carbamidomethylation (DHKE X@N-term); Dihydroxy
	314	1822	G3IEY9	14-3-3 protein theta OS=Cricetulus griseus OX=10029 GN=I79_022299 PE=3 SV=1	27749	209.78	54	39	51	38	51	8713	15691	10419	10344	15	11	27	41	25	41	Carbamidomethylation; Oxidation (M); Deamidation (NQ); Pyro-glu from Q; Lysine oxidation to aminoadipic semialdehyde
	313	543	A0A3L7GVU3	Glutamate dehydrogenase (NAD(P)(+)) OS=Cricetulus griseus OX=10029 GN=CgPICR_006231 PE=3 SV=1	57342	206.98	40	35	31	27	35	8688.3	6715.7	6052.2	9897.7	16	7	39	32	21	43	Carbamidomethylation; Oxidation (M); Deamidation (NQ); Amidation; Ammonia-loss (C@N-term); Carbamidomethylation (DHKE X@N-term)
	781	1294	A0A3L7HGC3	Histone acetyltransferase type B catalytic subunit OS=Cricetulus griseus OX=10029 GN=CgPICR_004624 PE=3 SV=1	48869	179.3	26	26	26	17	25	8613.7	4199.4	2849.3	4278.3	9	9	20	13	6	16	Carbamidomethylation; Oxidation (M)
	633	1066	G3I5S7	Coatomer subunit delta OS=Cricetulus griseus OX=10029 GN=I79_018833 PE=3 SV=1	57230	168.99	33	26	24	27	21	8607.5	8779.7	6277.1	8658.7	12	12	17	17	17	19	Carbamidomethylation; Oxidation (M); Pyro-glu from Q
	409	359	G3HL16	Splicing factor 3B subunit 1 OS=Cricetulus griseus OX=10029 GN=H671_2g6483 PE=3 SV=1	145830	250.48	26	15	20	16	18	8587	4740.5	2004.6	7206.9	23	23	27	30	20	31	Carbamidomethylation; Oxidation (M); Deamidation (NQ); N-Succinimidyl-2-morpholine acetate; Pyro-glu from Q
	563	2316	G3HMS8	60S ribosomal protein L17 OS=Cricetulus griseus OX=10029 GN=CgPICR_012587 PE=3 SV=1	21397	172.29	34	34	27	21	21	8573.5	9771.7	6462.2	2805	8	6	32	25	12	12	Oxidation (M); Methylation(others)
	767	570	A0A3L7IAF1	Malic enzyme OS=Cricetulus griseus OX=10029 GN=CgPICR_017554 PE=3 SV=1	65464	215.15	41	32	34	22	27	8570.5	4300	3222.8	4143.3	14	14	16	15	8	14	Carbamidomethylation; Oxidation (M)
	767	572	A0A061IE72	Malic enzyme OS=Cricetulus griseus OX=10029 GN=H671_2g6078 PE=3 SV=1	67523	215.15	39	30	33	21	26	8570.5	4300	3222.8	4143.3	14	14	16	15	8	14	Carbamidomethylation; Oxidation (M)
	767	571	G3HTR9	Malic enzyme OS=Cricetulus griseus OX=10029 GN=I79_014297 PE=3 SV=1	65290	215.15	41	32	34	22	27	8570.5	4300	3222.8	4143.3	14	14	16	15	8	14	Carbamidomethylation; Oxidation (M)
	1128	3498	A0A061IHN3	1-alkyl-2-acetylglycerophosphocholine esterase OS=Cricetulus griseus OX=10029 GN=H671_2g6450 PE=3 SV=1	68956	133.84	8	6	8	6	4	8559.1	4656.8	3566	659.51	6	6	15	11	5	2	Acetylation (N-term)
	880	892	G3I0C8	Acetyl-CoA acetyltransferase mitochondrial OS=Cricetulus griseus OX=10029 GN=I79_016807 PE=3 SV=1	44602	180.66	33	33	26	20	27	8559.1	4807	2265.3	5240.5	9	9	16	11	8	12	Carbamidomethylation
	1128	3495	A0A061IJR9	Platelet-activating factor acetylhydrolase OS=Cricetulus griseus OX=10029 GN=H671_2g6450 PE=3 SV=1	65752	133.84	8	6	8	6	4	8559.1	4656.8	3566	659.51	6	6	15	11	5	2	Acetylation (N-term)
	1087	2659	A0A3L7HQ44	RAC1 OS=Cricetulus griseus OX=10029 GN=CgPICR_011709 PE=4 SV=1	21450	105.5	23	23	17	12	17	8548.4	4592.7	2970.3	1858.5	5	5	13	6	7	7	Carbamidomethylation; Oxidation (M)
	1087	2655	G3GVB5	Ras-related C3 botulinum toxin substrate 1 OS=Cricetulus griseus OX=10029 GN=I79_001650 PE=4 SV=1	16797	105.5	30	30	22	16	22	8548.4	4592.7	2970.3	1858.5	5	5	13	6	7	7	Carbamidomethylation; Oxidation (M)
	1087	2660	A0A061I5F7	Ras-related C3 botulinum toxin substrate 1-like protein OS=Cricetulus griseus OX=10029 GN=H671_4g11901 PE=4 SV=1	22150	105.5	23	23	16	12	16	8548.4	4592.7	2970.3	1858.5	5	5	13	6	7	7	Carbamidomethylation; Oxidation (M)
	1480	4328	G3HQB7	Small nuclear ribonucleoprotein E OS=Cricetulus griseus OX=10029 GN=I79_013014 PE=3 SV=1	10804	88.62	29	29	29	29	0	8522.3	1795.9	2968		3	3	12	3	6	0	Oxidation (M)
	348	619	A0A3L7IMH5	PSMC6 OS=Cricetulus griseus OX=10029 GN=CgPICR_020993 PE=3 SV=1	44437	205.99	48	43	41	35	34	8465.1	4134.2	2432.5	6070.9	15	6	36	32	27	33	Carbamidomethylation; Oxidation (M); Deamidation (NQ); Pyro-glu from Q
	798	919	A0A061HYX2	Nicotinamide phosphoribosyltransferase OS=Cricetulus griseus OX=10029 GN=H671_5g14874 PE=3 SV=1	54087	200.33	42	28	24	29	31	8412.3	4089.4	4719.5	7894.9	15	15	11	9	14	19	Carbamidomethylation
	798	879	A0A061I092	Nicotinamide phosphoribosyltransferase OS=Cricetulus griseus OX=10029 GN=H671_5g14874 PE=3 SV=1	58451	200.33	39	26	22	27	28	8412.3	4089.4	4719.5	7894.9	15	15	11	9	14	19	Carbamidomethylation
	791	734	A0A061I209	Succinate--CoA ligase [GDP-forming] subunit beta mitochondrial OS=Cricetulus griseus OX=10029 GN=SUCLG2 PE=3 SV=1	52633	190.7	32	32	23	15	17	8398.9	4453.5	2060.9	3840.4	10	10	18	16	6	12	Carbamidomethylation; Oxidation (M); Deamidation (NQ)
	914	2317	G3HSW8	Signal sequence receptor subunit delta OS=Cricetulus griseus OX=10029 GN=I79_013967 PE=3 SV=1	26269	133.1	23	23	17	13	17	8316.8	6502	4263.4	1503.8	4	4	22	12	6	4	Oxidation (M)
	697	983	A0A3L7H770	S-adenosylmethionine synthase OS=Cricetulus griseus OX=10029 GN=CgPICR_013822 PE=3 SV=1	41487	163.07	26	26	20	17	20	8279.8	5904.1	4775.5	6827	9	9	19	12	11	20	Oxidation (M); Deamidation (NQ)
	970	1537	A0A3L7HJ98	Dihydrolipoyllysine-residue succinyltransferase component of 2-oxoglutarate dehydrogenase complex mitochondrial OS=Cricetulus griseus OX=10029 GN=CgPICR_008378 PE=3 SV=1	43448	152.94	27	22	21	19	20	8204.3	1872.3	2170.9	3789.9	10	10	15	8	9	9	Oxidation (M)
	1042	3384	A0A3L7GUF8	HECT-type E3 ubiquitin transferase OS=Cricetulus griseus OX=10029 GN=CgPICR_013985 PE=4 SV=1	113849	103.44	6	6	6	5	4	8186.4	3138.8	2034.3	2333.4	5	3	16	9	3	9	Deamidation (NQ); Formylation; Phosphorylation (STY); Carbamidomethylation (DHKE X@N-term)
	1176	3080	G3GUC8	Obg-like ATPase 1 OS=Cricetulus griseus OX=10029 GN=I79_001282 PE=4 SV=1	31939	120.51	19	19	19	19	19	8175.7	5961.4	4833.9	4681.3	4	4	10	10	6	5	Carbamidomethylation; Acetylation (N-term); Carboxylation (E)
	789	2013	A0A061IHV8	Ras GTPase-activating protein-binding protein 2 isoform 3 OS=Cricetulus griseus OX=10029 GN=H671_1g3433 PE=4 SV=1	70604	168.21	14	12	12	8	9	8112.1	3644.8	3722.2	4657.1	9	8	21	12	9	13	Carbamidomethylation; Oxidation (M); Acetylation (N-term); Pyro-glu from Q
	1858	5929	A0A3L7I7A4	60S ribosomal protein L38 OS=Cricetulus griseus OX=10029 GN=CgPICR_009031 PE=3 SV=1	9949	85.36	18	18	18	18	0	8095.3	1999.9	1190.8		2	2	6	4	3	0
	1282	4359	A0A3L7HKD0	DBI OS=Cricetulus griseus OX=10029 GN=CgPICR_001035 PE=4 SV=1	10014	137.53	72	72	39	39	37	8043.3	1635.7	265.59	417.67	8	8	17	3	4	3	Oxidation (M); Deamidation (NQ); Acetylation (Protein N-term); Pyro-glu from Q
	372	209	A0A3L7HB99	Enoyl-CoA hydratase OS=Cricetulus griseus OX=10029 GN=CgPICR_006397 PE=3 SV=1	73431	240.88	52	39	46	41	36	8039.7	5012.6	3555.1	4965	25	25	41	26	26	26	Carbamidomethylation; Oxidation (M); Deamidation (NQ); Methylation(KR); N-Succinimidyl-2-morpholine acetate; 2 more
	372	211	G3GXQ3	Enoyl-CoA hydratase OS=Cricetulus griseus OX=10029 GN=I79_002545 PE=3 SV=1	82755	240.88	46	34	41	37	31	8039.7	5012.6	3555.1	4965	25	25	41	26	26	26	Carbamidomethylation; Oxidation (M); Deamidation (NQ); Methylation(KR); N-Succinimidyl-2-morpholine acetate; 2 more
	813	653	A0A3L7HW53	RBM14 (Fragment) OS=Cricetulus griseus OX=10029 GN=CgPICR_009542 PE=4 SV=1	76917	187.28	21	21	17	9	15	7989.1	2939.2	1156.6	5599.2	10	10	21	14	5	12	Carbamidomethylation
	813	652	A0A061I8L8	RNA-binding protein 14 OS=Cricetulus griseus OX=10029 GN=H671_3g10080 PE=4 SV=1	69496	187.28	23	23	19	10	16	7989.1	2939.2	1156.6	5599.2	10	10	21	14	5	12	Carbamidomethylation
	890	1247	G3HBD4	Nucleoside diphosphate kinase OS=Cricetulus griseus OX=10029 GN=CgPICR_020542 PE=3 SV=1	17195	154.01	53	53	38	32	19	7985.7	1122.1	599.94	0	9	6	27	11	4	4	Carbamidomethylation; Oxidation (M); Phenethyl isothiocyanate
	973	1290	G3HE04	Splicing factor 3A subunit 3 OS=Cricetulus griseus OX=10029 GN=I79_008773 PE=3 SV=1	58842	171.73	21	21	19	9	19	7970.7	3278.1	2112.2	2689.4	8	8	15	12	4	8	Carbamidomethylation; Biotinylation
	1003	1150	G3HYB2	Sepiapterin reductase OS=Cricetulus griseus OX=10029 GN=CgPICR_021286 PE=3 SV=1	28075	170.06	44	44	38	44	37	7950	6369.7	6745.8	5640.7	7	7	11	9	11	7	Carbamidomethylation; Oxidation (M); Amidation
	1794	3143	A0A061HTI3	NEDD8-conjugating enzyme Ubc12-like protein (Fragment) OS=Cricetulus griseus OX=10029 GN=H671_21728 PE=3 SV=1	16867	109.68	26	26	26	26	15	7942.9	4097.7	2143.2	1230.8	3	3	6	3	3	2	Carbamidomethylation; Deamidation (NQ)
	609	698	Q924V2	CBR1 OS=Cricetulus griseus OX=10029 GN=CHCR2 PE=2 SV=1	30538	184.38	60	50	46	28	42	7940.8	7227.6	4533.1	6547.6	12	12	27	24	12	13	Carbamidomethylation; Oxidation (M); Deamidation (NQ)
	731	1002	A0A3L7I8J0	RCC1 (Fragment) OS=Cricetulus griseus OX=10029 GN=CgPICR_007192 PE=4 SV=1	48628	201.71	36	32	28	16	36	7883.1	1210.9	2074.5	4740.5	11	11	20	14	6	19	Carbamidomethylation; Oxidation (M); Ammonia-loss (N)
	731	1003	G3H1Y8	Regulator of chromosome condensation OS=Cricetulus griseus OX=10029 GN=I79_004185 PE=4 SV=1	48887	201.71	36	31	28	16	36	7883.1	1210.9	2074.5	4740.5	11	11	20	14	6	19	Carbamidomethylation; Oxidation (M); Ammonia-loss (N)
	425	235	A0A061IH73	Ubiquitinyl hydrolase 1 OS=Cricetulus griseus OX=10029 GN=H671_1g3232 PE=3 SV=1	522100	229.4	7	6	4	4	5	7860.6	7146.2	2832.2	10486	22	22	34	24	17	29	Carbamidomethylation; Oxidation (M); Deamidation (NQ)
	425	236	A0A061II77	Ubiquitinyl hydrolase 1 OS=Cricetulus griseus OX=10029 GN=H671_1g3232 PE=3 SV=1	523595	229.4	7	6	4	4	5	7860.6	7146.2	2832.2	10486	22	22	34	24	17	29	Carbamidomethylation; Oxidation (M); Deamidation (NQ)
	1189	3003	A0A3L7I1V1	Small nuclear ribonucleoprotein Sm D1 OS=Cricetulus griseus OX=10029 GN=SNRPD1 PE=3 SV=1	23112	114.39	22	22	16	16	10	7856.4	5947.2	3985.6	163.1	3	3	10	10	10	1
	1189	2999	G3HGH4	Small nuclear ribonucleoprotein Sm D1 OS=Cricetulus griseus OX=10029 GN=SNRPD1 PE=3 SV=1	13282	114.39	37	37	28	28	17	7856.4	5947.2	3985.6	163.1	3	3	10	10	10	1
	544	697	G3H1M4	Eukaryotic translation initiation factor 2 subunit 1 OS=Cricetulus griseus OX=10029 GN=I79_004073 PE=3 SV=1	36157	196.47	48	48	38	24	32	7837.7	3144.5	1135.4	4734.2	14	14	21	23	20	19	Carbamidomethylation; Oxidation (M); Acetylation (N-term); Carboxymethyl; Ornithine from Arginine
	678	907	G3HCU8	26S protease regulatory subunit 8 OS=Cricetulus griseus OX=10029 GN=I79_008315 PE=3 SV=1	47685	184.26	35	30	24	21	26	7836.7	3665.9	2647.4	3471.6	10	9	18	17	11	18	Carbamidomethylation; Oxidation (M)
	678	906	A0A3L7H937	PSMC5 OS=Cricetulus griseus OX=10029 GN=CgPICR_016817 PE=3 SV=1	44784	184.26	37	32	25	22	28	7836.7	3665.9	2647.4	3471.6	10	9	18	17	11	18	Carbamidomethylation; Oxidation (M)
	909	1138	G3I1Z7	Developmentally-regulated GTP-binding protein 1 OS=Cricetulus griseus OX=10029 GN=I79_017418 PE=4 SV=1	36735	165.84	31	31	27	21	31	7826.6	3631.7	3105.2	4438.9	8	8	11	10	12	10	Carbamidomethylation; Deamidation (NQ)
	793	821	G3H2H5	Acetyltransferase component of pyruvate dehydrogenase complex OS=Cricetulus griseus OX=10029 GN=H671_4g12054 PE=3 SV=1	67987	171.73	35	25	18	15	16	7811	3329.7	2345.3	4305.4	13	13	15	9	11	16	Carbamidomethylation; Oxidation (M); Deamidation (NQ)
	1481	4948	A0A3L7IDE1	60S ribosomal protein L34 OS=Cricetulus griseus OX=10029 GN=CgPICR_004105 PE=3 SV=1	13293	94.76	16	16	16	10	16	7797.3	6296.2	2291.2	320.81	3	3	7	6	4	4
	1481	4949	A0A061IHM4	60S ribosomal protein L34 OS=Cricetulus griseus OX=10029 GN=H671_1g3509 PE=3 SV=1	13395	94.76	16	16	16	10	16	7797.3	6296.2	2291.2	320.81	3	3	7	6	4	4
	1481	4952	G3IH79	60S ribosomal protein L34 OS=Cricetulus griseus OX=10029 GN=I79_023163 PE=3 SV=1	15193	94.76	14	14	14	9	14	7797.3	6296.2	2291.2	320.81	3	3	7	6	4	4
	1063	1869	A0A3L7IAN7	TWF1 OS=Cricetulus griseus OX=10029 GN=CgPICR_000106 PE=3 SV=1	40019	175.94	30	27	28	27	29	7755.4	6180.2	5272.8	6425.3	9	9	12	7	7	10	Deamidation (NQ); Acetylation (Protein N-term)
	478	279	A0A3L7GMY9	FLII OS=Cricetulus griseus OX=10029 GN=CgPICR_003791 PE=4 SV=1	143125	211.48	21	17	14	11	16	7741.3	4035.4	2601.3	6119.8	18	18	27	24	15	28	Carbamidomethylation; Oxidation (M); Deamidation (NQ); Acetylation (Protein N-term); Carbamidomethylation (DHKE X@N-term)
	639	1517	A0A3L7HWC9	Cathepsin D OS=Cricetulus griseus OX=10029 GN=CgPICR_009635 PE=3 SV=1	51078	191.73	36	19	25	36	23	7724.9	6966.2	10881	7390.6	13	13	14	13	24	19	Carbamidomethylation; Oxidation (M); Deamidation (NQ); Pyro-glu from Q
	639	1515	G3I4W7	Cathepsin D OS=Cricetulus griseus OX=10029 GN=H671_3g9701 PE=3 SV=1	44111	191.73	42	23	29	42	27	7724.9	6966.2	10881	7390.6	13	13	14	13	24	19	Carbamidomethylation; Oxidation (M); Deamidation (NQ); Pyro-glu from Q
	773	1781	A0A3L7I314	NANS OS=Cricetulus griseus OX=10029 GN=CgPICR_003094 PE=4 SV=1	39892	175.66	37	26	37	33	37	7698.6	6275.7	3367.7	8172.7	8	8	13	14	16	12	Carbamidomethylation; Oxidation (M); Carbamidomethylation (DHKE X@N-term)
	585	510	A0A061I2T4	DNA (cytosine-5)-methyltransferase OS=Cricetulus griseus OX=10029 GN=H671_4g12469 PE=3 SV=1	175715	232.06	19	12	15	10	18	7682.7	6530.8	2998.3	8399.3	21	21	15	21	11	32	Carbamidomethylation; Deamidation (NQ); Dehydration; Lysine oxidation to aminoadipic semialdehyde
	585	511	A0A061I455	DNA (cytosine-5)-methyltransferase OS=Cricetulus griseus OX=10029 GN=H671_4g12469 PE=3 SV=1	177579	232.06	19	12	14	10	17	7682.7	6530.8	2998.3	8399.3	21	21	15	21	11	32	Carbamidomethylation; Deamidation (NQ); Dehydration; Lysine oxidation to aminoadipic semialdehyde
	585	509	G3H6D9	DNA (cytosine-5)-methyltransferase OS=Cricetulus griseus OX=10029 GN=I79_005894 PE=3 SV=1	169336	232.06	20	12	15	10	18	7682.7	6530.8	2998.3	8399.3	21	21	15	21	11	32	Carbamidomethylation; Deamidation (NQ); Dehydration; Lysine oxidation to aminoadipic semialdehyde
	1314	2351	Q99PA3	Basigin (Fragment) OS=Cricetulus griseus OX=10029 GN=BSG PE=2 SV=1	27414	151.09	35	32	24	6	28	7671.3	4038	1444.7	4247.3	7	7	7	7	1	11	Carbamidomethylation; Acetaldehyde +26
	1314	2358	A0A3L7HHV4	Basigin OS=Cricetulus griseus OX=10029 GN=CgPICR_013106 PE=4 SV=1	42206	151.09	23	20	16	4	18	7671.3	4038	1444.7	4247.3	7	7	7	7	1	11	Carbamidomethylation; Acetaldehyde +26
	1314	2365	G3HF38	Basigin OS=Cricetulus griseus OX=10029 GN=I79_009191 PE=4 SV=1	47933	151.09	20	18	14	3	16	7671.3	4038	1444.7	4247.3	7	7	7	7	1	11	Carbamidomethylation; Acetaldehyde +26
	860	1151	A0A3L7HE43	CSNK2A1 OS=Cricetulus griseus OX=10029 GN=CgPICR_001290 PE=3 SV=1	45178	183.15	35	35	31	22	21	7669.2	4352.8	4067.1	4393.9	9	9	18	12	7	11	Pyro-glu from Q
	460	1054	A0A3L7IEW0	TPM4 OS=Cricetulus griseus OX=10029 GN=CgPICR_016243 PE=3 SV=1	39789	195.28	37	37	37	31	34	7661.6	5803.5	773.21	4274.2	16	10	34	34	10	21	Carbamidomethylation; Deamidation (NQ); Ammonia-loss (C@N-term); Carbamidomethylation (DHKE X@N-term); Lysine oxidation to aminoadipic semialdehyde
	618	342	G3HIP2	HNRNPR OS=Cricetulus griseus OX=10029 GN=CgPICR_007280 PE=4 SV=1	70945	195.19	29	27	12	11	17	7652.6	5515	5239.6	6040.6	15	10	27	16	13	18	Carbamidomethylation; Oxidation (M)
	1573	2761	A0A3L7IPJ5	RAD21 OS=Cricetulus griseus OX=10029 GN=CgPICR_010685 PE=3 SV=1	73581	125.19	12	10	5	7	9	7614.5	617.83	8928.8	8450.3	5	5	4	4	5	4	Carbamidomethylation
	1026	1014	A0A3L7GQP2	Elongator complex protein 3 OS=Cricetulus griseus OX=10029 GN=CgPICR_007506 PE=3 SV=1	59674	148.07	21	19	17	5	16	7613.7	4244.9	1042.2	3900.7	9	9	12	12	6	8
	1026	1015	G3I6L2	Elongator complex protein 3 OS=Cricetulus griseus OX=10029 GN=I79_019136 PE=3 SV=1	63205	148.07	20	18	16	4	15	7613.7	4244.9	1042.2	3900.7	9	9	12	12	6	8
	651	407	A0A3L7I8S5	Receptor protein-tyrosine kinase OS=Cricetulus griseus OX=10029 GN=CgPICR_007353 PE=4 SV=1	120667	210.45	21	17	18	11	13	7612.9	5018.7	2331.1	4604	16	16	19	23	13	16	Carbamidomethylation; Oxidation (M); Deamidation (NQ); Amidation
	651	406	G3I863	Receptor protein-tyrosine kinase OS=Cricetulus griseus OX=10029 GN=I79_019726 PE=4 SV=1	105268	210.45	24	20	21	12	15	7612.9	5018.7	2331.1	4604	16	16	19	23	13	16	Carbamidomethylation; Oxidation (M); Deamidation (NQ); Amidation
	385	226	G3H1S2	UDP-glucose:glycoprotein glucosyltransferase 1 OS=Cricetulus griseus OX=10029 GN=I79_004104 PE=4 SV=1	151520	241.52	34	20	24	24	20	7587.3	8294.7	7884.7	7604.8	27	27	25	30	30	30	Carbamidomethylation; Oxidation (M); Deamidation (NQ)
	947	2280	A0A3L7IAQ5	SLC38A2 OS=Cricetulus griseus OX=10029 GN=CgPICR_000119 PE=4 SV=1	53175	171.53	16	16	13	13	15	7584.8	3331.6	2096.1	4411.8	6	6	14	14	6	9	Carbamidomethylation; Deamidation (NQ)
	947	2281	G3I5M1	Sodium-coupled neutral amino acid transporter 2 OS=Cricetulus griseus OX=10029 GN=I79_018774 PE=4 SV=1	55608	171.53	15	15	12	12	15	7584.8	3331.6	2096.1	4411.8	6	6	14	14	6	9	Carbamidomethylation; Deamidation (NQ)
	719	528	G3HDL7	NADH-ubiquinone oxidoreductase 75 kDa subunit mitochondrial OS=Cricetulus griseus OX=10029 GN=I79_008602 PE=3 SV=1	79768	183.21	26	23	15	18	17	7544.9	2789.4	1806.2	3656.4	12	12	18	10	18	13	Carbamidomethylation; Oxidation (M); Deamidation (NQ)
	835	843	A0A3L7H5D3	HCFC1 OS=Cricetulus griseus OX=10029 GN=CgPICR_020911 PE=4 SV=1	210401	172.38	9	9	5	5	7	7534.7	3445.2	3846.6	4717	11	11	13	10	11	16	Carbamidomethylation; Acetylation (Protein N-term)
	650	435	G3IA32	COP9 signalosome complex subunit 4 OS=Cricetulus griseus OX=10029 GN=I79_020448 PE=3 SV=1	46311	214.01	56	51	37	28	47	7530.6	4921.6	2611.7	5103.5	16	16	26	16	7	21	Carbamidomethylation; Oxidation (M); Pyro-glu from Q
	681	3506	G3HDS7	Histone H1.3 OS=Cricetulus griseus OX=10029 GN=I79_008693 PE=3 SV=1	20512	165.74	24	21	24	24	21	7520.1	1593.7	160.07	4404.6	8	3	24	15	8	20	Acetylation (Protein N-term); Carbamidomethylation (DHKE X@N-term)
	158	531	G3HBP8	40S ribosomal protein S2 OS=Cricetulus griseus OX=10029 GN=CgPICR_010523 PE=3 SV=1	31175	206.44	49	49	49	40	47	7506.8	2937	618.08	9344	15	2	68	68	42	59	Carbamidomethylation; Oxidation (M); Deamidation (NQ); Oxidation (HW); Tryptophan oxidation to kynurenin; 2 more
	672	422	Q9R152	Poly [ADP-ribose] polymerase 1 OS=Cricetulus griseus OX=10029 GN=PARP1 PE=2 SV=3	112532	208.8	21	19	16	13	17	7502.6	4928.6	2901.2	7877.7	13	13	21	20	9	17	Carbamidomethylation; Deamidation (NQ); Acetylation (N-term); Methylation(KR)
	672	421	A0A3L7HIF8	Poly [ADP-ribose] polymerase OS=Cricetulus griseus OX=10029 GN=CgPICR_010143 PE=4 SV=1	108755	208.8	21	20	17	13	18	7502.6	4928.6	2901.2	7877.7	13	13	21	20	9	17	Carbamidomethylation; Deamidation (NQ); Acetylation (N-term); Methylation(KR)
	672	420	G3HV73	Poly [ADP-ribose] polymerase OS=Cricetulus griseus OX=10029 GN=I79_014850 PE=4 SV=1	107661	208.8	21	20	17	13	18	7502.6	4928.6	2901.2	7877.7	13	13	21	20	9	17	Carbamidomethylation; Deamidation (NQ); Acetylation (N-term); Methylation(KR)
	702	550	G3H3G9	Septin-9 OS=Cricetulus griseus OX=10029 GN=I79_004785 PE=3 SV=1	63765	182.02	28	27	15	16	17	7467.6	4493.2	3037.1	3959.8	13	12	27	16	7	14	Carbamidomethylation
	1412	3726	G3HWB8	Superoxide dismutase OS=Cricetulus griseus OX=10029 GN=I79_015272 PE=3 SV=1	19709	128.35	32	32	16	16	21	7439.3	4375.3	3586.5	3151.9	4	4	10	3	5	5
	844	718	G3HK76	Leucine zipper-EF-hand-containing transmembrane protein 1 (Fragment) OS=Cricetulus griseus OX=10029 GN=I79_011094 PE=3 SV=1	79070	175.08	26	26	22	19	22	7426.5	4508.8	3305	5922	11	11	13	12	10	14	Carbamidomethylation; Oxidation (M); Deamidation (NQ)
	844	719	A0A3L7INL9	Leucine zipper-EF-hand-containing transmembrane protein 1 OS=Cricetulus griseus OX=10029 GN=CgPICR_004453 PE=3 SV=1	80462	175.08	25	25	21	18	21	7426.5	4508.8	3305	5922	11	11	13	12	10	14	Carbamidomethylation; Oxidation (M); Deamidation (NQ)
	1598	3411	A0A3L7HL02	60S ribosomal protein L36 OS=Cricetulus griseus OX=10029 GN=CgPICR_020008 PE=3 SV=1	12254	85.02	30	30	22	10	10	7365.4	1176.8	512.09	264.87	4	4	14	2	1	1	Carbamidomethylation; Oxidation (M)
	1354	3171	A0A3L7HGX8	Deoxyuridine 5'-triphosphate nucleotidohydrolase OS=Cricetulus griseus OX=10029 GN=CgPICR_001493 PE=3 SV=1	17455	115.7	31	31	19	19	19	7361.5	3407.1	1620.2	456.68	3	3	11	7	5	2	Carbamidomethylation; Oxidation (M)
	723	809	A0A2Z6LI68	Sorting nexin-27-like protein OS=Cricetulus griseus OX=10029 GN=H671_1g1422 PE=4 SV=1	61029	201.21	26	24	22	13	23	7335	3952.1	1785.8	4106.9	12	12	25	11	8	16	Carbamidomethylation; Deamidation (NQ)
	509	617	A0A3L7IHB2	ESYT1 OS=Cricetulus griseus OX=10029 GN=CgPICR_002471 PE=3 SV=1	114954	215.87	25	18	15	22	19	7322.5	6785.8	7183.6	9003.1	16	16	20	19	22	28	Carbamidomethylation; Oxidation (M); Pyro-glu from Q
	906	2172	A0A3L7HRB3	TRA2B (Fragment) OS=Cricetulus griseus OX=10029 GN=CgPICR_002182 PE=4 SV=1	11479	171.02	65	63	65	65	54	7278.8	6540	3994.2	5395.6	7	7	13	11	9	11	Carbamidomethylation
	906	2173	G3HKN2	Transformer-2 protein-like beta OS=Cricetulus griseus OX=10029 GN=I79_011261 PE=4 SV=1	33666	171.02	23	22	23	23	19	7278.8	6540	3994.2	5395.6	7	7	13	11	9	11	Carbamidomethylation
	1263	2682	G3HMQ0	Peptidylprolyl isomerase OS=Cricetulus griseus OX=10029 GN=I79_012022 PE=4 SV=1	63009	114.7	13	9	9	5	8	7275.8	6294.6	2907.2	5429.5	7	7	8	5	5	8	Oxidation (M)
	576	504	G3GSK4	Non-specific serine/threonine protein kinase OS=Cricetulus griseus OX=10029 GN=I79_000619 PE=4 SV=1	57902	204.98	43	37	36	32	33	7267.6	2787.4	3347.2	4016.2	14	10	23	22	18	17	Carbamidomethylation; Deamidation (NQ); Acetylation (Protein N-term)
	757	771	G3HD44	Vesicle-fusing ATPase (Fragment) OS=Cricetulus griseus OX=10029 GN=I79_008418 PE=3 SV=1	48635	183.17	33	33	30	24	30	7257.7	6870.1	6164	3796.1	9	9	18	12	8	18	Carbamidomethylation
	1081	1568	A0A3L7HY03	NAP1L4 OS=Cricetulus griseus OX=10029 GN=CgPICR_009619 PE=3 SV=1	41700	183.62	28	25	19	10	24	7255.9	1404.8	1038.7	2095.1	9	7	16	5	4	8	Oxidation (M); Pyro-glu from Q
	362	379	A0A3L7HE11	Alpha-1 4 glucan phosphorylase OS=Cricetulus griseus OX=10029 GN=CgPICR_001313 PE=3 SV=1	96648	226.18	32	23	29	19	28	7234.8	3502.9	4503.3	7570.6	22	19	29	31	22	39	Carbamidomethylation; Oxidation (M); Deamidation (NQ); Pyro-glu from Q
	1210	2306	A0A3L7HL68	Creatine kinase OS=Cricetulus griseus OX=10029 GN=CgPICR_019914 PE=3 SV=1	48805	145.21	15	14	14	15	14	7160.1	4211.2	4895.2	4964.3	5	5	7	9	8	6	Carbamidomethylation; Deamidation (NQ)
	1469	4172	A0A3L7HB32	RAB10 OS=Cricetulus griseus OX=10029 GN=CgPICR_006399 PE=4 SV=1	16679	120.82	23	23	23	23	7	7116.3	5366.5	5456.1	3455.5	4	4	9	5	5	2
	143	107	A0A3L7IGI7	LMNA (Fragment) OS=Cricetulus griseus OX=10029 GN=CgPICR_013515 PE=3 SV=1	61519	269.09	57	54	45	41	51	7107	3096	2943.1	5582.1	29	3	79	55	47	75	Carbamidomethylation; Oxidation (M); N-Succinimidyl-2-morpholine acetate
	1005	1227	G3GXH4	Cell division protein kinase 6 OS=Cricetulus griseus OX=10029 GN=I79_002464 PE=4 SV=1	31027	152.37	37	37	20	20	18	7068.7	2560.1	2147.1	2238.6	7	6	15	9	7	8	Carbamidomethylation
	1005	1231	A0A061IQK8	Cyclin-dependent kinase 6-like protein OS=Cricetulus griseus OX=10029 GN=H671_1g2184 PE=4 SV=1	33346	152.37	34	34	18	19	16	7068.7	2560.1	2147.1	2238.6	7	6	15	9	7	8	Carbamidomethylation
	949	1663	Q60445	Coatomer subunit epsilon OS=Cricetulus griseus OX=10029 GN=COPE PE=2 SV=2	34523	170.04	43	34	43	29	29	7066	4250.5	3989	4309	8	8	11	9	9	7	Carbamidomethylation; Oxidation (M); Deamidation (NQ)
	949	1664	G3H485	Coatomer subunit epsilon OS=Cricetulus griseus OX=10029 GN=I79_005085 PE=3 SV=1	34523	170.04	43	34	43	29	29	7066	4250.5	3989	4309	8	8	11	9	9	7	Carbamidomethylation; Oxidation (M); Deamidation (NQ)
	866	638	A0A3L7IB89	MYG1 OS=Cricetulus griseus OX=10029 GN=CgPICR_000243 PE=3 SV=1	46624	190.73	33	32	29	4	16	7065.3	1972.9	358.14	2179.1	11	11	20	15	3	9	Carbamidomethylation; Oxidation (M); Deamidation (NQ); Methylation(others)
	866	637	G3HV49	UPF0160 protein MYG1 mitochondrial OS=Cricetulus griseus OX=10029 GN=I79_014826 PE=3 SV=1	42913	190.73	36	35	31	5	18	7065.3	1972.9	358.14	2179.1	11	11	20	15	3	9	Carbamidomethylation; Oxidation (M); Deamidation (NQ); Methylation(others)
	603	453	A0A061IFD0	Ribonucleoside-diphosphate reductase OS=Cricetulus griseus OX=10029 GN=H671_3g9592 PE=3 SV=1	90043	212.64	31	29	21	17	25	7062	6965.1	6907	9025.6	15	15	21	21	12	20	Carbamidomethylation; Oxidation (M)
	603	454	G3I3B7	Ribonucleoside-diphosphate reductase OS=Cricetulus griseus OX=10029 GN=I79_017921 PE=3 SV=1	90217	212.64	31	29	21	17	25	7062	6965.1	6907	9025.6	15	15	21	21	12	20	Carbamidomethylation; Oxidation (M)
	895	2917	A0A061INK8	Reticulon OS=Cricetulus griseus OX=10029 GN=H671_1g1298 PE=4 SV=1	106567	175.47	5	5	5	3	5	7012.2	6544.6	5876.5	5428.1	6	6	14	13	8	11	Phenethyl isothiocyanate
	895	2918	A0A061IQ61	Reticulon OS=Cricetulus griseus OX=10029 GN=H671_1g1298 PE=4 SV=1	109307	175.47	5	5	5	3	4	7012.2	6544.6	5876.5	5428.1	6	6	14	13	8	11	Phenethyl isothiocyanate
	776	1449	A0A3L7IPH0	Eukaryotic translation initiation factor 3 subunit H OS=Cricetulus griseus OX=10029 GN=EIF3H PE=3 SV=1	31014	160.53	42	42	33	38	42	6962.6	2361.1	925.84	4664.1	7	7	19	12	9	15	Carbamidomethylation; Oxidation (M); Amidation
	845	1886	G3H134	MKI67 FHA domain-interacting nucleolar phosphoprotein OS=Cricetulus griseus OX=10029 GN=CgPICR_001046 PE=4 SV=1	37173	172.15	35	28	26	31	22	6958.3	3249.5	1474	2742.3	8	8	17	10	8	12	Carbamidomethylation; Oxidation (M); Acetylation (Protein N-term)
	472	174	G3I5Z8	Proteasome-associated protein ECM29-like OS=Cricetulus griseus OX=10029 GN=I79_018909 PE=4 SV=1	203790	225.62	19	14	13	10	13	6947.4	6923.8	4302.9	7873.9	24	24	27	25	17	26	Carbamidomethylation
	374	332	A0A061IEV8	Transportin-1-like protein OS=Cricetulus griseus OX=10029 GN=H671_2g5755 PE=4 SV=1	88661	225.05	30	25	27	20	25	6932.2	3186.8	1498.1	4952.1	18	14	46	30	19	23	Carbamidomethylation; Oxidation (M); Deamidation (NQ); Pyro-glu from Q
	374	334	A0A061IFX0	Transportin-1-like protein OS=Cricetulus griseus OX=10029 GN=H671_2g5755 PE=4 SV=1	102587	225.05	26	22	23	17	22	6932.2	3186.8	1498.1	4952.1	18	14	46	30	19	23	Carbamidomethylation; Oxidation (M); Deamidation (NQ); Pyro-glu from Q
	374	333	A0A061ILI4	Transportin-1-like protein OS=Cricetulus griseus OX=10029 GN=H671_2g5755 PE=4 SV=1	102357	225.05	26	22	23	17	22	6932.2	3186.8	1498.1	4952.1	18	14	46	30	19	23	Carbamidomethylation; Oxidation (M); Deamidation (NQ); Pyro-glu from Q
	2052	3512	A0A3L7IGQ4	Small nuclear ribonucleoprotein Sm D3 OS=Cricetulus griseus OX=10029 GN=SNRPD3 PE=3 SV=1	20661	107.27	22	22	5	0	0	6924.4	2166			3	3	7	3	0	0	Carbamidomethylation; Oxidation (M); Deamidation (NQ)
	818	739	G3GWL7	Ribosomal L1 domain-containing protein 1 OS=Cricetulus griseus OX=10029 GN=I79_002145 PE=4 SV=1	49958	194.52	28	27	21	12	20	6919.3	4868.7	1887.8	4180	14	14	14	16	8	14	Carbamidomethylation; Deamidation (NQ); Acetylation (N-term)
	924	674	G3HAH3	Dihydroorotate dehydrogenase (quinone) mitochondrial OS=Cricetulus griseus OX=10029 GN=I79_007425 PE=3 SV=1	42841	191.92	43	43	30	25	34	6913.2	2674	1232.6	2852	10	10	13	13	7	11
	732	868	A0A3L7HER2	26S proteasome non-ATPase regulatory subunit 5 OS=Cricetulus griseus OX=10029 GN=CgPICR_015419 PE=4 SV=1	51162	167.63	33	27	25	25	27	6881.5	4594.8	3580.1	4296.8	11	11	20	13	13	13	Carbamidomethylation; Acetylation (Protein N-term)
	732	937	G3ILS7	26S proteasome non-ATPase regulatory subunit 5 OS=Cricetulus griseus OX=10029 GN=I79_024849 PE=4 SV=1	50959	167.63	33	27	25	25	27	6881.5	4594.8	3580.1	4296.8	11	11	20	13	13	13	Carbamidomethylation; Acetylation (Protein N-term)
	1687	5955	G3GYZ1	CD44 antigen OS=Cricetulus griseus OX=10029 GN=I79_003042 PE=4 SV=1	54039	83.57	5	5	5	5	5	6872.5	7897.7	6742.5	8023.7	2	2	3	4	5	4	Carbamidomethylation; Pyro-glu from Q
	635	830	A0A3L7IAW5	ACAA2 (Fragment) OS=Cricetulus griseus OX=10029 GN=CgPICR_017565 PE=3 SV=1	35440	200.32	50	50	30	29	30	6861.1	4583.7	2992.1	6343.3	12	12	30	17	12	11	Carbamidomethylation; Oxidation (M); Deamidation (NQ); Deamidation (R); Lysine oxidation to aminoadipic semialdehyde; Ammonia-loss (N)
	635	823	G3HQI8	Myosin-Vb OS=Cricetulus griseus OX=10029 GN=I79_013090 PE=3 SV=1	229278	200.32	8	8	5	5	5	6861.1	4583.7	2992.1	6343.3	12	12	30	17	12	11	Carbamidomethylation; Oxidation (M); Deamidation (NQ); Deamidation (R); Lysine oxidation to aminoadipic semialdehyde; Ammonia-loss (N)
	1123	2485	G3IGN7	BRCA2 and CDKN1A-interacting protein OS=Cricetulus griseus OX=10029 GN=CgPICR_009743 PE=3 SV=1	35565	149.14	23	20	23	23	20	6814.5	1891.7	1409	1440.5	5	5	9	9	8	6	Carbamidomethylation
	1156	2442	A0A3L7HZG0	PRDX3 OS=Cricetulus griseus OX=10029 GN=CgPICR_007672 PE=3 SV=1	25205	117.92	39	25	25	34	25	6808.5	6050.8	2758.8	2797.5	5	5	9	10	6	6	Carbamidomethylation; Deamidation (NQ)
	1156	2443	G3H7R4	Thioredoxin-dependent peroxide reductase OS=Cricetulus griseus OX=10029 GN=H671_3g8958 PE=4 SV=1	28125	117.92	34	22	22	30	22	6808.5	6050.8	2758.8	2797.5	5	5	9	10	6	6	Carbamidomethylation; Deamidation (NQ)
	211	231	A0A061IEX9	Myoferlin isoform 1 OS=Cricetulus griseus OX=10029 GN=H671_3g8947 PE=3 SV=1	234173	262.5	28	14	22	19	24	6798.3	15139	13241	21228	43	43	31	53	50	57	Carbamidomethylation; Oxidation (M); Deamidation (NQ); Acetylation (N-term); Ammonia-loss (C@N-term); 2 more
	595	707	A0A061IRG6	AIR carboxylase OS=Cricetulus griseus OX=10029 GN=H671_1g1063 PE=3 SV=1	47106	186.67	30	30	30	20	30	6790.4	5418.8	3564.8	4645.6	11	4	25	15	14	22	Carbamidomethylation; Oxidation (M); Tryptophan oxidation to kynurenin; Dihydroxy
	595	708	M1R995	AIR carboxylase OS=Cricetulus griseus OX=10029 GN=PAICS PE=2 SV=1	47131	186.67	30	30	30	20	30	6790.4	5418.8	3564.8	4645.6	11	4	25	15	14	22	Carbamidomethylation; Oxidation (M); Tryptophan oxidation to kynurenin; Dihydroxy
	595	709	M1RNR0	AIR carboxylase OS=Cricetulus griseus OX=10029 GN=PAICS PE=2 SV=1	47132	186.67	30	30	30	20	30	6790.4	5418.8	3564.8	4645.6	11	4	25	15	14	22	Carbamidomethylation; Oxidation (M); Tryptophan oxidation to kynurenin; Dihydroxy
	699	742	A0A3L7HFK1	FACT complex subunit SSRP1 OS=Cricetulus griseus OX=10029 GN=CgPICR_001834 PE=3 SV=1	77555	188.28	22	20	15	20	22	6786.7	3643.4	6048.6	11396	13	13	13	17	14	21	Carbamidomethylation; Deamidation (NQ); Acetylation (Protein N-term)
	699	743	G3HRJ1	FACT complex subunit SSRP1 OS=Cricetulus griseus OX=10029 GN=I79_013463 PE=3 SV=1	81019	188.28	21	19	14	19	21	6786.7	3643.4	6048.6	11396	13	13	13	17	14	21	Carbamidomethylation; Deamidation (NQ); Acetylation (Protein N-term)
	1091	1242	G3HW48	DCTN2 OS=Cricetulus griseus OX=10029 GN=CgPICR_002517 PE=3 SV=1	44366	181.11	25	24	16	22	21	6766	4038.2	3838.8	3120.5	9	9	11	7	9	8	Deamidation (NQ)
	1091	1241	A0A061ILP9	Dynactin subunit 2-like isoform 1 OS=Cricetulus griseus OX=10029 GN=H671_1g1559 PE=3 SV=1	44196	181.11	25	24	16	22	21	6766	4038.2	3838.8	3120.5	9	9	11	7	9	8	Deamidation (NQ)
	995	2973	G3HDE3	Proteasome activator complex subunit 2 OS=Cricetulus griseus OX=10029 GN=I79_008547 PE=3 SV=1	27247	157.67	33	24	33	13	24	6646.9	6040.9	5371.8	4794.9	5	5	9	12	9	10
	995	2966	A0A3L7GTC9	PSME2 OS=Cricetulus griseus OX=10029 GN=CgPICR_007617 PE=3 SV=1	25130	157.67	36	26	36	14	26	6646.9	6040.9	5371.8	4794.9	5	5	9	12	9	10
	1367	3547	A0A3L7ICX8	EIF4E OS=Cricetulus griseus OX=10029 GN=CgPICR_004153 PE=3 SV=1	24609	113.77	18	18	18	10	18	6638	3118.5	897.54	2111	4	4	9	5	2	7	Carbamidomethylation
	1367	3514	G3IIH3	Eukaryotic translation initiation factor 4E OS=Cricetulus griseus OX=10029 GN=I79_023644 PE=3 SV=1	13403	113.77	34	34	34	18	34	6638	3118.5	897.54	2111	4	4	9	5	2	7	Carbamidomethylation
	1367	3533	A0A061IHT2	Translation Initiation factor eIF-4e-like domain containing protein OS=Cricetulus griseus OX=10029 GN=H671_1g3006 PE=3 SV=1	22180	113.77	20	20	20	11	20	6638	3118.5	897.54	2111	4	4	9	5	2	7	Carbamidomethylation
	130	560	G3H7M8	Heterogeneous nuclear ribonucleoprotein U OS=Cricetulus griseus OX=10029 GN=I79_006363 PE=4 SV=1	57620	239	46	37	41	34	35	6626.7	9232.6	4793.5	7412.6	25	6	73	67	46	87	Carbamidomethylation; Oxidation (M); Deamidation (NQ); Amidation; Formylation; 5 more
	746	1288	G3I5V6	Mitotic checkpoint protein BUB3 OS=Cricetulus griseus OX=10029 GN=I79_018864 PE=4 SV=1	36766	169.02	35	34	33	29	33	6564.2	4332.1	2628.7	5034.7	10	10	14	15	13	14	Oxidation (M)
	879	1212	G3HD97	Thioredoxin domain-containing protein 5 OS=Cricetulus griseus OX=10029 GN=I79_008476 PE=3 SV=1	46355	169.42	26	21	26	21	26	6563.4	7865.8	8388.5	8736.6	9	9	11	12	10	14	Biotinylation; Pyro-glu from Q
	879	1214	A0A3L7GP38	TXNDC5 OS=Cricetulus griseus OX=10029 GN=CgPICR_015505 PE=3 SV=1	50131	169.42	25	19	25	19	25	6563.4	7865.8	8388.5	8736.6	9	9	11	12	10	14	Biotinylation; Pyro-glu from Q
	1448	5809	G3HND9	Putative RNA-binding protein 3 OS=Cricetulus griseus OX=10029 GN=I79_012278 PE=4 SV=1	18110	68.99	30	11	30	11	0	6555.6	3862.5	1635		2	2	8	8	5	0	Oxidation (M); Deamidation (NQ)
	1448	5810	A0A3L7H219	RBM3 (Fragment) OS=Cricetulus griseus OX=10029 GN=CgPICR_014116 PE=4 SV=1	18742	68.99	29	10	29	10	0	6555.6	3862.5	1635		2	2	8	8	5	0	Oxidation (M); Deamidation (NQ)
	1448	5808	D5FGC9	RNA-binding motif 3 OS=Cricetulus griseus OX=10029 GN=H671_xg20663 PE=2 SV=1	16969	68.99	32	12	32	12	0	6555.6	3862.5	1635		2	2	8	8	5	0	Oxidation (M); Deamidation (NQ)
	1448	5807	A0A061HZB0	RNA-binding motif 3 OS=Cricetulus griseus OX=10029 GN=H671_xg20663 PE=4 SV=1	16813	68.99	32	12	32	12	0	6555.6	3862.5	1635		2	2	8	8	5	0	Oxidation (M); Deamidation (NQ)
	832	1237	A0A3L7IEA9	6-phosphogluconolactonase OS=Cricetulus griseus OX=10029 GN=CgPICR_016207 PE=3 SV=1	27264	163.5	49	40	40	46	25	6526.5	2494	2714.3	1825.1	8	8	13	20	12	6	Carbamidomethylation; Oxidation (M)
	1201	2158	A0A061I9Y3	Phosphatidylinositol-binding clathrin assembly protein OS=Cricetulus griseus OX=10029 GN=H671_3g9101 PE=3 SV=1	70846	155.51	17	15	9	9	11	6515.8	3225.7	3046.3	6351.3	6	6	7	8	8	6	Deamidation (NQ); Acetylation (Protein N-term)
	1201	2157	A0A061IB15	Phosphatidylinositol-binding clathrin assembly protein OS=Cricetulus griseus OX=10029 GN=H671_3g9101 PE=3 SV=1	67476	155.51	18	16	10	10	12	6515.8	3225.7	3046.3	6351.3	6	6	7	8	8	6	Deamidation (NQ); Acetylation (Protein N-term)
	1201	2156	A0A061IDI7	Phosphatidylinositol-binding clathrin assembly protein OS=Cricetulus griseus OX=10029 GN=H671_3g9101 PE=3 SV=1	67153	155.51	18	16	10	10	12	6515.8	3225.7	3046.3	6351.3	6	6	7	8	8	6	Deamidation (NQ); Acetylation (Protein N-term)
	1201	2159	A0A061IDJ1	Phosphatidylinositol-binding clathrin assembly protein OS=Cricetulus griseus OX=10029 GN=H671_3g9101 PE=3 SV=1	73812	155.51	16	14	9	9	11	6515.8	3225.7	3046.3	6351.3	6	6	7	8	8	6	Deamidation (NQ); Acetylation (Protein N-term)
	1201	2154	A0A061IEI0	Phosphatidylinositol-binding clathrin assembly protein OS=Cricetulus griseus OX=10029 GN=H671_3g9101 PE=3 SV=1	63787	155.51	19	17	10	10	13	6515.8	3225.7	3046.3	6351.3	6	6	7	8	8	6	Deamidation (NQ); Acetylation (Protein N-term)
	1151	6822	A0A3L7I7A7	U2AF1 OS=Cricetulus griseus OX=10029 GN=CgPICR_008801 PE=4 SV=1	24649	135.45	28	19	19	19	19	6500.8	6767.3	4333	3290.5	6	6	12	5	6	9	Carbamidomethylation; Deamidation (NQ); Acetylation (Protein N-term); Methylation(KR); Oxidation (HW); 3 more
	1055	920	A0A3L7IJ34	Exportin-T (Fragment) OS=Cricetulus griseus OX=10029 GN=CgPICR_002553 PE=3 SV=1	101282	166.53	12	12	9	2	11	6471.5	2522.9	206.27	3044.1	9	9	17	9	1	9	Carbamidomethylation; Pyro-glu from Q
	1055	921	G3H9J8	Exportin-T OS=Cricetulus griseus OX=10029 GN=I79_007072 PE=3 SV=1	109839	166.53	11	11	9	1	10	6471.5	2522.9	206.27	3044.1	9	9	17	9	1	9	Carbamidomethylation; Pyro-glu from Q
	788	1489	A0A3L7IMG8	AIR carboxylase OS=Cricetulus griseus OX=10029 GN=CgPICR_004974 PE=3 SV=1	112341	172.43	9	9	9	6	9	6463.6	3779.4	2515.1	3568.9	10	3	15	13	9	18	Acetylation (N-term)
	1319	2450	A0A3L7IHA1	SARNP OS=Cricetulus griseus OX=10029 GN=CgPICR_002455 PE=4 SV=1	19135	126.85	28	28	28	23	28	6434.1	2037.4	1339.8	3022.1	4	4	7	9	3	7
	1546	1987	A0A3L7IF98	UBE2N OS=Cricetulus griseus OX=10029 GN=CgPICR_015703 PE=3 SV=1	18862	133.95	43	43	11	16	0	6428.6	1837.4	0		7	6	10	6	3	0	Carbamidomethylation; Oxidation (M)
	1546	1988	G3HS88	Ubiquitin-conjugating enzyme E2 N (Fragment) OS=Cricetulus griseus OX=10029 GN=I79_013714 PE=3 SV=1	18592	133.95	42	42	11	16	0	6428.6	1837.4	0		7	6	10	6	3	0	Carbamidomethylation; Oxidation (M)
	557	291	G3GZR1	Aspartate--tRNA ligase cytoplasmic OS=Cricetulus griseus OX=10029 GN=I79_003356 PE=3 SV=1	54391	202.33	43	40	29	27	36	6347.1	4728.5	3025	5556.3	19	8	29	16	11	25	Carbamidomethylation; Oxidation (M); Amidation; Pyro-glu from Q
	630	586	G3HNP6	26S proteasome AAA-ATPase subunit RPT3 (Fragment) OS=Cricetulus griseus OX=10029 GN=I79_012389 PE=3 SV=1	46422	202.82	42	41	22	25	22	6305.8	5175.3	4114.6	3154.7	15	11	23	16	13	20	Carbamidomethylation; Oxidation (M)
	630	587	A0A3L7H6T4	26S proteasome AAA-ATPase subunit RPT3 OS=Cricetulus griseus OX=10029 GN=CgPICR_018613 PE=3 SV=1	53612	202.82	36	35	19	21	19	6305.8	5175.3	4114.6	3154.7	15	11	23	16	13	20	Carbamidomethylation; Oxidation (M)
	1069	899	A0A3L7HDR5	TOMM34 OS=Cricetulus griseus OX=10029 GN=CgPICR_012908 PE=4 SV=1	34362	205.04	39	39	21	11	29	6263.3	1850.7	1642.2	4064.2	9	9	15	5	5	11	Carbamidomethylation; Deamidation (NQ)
	683	2405	A0A3L7I9V3	TAR DNA-binding protein 43 OS=Cricetulus griseus OX=10029 GN=CgPICR_017881 PE=4 SV=1	37340	190.02	31	28	26	22	31	6245.4	7773.9	5276.7	5548.5	8	5	19	12	10	26	Carbamidomethylation; Oxidation (M); Deamidation (NQ); Lysine oxidation to aminoadipic semialdehyde
	326	3617	A0A3L7GLS3	Fructose-bisphosphate aldolase (Fragment) OS=Cricetulus griseus OX=10029 GN=CgPICR_003477 PE=3 SV=1	39601	144.43	20	20	16	16	20	6242.9	0	99.669	5342	8	3	37	32	34	29	Carbamidomethylation; Oxidation (M); Deamidation (NQ); Dehydration; Dimethylation(KR); Ammonia-loss (N)
	326	3616	G3IK44	Fructose-bisphosphate aldolase OS=Cricetulus griseus OX=10029 GN=I79_024237 PE=3 SV=1	39401	144.43	20	20	16	16	20	6242.9	0	99.669	5342	8	3	37	32	34	29	Carbamidomethylation; Oxidation (M); Deamidation (NQ); Dehydration; Dimethylation(KR); Ammonia-loss (N)
	641	610	A0A3L7HKX8	Lon protease homolog mitochondrial OS=Cricetulus griseus OX=10029 GN=LONP1 PE=3 SV=1	106129	205.7	26	17	21	17	21	6240.1	3404.8	3522.3	4630.7	15	15	22	16	14	19	Carbamidomethylation; Oxidation (M); Deamidation (NQ); Lysine oxidation to aminoadipic semialdehyde
	641	609	G3HCJ1	Lon protease homolog mitochondrial OS=Cricetulus griseus OX=10029 GN=LONP1 PE=3 SV=1	94974	205.7	29	20	24	19	24	6240.1	3404.8	3522.3	4630.7	15	15	22	16	14	19	Carbamidomethylation; Oxidation (M); Deamidation (NQ); Lysine oxidation to aminoadipic semialdehyde
	1995	4603	A0A3L7IK36	NDUFA4 OS=Cricetulus griseus OX=10029 GN=CgPICR_006886 PE=4 SV=1	9295	81.63	28	28	27	15	0	6226.7	836.55	808.91		3	3	5	4	2	0
	554	507	A0A3L7HFY2	NOMO1 OS=Cricetulus griseus OX=10029 GN=CgPICR_019249 PE=4 SV=1	133695	223.36	25	15	23	12	19	6223.1	6463.3	4419.3	8736.8	18	18	16	22	17	25	Carbamidomethylation; Deamidation (NQ)
	861	1248	A0A3L7HLB9	Eukaryotic translation initiation factor 5 OS=Cricetulus griseus OX=10029 GN=CgPICR_019912 PE=3 SV=1	49067	166.4	23	20	18	17	21	6220.9	3173	1846.6	2780.9	10	10	14	15	7	12	Carbamidomethylation; Oxidation (M); Deamidation (NQ)
	718	575	G3GYA2	Very long-chain specific acyl-CoA dehydrogenase mitochondrial OS=Cricetulus griseus OX=10029 GN=I79_002775 PE=3 SV=1	70394	208.88	32	26	31	23	20	6185.4	3093.6	2226.6	4577.4	13	13	16	15	13	17	Carbamidomethylation; Oxidation (M)
	974	1952	A0A061I0F3	Putative nuclear protein localization protein 4 like protein OS=Cricetulus griseus OX=10029 GN=H671_7g18341 PE=3 SV=1	68847	170.31	22	16	10	12	18	6143.7	3272.9	2238.8	3942.7	9	9	9	8	7	17	Carbamidomethylation; Ammonia-loss (C@N-term); Carbamidomethylation (DHKE X@N-term)
	670	658	A0A3L7I8G6	CTP synthase OS=Cricetulus griseus OX=10029 GN=CgPICR_007012 PE=3 SV=1	69182	206.52	30	27	18	17	28	6104.1	4598.7	3205.9	5978.6	14	14	21	18	9	21	Carbamidomethylation; Deamidation (NQ)
	670	657	G3HCN2	CTP synthase OS=Cricetulus griseus OX=10029 GN=I79_008246 PE=3 SV=1	66714	206.52	31	28	19	18	29	6104.1	4598.7	3205.9	5978.6	14	14	21	18	9	21	Carbamidomethylation; Deamidation (NQ)
	1748	4259	A0A3L7HWL2	40S ribosomal protein S30 OS=Cricetulus griseus OX=10029 GN=CgPICR_009478 PE=3 SV=1	11701	99.22	11	11	11	9	0	6100.2	1369.4	537.31		3	3	7	5	3	0
	1748	4230	P62860	40S ribosomal protein S30 OS=Cricetulus griseus OX=10029 GN=FAU PE=3 SV=1	6648	99.22	20	20	20	17	0	6100.2	1369.4	537.31		3	3	7	5	3	0
	1748	4276	G3IJ16	40S ribosomal protein S30 OS=Cricetulus griseus OX=10029 GN=I79_023846 PE=3 SV=1	14316	99.22	9	9	9	8	0	6100.2	1369.4	537.31		3	3	7	5	3	0
	1382	3437	G3HQ05	Succinate--CoA ligase [ADP/GDP-forming] subunit alpha mitochondrial OS=Cricetulus griseus OX=10029 GN=SUCLG1 PE=3 SV=1	34895	134.84	21	21	21	13	8	6028.1	2358.1	841.11	2042.8	4	4	8	10	2	4	Carbamidomethylation; Oxidation (M); Deamidation (NQ); Pyro-glu from Q
	1382	3436	A0A3L7H762	SUCLG1 (Fragment) OS=Cricetulus griseus OX=10029 GN=CgPICR_013812 PE=3 SV=1	32835	134.84	23	23	23	14	9	6028.1	2358.1	841.11	2042.8	4	4	8	10	2	4	Carbamidomethylation; Oxidation (M); Deamidation (NQ); Pyro-glu from Q
	305	797	G3GT06	T-complex protein 1 subunit theta OS=Cricetulus griseus OX=10029 GN=I79_000779 PE=3 SV=1	24801	202.52	61	58	55	53	58	6007.7	6251.8	3870.4	4742.4	14	2	62	28	20	28	Carbamidomethylation; Oxidation (M)
	1281	2381	A0A3L7H4S3	ETHE1 (Fragment) OS=Cricetulus griseus OX=10029 GN=CgPICR_021358 PE=4 SV=1	16257	131.34	39	39	39	39	39	5986.4	3442.7	3102.6	2877.1	4	4	5	7	5	9	Carbamidomethylation
	1281	2380	A0A061HTS8	Protein ETHE1 (Fragment) OS=Cricetulus griseus OX=10029 GN=H671_21527 PE=4 SV=1	13733	131.34	46	46	46	46	46	5986.4	3442.7	3102.6	2877.1	4	4	5	7	5	9	Carbamidomethylation
	1125	1496	G3HSQ5	mRNA cap guanine-N7 methyltransferase OS=Cricetulus griseus OX=10029 GN=I79_013899 PE=3 SV=1	51439	166.83	22	22	22	11	22	5963.9	3136.6	2423.5	3686.3	7	7	14	8	3	8	Carbamidomethylation; Deamidation (NQ); 2-amino-3-oxo-butanoic_acid
	214	458	A0A061I5M2	Radixin OS=Cricetulus griseus OX=10029 GN=H671_4g11399 PE=4 SV=1	75326	219.52	30	27	27	25	27	5932.8	2274.9	1485.3	4019.3	20	10	52	46	41	49	Carbamidomethylation; Oxidation (M); Oxidation (HW); Pyro-glu from Q; Propionamide (K X@N-term)
	214	455	G3HFP1	Radixin OS=Cricetulus griseus OX=10029 GN=I79_009404 PE=4 SV=1	68542	219.52	33	29	30	28	30	5932.8	2274.9	1485.3	4019.3	20	10	52	46	41	49	Carbamidomethylation; Oxidation (M); Oxidation (HW); Pyro-glu from Q; Propionamide (K X@N-term)
	214	456	A0A3L7HQF7	RDX OS=Cricetulus griseus OX=10029 GN=CgPICR_013763 PE=4 SV=1	69686	219.52	33	29	30	27	29	5932.8	2274.9	1485.3	4019.3	20	10	52	46	41	49	Carbamidomethylation; Oxidation (M); Oxidation (HW); Pyro-glu from Q; Propionamide (K X@N-term)
	570	860	A0A3L7GLZ6	Replication protein A subunit OS=Cricetulus griseus OX=10029 GN=CgPICR_003537 PE=3 SV=1	55438	201.48	32	28	26	25	32	5921.8	3065.3	2249.2	5216.7	13	13	22	23	13	21	Carbamidomethylation; Deamidation (NQ); Amidation; Lysine oxidation to aminoadipic semialdehyde
	894	1189	A0A061IIT2	Methionine aminopeptidase OS=Cricetulus griseus OX=10029 GN=H671_1g3007 PE=3 SV=1	40908	156.87	32	32	20	23	23	5902	3313	2540.9	3486.4	7	7	16	9	10	10	Carbamidomethylation; Oxidation (M)
	1194	1640	G3IGS8	Arsenite-resistance protein 2 OS=Cricetulus griseus OX=10029 GN=I79_023004 PE=3 SV=1	96403	144.29	16	9	13	8	10	5881.3	4937.1	3407.5	5205.4	10	10	9	7	7	7	Carbamidomethylation; Carbamylation; Lysine oxidation to aminoadipic semialdehyde; Carboxylation (DKW)
	395	1363	G3HPZ5	Macrophage-capping protein OS=Cricetulus griseus OX=10029 GN=I79_012882 PE=3 SV=1	33371	201.32	46	43	43	39	36	5845.5	4867.1	4169.6	1479.3	12	2	44	25	20	25	Carbamidomethylation; Oxidation (M); Deamidation (NQ)
	796	1524	A0A061HWS7	CTP:phosphoethanolamine cytidylyltransferase OS=Cricetulus griseus OX=10029 GN=H671_7g18351 PE=3 SV=1	89616	163.78	17	15	12	13	9	5839.3	4270.7	2146.2	3956	7	7	16	12	12	12	Deamidation (NQ); Dehydration; Pyro-glu from Q
	796	1525	A0A061I3B5	CTP:phosphoethanolamine cytidylyltransferase OS=Cricetulus griseus OX=10029 GN=H671_7g18351 PE=3 SV=1	91405	163.78	17	15	12	12	9	5839.3	4270.7	2146.2	3956	7	7	16	12	12	12	Deamidation (NQ); Dehydration; Pyro-glu from Q
	852	1466	G3I1X8	Guanine nucleotide-binding protein G(I)/G(S)/G(T) subunit beta-1 OS=Cricetulus griseus OX=10029 GN=I79_017392 PE=3 SV=1	37364	182.68	47	41	30	21	18	5819.5	3876.2	4630.8	3364.3	10	8	21	12	8	7	Carbamidomethylation; Oxidation (M); Acetylation (Protein N-term); Tyrosine oxidation to 2-aminotyrosine
	1102	1679	A0A061IJD8	RNA transcription translation and transport factor protein OS=Cricetulus griseus OX=10029 GN=H671_1g4009 PE=3 SV=1	28108	160.15	40	28	30	25	18	5802.4	2331.2	1666.5	1147.4	6	6	14	8	6	4	Oxidation (M)
	942	2064	G3H942	Histone deacetylase OS=Cricetulus griseus OX=10029 GN=I79_006904 PE=3 SV=1	55087	138.92	30	20	18	17	15	5797.8	3616.6	2732.3	5678.3	10	10	11	11	10	10	Carbamidomethylation; Oxidation (M); Deamidation (NQ); Pyro-glu from Q
	764	746	A0A3L7H9A1	ABCF2 OS=Cricetulus griseus OX=10029 GN=CgPICR_019787 PE=4 SV=1	74454	180.46	20	18	11	6	14	5784.8	4074.7	3090.7	4921	11	11	15	15	12	13	Carbamidomethylation; Oxidation (M); Deamidation (NQ); Pyro-glu from E
	737	1131	G3HLX0	Polymerase I and transcript release factor OS=Cricetulus griseus OX=10029 GN=I79_011714 PE=3 SV=1	43708	174.1	31	28	21	17	26	5742.1	1767.4	519.37	2707.8	8	8	20	14	6	19	Oxidation (M); Deamidation (NQ); Pyro-glu from Q
	823	705	A0A061INL5	ATP-binding cassette sub-family F member 1-like protein OS=Cricetulus griseus OX=10029 GN=H671_1g3322 PE=4 SV=1	95798	206.51	23	16	15	10	12	5724	3712.5	2146.2	5700.9	13	13	16	13	10	10	Carbamidomethylation; Oxidation (M); Deamidation (NQ); Pyro-glu from Q
	955	1405	G3HY75	Serine/threonine-protein phosphatase 2A 55 kDa regulatory subunit B OS=Cricetulus griseus OX=10029 GN=I79_015996 PE=3 SV=1	52982	178.33	27	23	25	20	27	5701.7	2716.3	2396.2	2274	9	9	12	11	8	10
	1187	2504	A0A3L7H9X6	JMJD6 OS=Cricetulus griseus OX=10029 GN=CgPICR_012007 PE=4 SV=1	45504	143.76	15	15	15	15	15	5693	2478.8	1464.6	2310.1	5	5	8	6	7	10	Carbamidomethylation
	1309	2713	A0A061I493	Import receptor subunit TOM70-like protein OS=Cricetulus griseus OX=10029 GN=H671_4g12379 PE=4 SV=1	58139	148.41	17	17	12	6	14	5672.3	1989	1223	2872.8	6	6	10	5	3	6	Carbamidomethylation; Deamidation (NQ); Pyro-glu from Q; Ammonia-loss (C@N-term); Carbamidomethylation (DHKE X@N-term)
	1309	2714	A0A061I6L5	Import receptor subunit TOM70-like protein OS=Cricetulus griseus OX=10029 GN=H671_4g12379 PE=4 SV=1	59530	148.41	17	17	12	6	14	5672.3	1989	1223	2872.8	6	6	10	5	3	6	Carbamidomethylation; Deamidation (NQ); Pyro-glu from Q; Ammonia-loss (C@N-term); Carbamidomethylation (DHKE X@N-term)
	1309	2712	A0A3L7HSA6	TOMM70A OS=Cricetulus griseus OX=10029 GN=CgPICR_001951 PE=4 SV=1	58106	148.41	17	17	12	6	14	5672.3	1989	1223	2872.8	6	6	10	5	3	6	Carbamidomethylation; Deamidation (NQ); Pyro-glu from Q; Ammonia-loss (C@N-term); Carbamidomethylation (DHKE X@N-term)
	689	1651	G3HXK8	Prenylcysteine oxidase OS=Cricetulus griseus OX=10029 GN=I79_015733 PE=3 SV=1	56544	162.26	24	23	16	16	24	5635	5318.5	6221.6	7045.9	8	8	14	17	15	18	Carbamidomethylation; Oxidation (M)
	1019	2219	A0A061I5V3	Mitogen-activated protein kinase OS=Cricetulus griseus OX=10029 GN=H671_4g11735 PE=3 SV=1	38152	142.32	26	24	17	8	19	5614.1	3654.6	827.03	3758.1	6	6	14	8	4	12	Carbamidomethylation; Deamidation (NQ)
	1019	2220	A0A061I873	Mitogen-activated protein kinase OS=Cricetulus griseus OX=10029 GN=H671_4g11735 PE=3 SV=1	39291	142.32	25	23	16	8	19	5614.1	3654.6	827.03	3758.1	6	6	14	8	4	12	Carbamidomethylation; Deamidation (NQ)
	1019	2224	A0A061I951	Mitogen-activated protein kinase OS=Cricetulus griseus OX=10029 GN=H671_4g11735 PE=3 SV=1	41280	142.32	24	22	15	8	18	5614.1	3654.6	827.03	3758.1	6	6	14	8	4	12	Carbamidomethylation; Deamidation (NQ)
	1245	3379	G3HN65	Ras suppressor protein 1 OS=Cricetulus griseus OX=10029 GN=I79_012198 PE=4 SV=1	31488	119.37	36	18	36	27	18	5609.4	3520.6	3083.2	3031.3	5	5	9	6	5	9	Deamidation (NQ)
	724	893	A0A3L7GVU7	Glutamine--fructose-6-phosphate transaminase (isomerizing) (Fragment) OS=Cricetulus griseus OX=10029 GN=CgPICR_022998 PE=4 SV=1	58032	194.78	27	25	27	20	22	5596.1	4529.7	3481.4	6496.1	9	6	19	15	8	16	Carbamidomethylation; Oxidation (M)
	803	1254	G3HXA2	Basic leucine zipper and W2 domain-containing protein 2 OS=Cricetulus griseus OX=10029 GN=I79_015621 PE=3 SV=1	47165	162.39	26	24	16	16	26	5565.7	3172	2132.2	3183.4	8	7	17	15	9	12	Carbamidomethylation; Deamidation (NQ)
	803	1255	A0A3L7HHZ8	BZW2 OS=Cricetulus griseus OX=10029 GN=CgPICR_016788 PE=3 SV=1	48090	162.39	26	23	16	16	26	5565.7	3172	2132.2	3183.4	8	7	17	15	9	12	Carbamidomethylation; Deamidation (NQ)
	1126	1556	A0A3L7I813	TMED7 OS=Cricetulus griseus OX=10029 GN=CgPICR_011222 PE=3 SV=1	26340	140.73	33	33	24	24	33	5549.4	2921.8	2254.8	3318.5	7	7	8	7	7	11	Carbamidomethylation; Oxidation (M)
	756	1420	G3I6J4	ADP-ribosylation factor 3 OS=Cricetulus griseus OX=10029 GN=I79_019118 PE=3 SV=1	20601	170.03	60	60	60	59	19	5548.8	1403.8	814.09	198.16	8	2	27	17	10	2	Oxidation (M); Deamidation (NQ); Pyro-glu from Q; Dihydroxy
	1391	2985	G3H8M2	Protein quaking (Fragment) OS=Cricetulus griseus OX=10029 GN=I79_006726 PE=4 SV=1	23252	118.45	23	23	23	23	23	5531.5	2627.7	2619.4	2133.9	3	3	7	4	5	7
	1044	2758	G3I179	26S proteasome regulatory subunit RPN11 OS=Cricetulus griseus OX=10029 GN=I79_017128 PE=4 SV=1	34577	121.24	29	29	24	24	26	5450.7	5294.1	3662	4777.9	5	5	6	14	10	7	Oxidation (M); Deamidation (NQ); Methylation(Protein N-term)
	1235	1891	A0A3L7HFD0	Complex I-30kD OS=Cricetulus griseus OX=10029 GN=CgPICR_001755 PE=3 SV=1	28768	163.15	32	28	26	26	18	5445.7	2794	1633.3	1827	9	9	8	10	7	4
	1235	1892	G3GYL3	Complex I-30kD OS=Cricetulus griseus OX=10029 GN=I79_002893 PE=3 SV=1	30110	163.15	30	27	25	25	17	5445.7	2794	1633.3	1827	9	9	8	10	7	4
	568	399	A0A3L7I9C7	ER membrane protein complex subunit 1 OS=Cricetulus griseus OX=10029 GN=CgPICR_007328 PE=3 SV=1	112017	217.89	25	19	16	16	19	5436.4	4565.5	2383.6	4164.1	16	16	23	17	17	22	Oxidation (M); Pyro-glu from Q
	871	1187	G3HTW7	Signal recognition particle 68 kDa protein OS=Cricetulus griseus OX=10029 GN=I79_014347 PE=3 SV=1	60055	177.59	27	22	17	20	22	5422.3	3868.3	3019.7	2967.7	10	10	15	10	9	12	Carbamidomethylation
	1266	2146	A0A061IC83	Cleavage and polyadenylation specificity factor subunit 5 OS=Cricetulus griseus OX=10029 GN=H671_3g8735 PE=3 SV=1	26240	141.32	42	24	37	29	25	5422.1	2962.5	1195	2466	6	6	5	10	8	4	Deamidation (NQ)
	842	1332	Q9ERF7	Intercellular adhesion molecule 1 OS=Cricetulus griseus OX=10029 GN=ICAM1 PE=2 SV=1	57598	178.18	25	21	13	11	19	5419.8	4718.5	3150.4	5538	11	11	15	14	6	13	Carbamidomethylation; Oxidation (M); Ammonia-loss (C@N-term); Carbamidomethylation (DHKE X@N-term)
	1426	2326	G3HG78	Apolipoprotein A-I-binding protein OS=Cricetulus griseus OX=10029 GN=I79_009597 PE=4 SV=1	22408	145.25	30	30	23	23	22	5415.4	3201.8	2298.8	1855.5	5	5	8	5	5	4	Carbamidomethylation
	1426	2327	A0A3L7IHW6	NAD(P)H-hydrate epimerase OS=Cricetulus griseus OX=10029 GN=APOA1BP PE=3 SV=1	26847	145.25	25	25	19	19	18	5415.4	3201.8	2298.8	1855.5	5	5	8	5	5	4	Carbamidomethylation
	690	1145	G3HTF8	Proto-oncogene C-crk OS=Cricetulus griseus OX=10029 GN=I79_014183 PE=3 SV=1	36194	198.03	40	39	37	31	32	5402.4	4620.8	3439.4	2175.9	12	11	16	19	13	16	Oxidation (M)
	743	2512	G3HR96	Bleomycin hydrolase OS=Cricetulus griseus OX=10029 GN=I79_013360 PE=3 SV=1	52445	163.92	22	16	20	13	19	5383.1	5878.6	3640.5	3275.9	11	11	11	20	11	15	Carbamidomethylation; Oxidation (M); Deamidation (NQ); Biotinylation; Dehydration
	1127	2304	A0A3L7H7G0	GATOR complex protein SEC13 (Fragment) OS=Cricetulus griseus OX=10029 GN=CgPICR_011333 PE=3 SV=1	35416	145.45	24	21	11	11	24	5374	2614.6	1668.8	4352.1	5	5	13	5	4	10	Carbamidomethylation; Deamidation (NQ)
	1127	2305	G3GX44	GATOR complex protein SEC13 OS=Cricetulus griseus OX=10029 GN=I79_002356 PE=3 SV=1	35548	145.45	24	20	11	11	24	5374	2614.6	1668.8	4352.1	5	5	13	5	4	10	Carbamidomethylation; Deamidation (NQ)
	806	729	G3HCT1	Importin subunit alpha OS=Cricetulus griseus OX=10029 GN=I79_008297 PE=3 SV=1	57863	198.31	32	29	22	20	27	5369.3	4543.7	3395.1	5483.6	12	12	20	8	8	16	Carbamidomethylation; Deamidation (NQ); Oxidation (HW); Pyro-glu from Q
	684	588	A0A061IHR2	Non-specific serine/threonine protein kinase (Fragment) OS=Cricetulus griseus OX=10029 GN=H671_2g6399 PE=3 SV=1	219968	220.05	12	10	8	5	8	5369.3	3875.8	3727	5167.4	17	17	18	14	16	18	Carbamidomethylation; Oxidation (M); Myristoylation; Lysine oxidation to aminoadipic semialdehyde
	657	691	A0A3L7HX06	Isocitrate dehydrogenase [NADP] OS=Cricetulus griseus OX=10029 GN=CgPICR_009335 PE=3 SV=1	48417	188.34	30	30	27	22	27	5364.9	5212.6	3841.5	10714	14	12	21	18	12	18	Carbamidomethylation; Oxidation (M); Amidation; O-Pinacolylmethylphosphonylation
	657	692	G3IHC0	Isocitrate dehydrogenase [NADP] OS=Cricetulus griseus OX=10029 GN=I79_023209 PE=3 SV=1	50998	188.34	29	29	25	21	25	5364.9	5212.6	3841.5	10714	14	12	21	18	12	18	Carbamidomethylation; Oxidation (M); Amidation; O-Pinacolylmethylphosphonylation
	542	1040	A0A3L7ICA5	Procollagen-lysine 5-dioxygenase OS=Cricetulus griseus OX=10029 GN=CgPICR_017858 PE=4 SV=1	80676	220.92	31	18	25	26	31	5361.7	4233.8	8487.4	10041	16	16	15	20	22	28	Carbamidomethylation; Oxidation (M); Deamidation (NQ); Amidation
	1025	2731	G3H177	LMAN2 OS=Cricetulus griseus OX=10029 GN=CgPICR_010361 PE=4 SV=1	40228	136.82	22	22	19	19	22	5332	3274.5	2434.2	3713.3	7	7	11	6	6	14	Deamidation (NQ)
	1454	5181	A0A098KXG8	DNA topoisomerase 2 OS=Cricetulus griseus OX=10029 GN=H671_1g2063 PE=3 SV=1	182074	115.24	5	2	2	3	5	5317.7	264.86	3631.7	1956.3	6	2	2	6	5	8
	1220	2350	G3I9D3	Proteasome subunit beta OS=Cricetulus griseus OX=10029 GN=I79_020170 PE=3 SV=1	29933	137.51	22	22	22	12	12	5296.1	4661.8	1161.2	1540.4	6	6	10	9	6	5	Carbamidomethylation; Deamidation (NQ)
	592	1025	G3HU51	Isocitrate dehydrogenase [NADP] OS=Cricetulus griseus OX=10029 GN=I79_014456 PE=3 SV=1	46706	183.86	35	25	25	35	30	5293	4636.3	7317.9	6133.9	12	10	16	19	19	22	Carbamidomethylation
	664	418	G3I4I9	Major vault protein OS=Cricetulus griseus OX=10029 GN=CgPICR_017685 PE=4 SV=1	95929	205.72	27	21	21	10	16	5274.6	5697.6	3812.3	5219.9	14	14	18	20	12	19	Carbamidomethylation; Deamidation (NQ); Pyro-glu from Q
	664	419	A0A061IB55	Major vault protein OS=Cricetulus griseus OX=10029 GN=H671_3g9035 PE=4 SV=1	97687	205.72	26	21	21	10	16	5274.6	5697.6	3812.3	5219.9	14	14	18	20	12	19	Carbamidomethylation; Deamidation (NQ); Pyro-glu from Q
	1316	3233	G3IK83	Protein transport protein Sec24D OS=Cricetulus griseus OX=10029 GN=I79_024278 PE=3 SV=1	100098	138.09	9	7	7	5	9	5274.4	930.41	1006.1	1225.4	6	6	7	6	3	10	Carbamidomethylation; Deamidation (NQ); Glycidamide adduct
	1316	3232	A0A3L7ICS5	SEC24D OS=Cricetulus griseus OX=10029 GN=CgPICR_004074 PE=3 SV=1	99709	138.09	9	7	7	5	9	5274.4	930.41	1006.1	1225.4	6	6	7	6	3	10	Carbamidomethylation; Deamidation (NQ); Glycidamide adduct
	786	2393	G3I5W2	TAR DNA-binding protein 43 OS=Cricetulus griseus OX=10029 GN=I79_018870 PE=4 SV=1	22576	164.87	57	41	48	48	46	5269.8	4308.1	2962.9	4090.7	6	2	14	12	11	17	Carbamidomethylation; Oxidation (M); Deamidation (NQ)
	407	752	G3GT05	T-complex protein 1 subunit theta OS=Cricetulus griseus OX=10029 GN=I79_000778 PE=3 SV=1	22223	204.72	62	56	49	31	62	5263.3	1468.5	0	3894.4	14	3	41	22	14	33	Carbamidomethylation; Oxidation (M); Deamidation (NQ); Pyro-glu from Q
	1006	1827	A0A3L7GR67	Protein arginine N-methyltransferase 5 OS=Cricetulus griseus OX=10029 GN=CgPICR_007654 PE=3 SV=1	61343	145.32	17	17	17	11	17	5216.7	2615.6	0	2458.6	6	2	14	11	5	9	Carbamidomethylation; Oxidation (M); Deamidation (NQ); Pyro-glu from Q
	410	1195	A0A3L7HPJ5	Acetoacetyl-CoA synthetase (Fragment) OS=Cricetulus griseus OX=10029 GN=CgPICR_012165 PE=3 SV=1	82638	172.31	12	12	10	9	12	5205.1	3626.5	3127.4	5779	9	6	35	27	26	20	Carbamidomethylation; Carbamidomethylation (DHKE X@N-term)
	865	827	A0A061ICN7	Superkiller viralicidic activity 2-like 2 OS=Cricetulus griseus OX=10029 GN=H671_2g6766 PE=4 SV=1	117738	196.68	18	16	13	8	11	5203.8	3413.2	1995.8	3810.5	13	13	15	14	9	10	Carbamidomethylation; Acetylation (Protein N-term); Pyro-glu from Q
	943	1461	G3H5K6	Pyruvate dehydrogenase E1 component subunit alpha OS=Cricetulus griseus OX=10029 GN=PDH-A1 PE=2 SV=1	43216	163.49	32	23	20	8	18	5192.7	2686.8	1429.4	3695	9	9	13	15	6	9	Carbamidomethylation; Oxidation (M); Ammonia-loss (C@N-term)
	1093	2596	A0A3L7HCL7	LIM and SH3 domain protein 1 OS=Cricetulus griseus OX=10029 GN=CgPICR_018726 PE=4 SV=1	30023	114.68	22	22	22	11	22	5186.8	4440.4	4527.8	6235	4	4	6	13	4	12	Oxidation (M)
	1093	2595	G3H5W5	LIM and SH3 domain protein 1 OS=Cricetulus griseus OX=10029 GN=I79_005710 PE=4 SV=1	25822	114.68	26	26	26	12	26	5186.8	4440.4	4527.8	6235	4	4	6	13	4	12	Oxidation (M)
	1411	2423	A0A3L7IJ81	TMEM33 (Fragment) OS=Cricetulus griseus OX=10029 GN=CgPICR_008462 PE=3 SV=1	26585	119.1	20	20	16	10	16	5186.8	5068.1	3148.7	2658.6	4	4	11	6	3	3	Carbamidomethylation
	1411	2425	G3IGD1	Transmembrane protein 33 OS=Cricetulus griseus OX=10029 GN=I79_022816 PE=3 SV=1	27854	119.1	19	19	15	9	15	5186.8	5068.1	3148.7	2658.6	4	4	11	6	3	3	Carbamidomethylation
	892	1101	G3H8Q6	Importin subunit alpha OS=Cricetulus griseus OX=10029 GN=I79_006766 PE=3 SV=1	55024	160.77	25	25	22	17	25	5152	2706	2756	4565.3	8	8	14	10	10	12	Carbamidomethylation
	1184	1007	G3IAG0	Xaa-Pro aminopeptidase 1 OS=Cricetulus griseus OX=10029 GN=I79_020582 PE=3 SV=1	69858	160.25	18	18	15	9	17	5137.8	2670.4	2238.8	2470.4	8	8	10	7	4	8
	1184	1008	A0A3L7HZN3	XPNPEP1 OS=Cricetulus griseus OX=10029 GN=CgPICR_007740 PE=3 SV=1	70908	160.25	18	18	15	9	16	5137.8	2670.4	2238.8	2470.4	8	8	10	7	4	8
	768	731	A0A3L7IBC8	Tripeptidyl-peptidase 2 OS=Cricetulus griseus OX=10029 GN=CgPICR_000282 PE=4 SV=1	138300	184.88	14	14	8	7	12	5117.4	2711.8	2182	1752.6	11	11	20	10	11	14	Carbamidomethylation; Deamidation (NQ); Acetylation (Protein N-term)
	1169	2209	G3H204	Syntaxin-12 OS=Cricetulus griseus OX=10029 GN=I79_004204 PE=3 SV=1	31217	142.25	31	25	20	20	26	5053.5	2379.2	1610.5	2860.4	6	6	7	8	6	10	Carbamidomethylation; Oxidation (M)
	938	1331	G3GSJ7	BDH1 OS=Cricetulus griseus OX=10029 GN=CgPICR_002130 PE=3 SV=1	38187	152.25	28	28	25	20	25	5052.6	4384	3572.6	4302	7	7	14	14	6	9	Carbamidomethylation; Oxidation (M)
	1374	2339	A0A3L7HJ01	ACOT2 OS=Cricetulus griseus OX=10029 GN=CgPICR_008352 PE=3 SV=1	54593	140.16	15	15	15	15	15	5042.7	3231.5	2336.4	2000.1	4	4	4	6	8	5	Carbamidomethylation
	1374	2336	G3HNG2	Acyl-coenzyme A thioesterase 2 mitochondrial OS=Cricetulus griseus OX=10029 GN=I79_012300 PE=3 SV=1	49836	140.16	16	16	16	16	16	5042.7	3231.5	2336.4	2000.1	4	4	4	6	8	5	Carbamidomethylation
	1979	3451	A0A3L7HSE4	ATP synthase subunit OS=Cricetulus griseus OX=10029 GN=CgPICR_005955 PE=3 SV=1	11379	104.87	42	42	23	23	0	5016	576.64	507.93		3	3	6	3	2	0
	1165	2285	A0A3L7IJZ3	F-actin-capping protein subunit alpha (Fragment) OS=Cricetulus griseus OX=10029 GN=CgPICR_006905 PE=3 SV=1	27095	152.8	29	29	29	29	29	5008.4	2934.6	2226.2	3730	5	5	10	7	6	9	Carbamidomethylation
	959	1295	G3I390	Actin-related protein 2/3 complex subunit OS=Cricetulus griseus OX=10029 GN=I79_017891 PE=3 SV=1	40979	167.14	38	31	30	14	28	4996.5	2839.8	725.84	3957.2	10	10	14	12	4	12	Carbamidomethylation; Acetylation (Protein N-term); Carboxymethyl
	959	1296	A0A3L7HSL4	ARPC1B (Fragment) OS=Cricetulus griseus OX=10029 GN=CgPICR_011731 PE=3 SV=1	41323	167.14	37	31	29	14	28	4996.5	2839.8	725.84	3957.2	10	10	14	12	4	12	Carbamidomethylation; Acetylation (Protein N-term); Carboxymethyl
	1143	1261	G3IN86	DPP7 OS=Cricetulus griseus OX=10029 GN=CgPICR_012365 PE=3 SV=1	56397	158.78	23	21	15	13	16	4995.9	2538.2	2252.1	3089.5	10	10	10	7	8	8	Oxidation (M)
	1513	3942	A0A3L7INY4	EWSR1 (Fragment) OS=Cricetulus griseus OX=10029 GN=CgPICR_004512 PE=3 SV=1	84141	88.14	4	4	2	2	4	4964.9	3261.9	155.46	3379.3	2	2	6	8	1	5
	1513	4233	A0A061INS4	RNA-binding protein EWS OS=Cricetulus griseus OX=10029 GN=H671_1g1184 PE=3 SV=1	68449	88.14	4	4	2	2	4	4964.9	3261.9	155.46	3379.3	2	2	6	8	1	5
	1513	4235	A0A061IQA7	RNA-binding protein EWS OS=Cricetulus griseus OX=10029 GN=H671_1g1184 PE=3 SV=1	68967	88.14	4	4	2	2	4	4964.9	3261.9	155.46	3379.3	2	2	6	8	1	5
	1513	4234	G3HP03	RNA-binding protein EWS OS=Cricetulus griseus OX=10029 GN=H671_1g1184 PE=3 SV=1	68536	88.14	4	4	2	2	4	4964.9	3261.9	155.46	3379.3	2	2	6	8	1	5
	1513	4225	A0A061IMW4	RNA-binding protein EWS OS=Cricetulus griseus OX=10029 GN=H671_1g1184 PE=4 SV=1	56023	88.14	5	5	3	3	5	4964.9	3261.9	155.46	3379.3	2	2	6	8	1	5
	1513	4224	A0A061IRE1	RNA-binding protein EWS OS=Cricetulus griseus OX=10029 GN=H671_1g1184 PE=4 SV=1	55936	88.14	5	5	3	3	5	4964.9	3261.9	155.46	3379.3	2	2	6	8	1	5
	962	2015	P00494	Hypoxanthine-guanine phosphoribosyltransferase OS=Cricetulus griseus OX=10029 GN=HPRT1 PE=2 SV=2	24644	118.21	35	35	35	35	35	4952.7	9482.1	3272.1	2622.8	5	5	11	12	9	9	Carbamidomethylation; Oxidation (M); Deamidation (NQ)
	501	1140	A0A061IHQ6	Succinyl-CoA:3-ketoacid-coenzyme A transferase OS=Cricetulus griseus OX=10029 GN=H671_2g6092 PE=3 SV=1	56228	221.63	41	27	37	33	33	4939.9	6408.8	5388.6	5196.4	14	14	27	25	17	22	Carbamidomethylation; Oxidation (M); Deamidation (NQ); Pyro-glu from Q
	501	1141	G3HHF3	Succinyl-CoA:3-ketoacid-coenzyme A transferase OS=Cricetulus griseus OX=10029 GN=I79_010054 PE=3 SV=1	56218	221.63	41	27	37	33	33	4939.9	6408.8	5388.6	5196.4	14	14	27	25	17	22	Carbamidomethylation; Oxidation (M); Deamidation (NQ); Pyro-glu from Q
	928	1113	G3H7U0	3-hydroxyacyl-CoA dehydrogenase type-2 OS=Cricetulus griseus OX=10029 GN=H671_xg20529 PE=3 SV=1	27174	180.68	54	46	47	38	28	4936.9	5838.2	2615.8	2070.9	8	8	15	10	10	8	Carbamidomethylation; Oxidation (M); Deamidation (NQ); ISD (z+2)-series
	675	395	G3H229	Glutamine amidotransferase OS=Cricetulus griseus OX=10029 GN=I79_004230 PE=4 SV=1	130017	188.37	21	19	17	11	11	4932.2	2520.1	1113.5	2888	15	15	24	15	15	13	Carbamidomethylation; Oxidation (M); Pyro-glu from Q; Deamidation (R)
	827	911	A0A061IFI3	Polyketide synthase/Fatty acid synthase KR containing protein OS=Cricetulus griseus OX=10029 GN=H671_2g5588 PE=4 SV=1	80003	190.89	16	15	13	9	15	4930.6	3635.3	1961.3	4968.7	10	10	13	16	8	14	Carbamidomethylation
	827	914	A0A061IM51	Polyketide synthase/Fatty acid synthase KR containing protein OS=Cricetulus griseus OX=10029 GN=H671_2g5588 PE=4 SV=1	84390	190.89	15	14	13	8	14	4930.6	3635.3	1961.3	4968.7	10	10	13	16	8	14	Carbamidomethylation
	932	2010	A0A3L7HWN1	GLRX3 (Fragment) OS=Cricetulus griseus OX=10029 GN=CgPICR_009731 PE=4 SV=1	40583	136.26	24	23	20	24	23	4927.1	3094.9	2194.4	2032.1	7	7	12	8	13	9
	2112	4657	A0A3L7H6J2	MAGOHB OS=Cricetulus griseus OX=10029 GN=CgPICR_015593 PE=3 SV=1	20428	91.49	33	21	23	11	0	4898.3	1305.4	750.73		4	4	5	3	1	0
	2112	4655	G3GTN1	Protein mago nashi-like OS=Cricetulus griseus OX=10029 GN=I79_001016 PE=3 SV=1	17164	91.49	40	25	28	14	0	4898.3	1305.4	750.73		4	4	5	3	1	0
	2112	4656	A0A061HVX5	Uncharacterized protein OS=Cricetulus griseus OX=10029 GN=H671_8g19395 PE=3 SV=1	17296	91.49	39	25	28	14	0	4898.3	1305.4	750.73		4	4	5	3	1	0
	969	1676	A0A3L7HMN3	RNA helicase OS=Cricetulus griseus OX=10029 GN=CgPICR_001029 PE=3 SV=1	66153	163.45	23	16	13	9	8	4887.2	2279.8	1460.8	2685.8	8	8	16	9	7	9	Carbamidomethylation; Deamidation (NQ)
	1036	1119	A0A3L7I3E2	UBAP2 OS=Cricetulus griseus OX=10029 GN=CgPICR_003188 PE=4 SV=1	112508	173.86	11	11	8	6	9	4887.1	3077.4	2002.1	4607.6	7	7	12	7	7	11	Oxidation (M); Deamidation (NQ)
	744	1148	A0A061I8C5	Ataxin-2-like protein OS=Cricetulus griseus OX=10029 GN=H671_3g10220 PE=3 SV=1	110047	200.41	19	14	13	8	11	4863.6	2006.2	1550.5	2649.7	13	13	23	14	7	14	Carbamidomethylation; Oxidation (M); Deamidation (NQ)
	744	1147	A0A061IBP8	Ataxin-2-like protein OS=Cricetulus griseus OX=10029 GN=H671_3g10220 PE=3 SV=1	104707	200.41	20	15	14	8	12	4863.6	2006.2	1550.5	2649.7	13	13	23	14	7	14	Carbamidomethylation; Oxidation (M); Deamidation (NQ)
	686	385	A0A3L7HE66	Protein transport protein SEC23 OS=Cricetulus griseus OX=10029 GN=CgPICR_001350 PE=3 SV=1	86513	208.61	25	25	13	9	19	4861.1	2874.9	2290.6	3861.5	15	13	26	13	8	19	Carbamidomethylation; Oxidation (M); Deamidation (NQ); Acetylation (Protein N-term); ISD (z+2)-series
	728	1323	G3HUL2	Aldehyde oxidase OS=Cricetulus griseus OX=10029 GN=I79_014624 PE=3 SV=1	358951	171.2	4	3	2	2	3	4856.7	2528.7	3866.7	4197.9	10	9	14	11	13	21	Carbamidomethylation; Oxidation (M); Deamidation (NQ)
	244	766	A0A3L7GN52	HNRNPH1 OS=Cricetulus griseus OX=10029 GN=CgPICR_003927 PE=4 SV=1	44171	226.1	46	42	36	34	41	4856.1	3508.5	1943.4	3875.2	13	2	48	37	36	40	Carbamidomethylation; Oxidation (M); Deamidation (NQ); Acetylation (Protein N-term); Carboxylation (E); 3 more
	1440	3367	G3H1N7	Splicing factor arginine/serine-rich 5 OS=Cricetulus griseus OX=10029 GN=I79_004047 PE=3 SV=1	30891	135.37	27	27	22	7	25	4844.5	3059.3	1465.6	2487.7	5	4	9	4	2	7	Carbamidomethylation; Pyro-glu from Q
	1440	3368	A0A3L7HLE2	SRSF5 OS=Cricetulus griseus OX=10029 GN=CgPICR_008327 PE=3 SV=1	30978	135.37	27	27	21	7	25	4844.5	3059.3	1465.6	2487.7	5	4	9	4	2	7	Carbamidomethylation; Pyro-glu from Q
	560	396	A0A3L7IET9	Calcium-transporting ATPase OS=Cricetulus griseus OX=10029 GN=CgPICR_015717 PE=3 SV=1	130398	216.82	24	17	16	11	20	4842.4	3570.1	2921.3	6432.4	18	12	19	21	13	29	Carbamidomethylation; Oxidation (M); Pyro-glu from Q; Ammonia-loss (C@N-term); Carbamidomethylation (DHKE X@N-term); Lysine oxidation to aminoadipic semialdehyde
	1162	1930	G3HLW5	RAB5C OS=Cricetulus griseus OX=10029 GN=CgPICR_016964 PE=4 SV=1	23484	131.05	31	31	20	20	26	4836.1	4693.8	3413	3711.7	5	3	9	7	8	8	Pyro-glu from Q; 2-amino-3-oxo-butanoic_acid
	1109	1817	A0A3L7H969	DNAJC7 OS=Cricetulus griseus OX=10029 GN=CgPICR_016970 PE=4 SV=1	52289	150.38	19	14	16	12	14	4831.2	2513.9	1719.1	3538.9	6	6	9	7	6	12	Carbamidomethylation
	1109	1824	G3HLV8	DnaJ-like subfamily C member 7 OS=Cricetulus griseus OX=10029 GN=I79_011702 PE=4 SV=1	55834	150.38	18	13	15	11	13	4831.2	2513.9	1719.1	3538.9	6	6	9	7	6	12	Carbamidomethylation
	1238	4124	G3H9H7	Heterogeneous nuclear ribonucleoprotein G OS=Cricetulus griseus OX=10029 GN=H671_3g9147 PE=4 SV=1	42132	142.98	14	14	10	10	12	4819.6	3072.7	2715.7	3856.1	5	5	7	8	9	5
	1238	4122	G3H6K1	Heterogeneous nuclear ribonucleoprotein G OS=Cricetulus griseus OX=10029 GN=I79_005965 PE=4 SV=1	41706	142.98	14	14	10	10	12	4819.6	3072.7	2715.7	3856.1	5	5	7	8	9	5
	1238	4125	A0A061I1F0	Heterogeneous nuclear ribonucleoprotein G-like 1-like protein OS=Cricetulus griseus OX=10029 GN=H671_xg19913 PE=4 SV=1	44895	142.98	13	13	9	9	11	4819.6	3072.7	2715.7	3856.1	5	5	7	8	9	5
	1238	4126	A0A3L7H3E0	RBMX OS=Cricetulus griseus OX=10029 GN=CgPICR_014265 PE=4 SV=1	45258	142.98	13	13	9	9	11	4819.6	3072.7	2715.7	3856.1	5	5	7	8	9	5
	1238	4127	A0A3L7I1W0	RBMXL1 OS=Cricetulus griseus OX=10029 GN=CgPICR_020150 PE=4 SV=1	47202	142.98	13	13	9	9	11	4819.6	3072.7	2715.7	3856.1	5	5	7	8	9	5
	1602	4118	A0A061IFE7	Coatomer subunit zeta OS=Cricetulus griseus OX=10029 GN=H671_2g5982 PE=3 SV=1	30031	117.67	16	14	14	16	0	4776.6	2137	1654.4		3	3	7	5	6	0
	1602	4115	A0A061IJ06	Coatomer subunit zeta OS=Cricetulus griseus OX=10029 GN=H671_2g5982 PE=3 SV=1	21823	117.67	22	20	20	22	0	4776.6	2137	1654.4		3	3	7	5	6	0
	1108	1587	A0A3L7HXL1	SNRPA1 OS=Cricetulus griseus OX=10029 GN=CgPICR_009279 PE=3 SV=1	28357	180.24	45	35	32	21	25	4772	2191.6	1069.8	1853.4	9	9	10	12	4	8	Biotinylation
	905	1538	G3GWX6	Leukocyte elastase inhibitor A OS=Cricetulus griseus OX=10029 GN=CgPICR_009798 PE=3 SV=1	42882	171.41	32	26	24	18	20	4766.8	3589.6	1593.9	1306.1	10	9	15	10	10	9	Oxidation (M); Deamidation (NQ); Acetylation (Protein N-term)
	1516	1668	A0A3L7IDA1	FNTA (Fragment) OS=Cricetulus griseus OX=10029 GN=CgPICR_017159 PE=3 SV=1	37268	118.6	27	27	11	15	8	4760.6	990.65	794.77	887.42	6	6	11	3	3	2	Carbamidomethylation; Oxidation (M)
	1516	1669	G3H1H6	Protein farnesyltransferase/geranylgeranyltransferase type-1 subunit alpha OS=Cricetulus griseus OX=10029 GN=I79_004002 PE=3 SV=1	37889	118.6	27	27	10	15	8	4760.6	990.65	794.77	887.42	6	6	11	3	3	2	Carbamidomethylation; Oxidation (M)
	1250	3576	A0A3L7GNU3	Signal sequence receptor subunit alpha OS=Cricetulus griseus OX=10029 GN=CgPICR_015496 PE=3 SV=1	30695	92.79	12	12	12	12	12	4755.4	1994.6	830.82	4163.2	3	3	8	5	8	6
	1250	3585	G3HD93	Signal sequence receptor subunit alpha OS=Cricetulus griseus OX=10029 GN=I79_008472 PE=3 SV=1	74773	92.79	5	5	5	5	5	4755.4	1994.6	830.82	4163.2	3	3	8	5	8	6
	1681	4647	G3HCH0	MYDGF OS=Cricetulus griseus OX=10029 GN=CgPICR_020021 PE=4 SV=1	17995	86.66	32	14	32	23	0	4745.6	2842.5	2270.5		3	3	5	4	5	0
	1681	4634	A0A061I2T5	Putative UPF0556 protein C19orf10 like protein OS=Cricetulus griseus OX=10029 GN=H671_5g15168 PE=4 SV=1	15898	86.66	36	16	36	26	0	4745.6	2842.5	2270.5		3	3	5	4	5	0
	475	1826	G3IJV7	Cytosolic acyl coenzyme A thioester hydrolase OS=Cricetulus griseus OX=10029 GN=I79_024146 PE=4 SV=1	35645	168.87	21	21	21	21	21	4732.4	2998.6	3478.4	3969.5	7	2	35	25	14	21	Oxidation (M)
	747	942	A0A3L7I488	Nuclear autoantigenic sperm protein OS=Cricetulus griseus OX=10029 GN=CgPICR_012761 PE=3 SV=1	81417	188.24	32	23	23	18	32	4716.4	3334.8	455.85	6194.6	12	12	18	12	6	22	Carbamidomethylation; Amidation; Lysine oxidation to aminoadipic semialdehyde
	771	1106	G3HH63	Phospholipase A-2-activating protein OS=Cricetulus griseus OX=10029 GN=H671_2g6218 PE=3 SV=1	87183	179.86	19	16	13	15	19	4707.4	2955.3	2468.8	3659.7	10	10	13	11	16	15	Carbamidomethylation
	748	1170	A0A061I8L9	Metastasis-associated protein MTA2 OS=Cricetulus griseus OX=10029 GN=H671_3g9661 PE=4 SV=1	75010	175.4	16	16	12	9	16	4705.4	2382.5	1522.6	3243	10	9	19	13	10	16	Methylation(KR); Pyro-glu from Q
	851	2402	G3GWG7	High affinity cationic amino acid transporter 1 OS=Cricetulus griseus OX=10029 GN=CgPICR_011771 PE=3 SV=1	67615	145.29	11	11	11	11	11	4694.9	3392.4	2634.3	3227.2	5	5	12	13	10	14	Oxidation (M); Deamidation (NQ); Acetylation (N-term); Carbamylation
	1038	1570	G3HVB8	Platelet-activating factor acetylhydrolase IB subunit alpha OS=Cricetulus griseus OX=10029 GN=PAFAH1B1 PE=3 SV=1	46670	152.52	22	22	10	7	18	4693.7	1826.7	613.27	2823.3	7	6	16	7	2	12	Carbamidomethylation; Ammonia-loss (Protein N-term); 2-amino-3-oxo-butanoic_acid
	1164	1813	A0A3L7GR31	PABPN1 OS=Cricetulus griseus OX=10029 GN=CgPICR_007642 PE=4 SV=1	36901	147.47	32	32	15	15	29	4679.9	4417.3	3294.1	3496	5	5	9	8	6	9	Carbamidomethylation; Deamidation (NQ)
	785	1252	G3H996	Catenin beta-1 OS=Cricetulus griseus OX=10029 GN=I79_006962 PE=3 SV=1	85471	178.33	22	14	22	13	15	4665.6	4369	3895.4	4946.5	11	11	11	21	10	13	Carbamidomethylation; Deamidation (NQ); Lysine oxidation to aminoadipic semialdehyde; Crotonaldehyde
	785	1253	A0A3L7HPN7	CTNNB1 OS=Cricetulus griseus OX=10029 GN=CgPICR_014645 PE=3 SV=1	85772	178.33	22	14	22	12	15	4665.6	4369	3895.4	4946.5	11	11	11	21	10	13	Carbamidomethylation; Deamidation (NQ); Lysine oxidation to aminoadipic semialdehyde; Crotonaldehyde
	1585	3180	A0A3L7H6U4	CYCS OS=Cricetulus griseus OX=10029 GN=CgPICR_014782 PE=3 SV=1	11605	119.26	36	36	36	35	0	4662.6	884.14	490.88		5	5	8	6	4	0	Oxidation (M)
	1585	3181	G3H2K2	Cytochrome c somatic OS=Cricetulus griseus OX=10029 GN=I79_004417 PE=3 SV=1	11683	119.26	36	36	36	35	0	4662.6	884.14	490.88		5	5	8	6	4	0	Oxidation (M)
	1111	1655	G3I6K0	RNA helicase OS=Cricetulus griseus OX=10029 GN=CgPICR_000142 PE=4 SV=1	95482	152.12	11	9	6	5	11	4647.2	2590.6	1317.8	3640.1	9	9	11	6	3	14
	1207	1134	A0A3L7HHK3	Aldehyde dehydrogenase family 16 member A1 OS=Cricetulus griseus OX=10029 GN=CgPICR_019307 PE=3 SV=1	88795	171.72	13	13	7	11	11	4645	2237.9	2179.6	4851.1	7	7	10	4	6	10	Carbamidomethylation
	1207	1133	G3I000	Aldehyde dehydrogenase family 16 member A1 OS=Cricetulus griseus OX=10029 GN=I79_016665 PE=3 SV=1	85258	171.72	14	14	7	11	11	4645	2237.9	2179.6	4851.1	7	7	10	4	6	10	Carbamidomethylation
	489	1441	G3I2E9	Ras-related protein Rab-1B OS=Cricetulus griseus OX=10029 GN=I79_017591 PE=4 SV=1	22187	203.48	58	57	58	57	57	4626.7	2233	1793.4	944.8	12	4	29	22	23	19	Oxidation (M); Acetylation (Protein N-term); Amidation; Pyro-glu from Q
	881	1513	A0A061IQH8	DNA-directed RNA polymerases I and III subunit RPAC1 OS=Cricetulus griseus OX=10029 GN=H671_1g1529 PE=3 SV=1	39102	152.55	31	31	23	21	20	4621.8	3278.2	1823.9	1974.8	7	7	18	9	13	7	Ammonia-loss (C@N-term); Carbamidomethylation (DHKE X@N-term)
	1213	2341	A0A3L7I7R8	PDCD6 OS=Cricetulus griseus OX=10029 GN=CgPICR_008893 PE=4 SV=1	21693	138.25	59	32	59	32	7	4608.1	3092.1	2606.4	225.06	6	6	8	11	10	1	Carbamidomethylation; Deamidation (NQ); Amidination of lysines or N-terminal amines with methyl acetimidate
	133	289	G3HFM4	Filamin-B OS=Cricetulus griseus OX=10029 GN=I79_009386 PE=3 SV=1	277843	319.37	42	9	25	30	37	4599.1	15934	27884	43492	69	64	27	60	83	104	Carbamidomethylation; Oxidation (M); Deamidation (NQ); Amidation; Pyro-glu from E; 5 more
	676	1397	G3GYY6	Catalase OS=Cricetulus griseus OX=10029 GN=I79_003036 PE=3 SV=1	63099	190.15	36	19	13	25	24	4571.8	4231.3	5593.3	3682.1	13	9	16	12	18	22	Carbamidomethylation; Oxidation (M)
	761	1094	A0A061IHC9	Cold shock domain-containing protein E1-like protein OS=Cricetulus griseus OX=10029 GN=H671_1g3182 PE=4 SV=1	103851	175.5	15	11	13	9	15	4558.8	3560.7	2685.8	3334.8	10	8	15	14	6	21	Carbamidomethylation; Deamidation (NQ)
	761	1088	A0A061IIC2	Cold shock domain-containing protein E1-like protein OS=Cricetulus griseus OX=10029 GN=H671_1g3182 PE=4 SV=1	96720	175.5	16	12	14	10	16	4558.8	3560.7	2685.8	3334.8	10	8	15	14	6	21	Carbamidomethylation; Deamidation (NQ)
	761	1091	A0A061IKV0	Cold shock domain-containing protein E1-like protein OS=Cricetulus griseus OX=10029 GN=H671_1g3182 PE=4 SV=1	103228	175.5	15	11	13	9	15	4558.8	3560.7	2685.8	3334.8	10	8	15	14	6	21	Carbamidomethylation; Deamidation (NQ)
	761	1090	A0A061IM05	Cold shock domain-containing protein E1-like protein OS=Cricetulus griseus OX=10029 GN=H671_1g3182 PE=4 SV=1	99858	175.5	15	11	13	9	15	4558.8	3560.7	2685.8	3334.8	10	8	15	14	6	21	Carbamidomethylation; Deamidation (NQ)
	761	1087	A0A3L7IFL7	CSDE1 OS=Cricetulus griseus OX=10029 GN=CgPICR_014542 PE=4 SV=1	91516	175.5	17	13	14	10	17	4558.8	3560.7	2685.8	3334.8	10	8	15	14	6	21	Carbamidomethylation; Deamidation (NQ)
	1381	2303	A0A3L7H4W9	NAPA OS=Cricetulus griseus OX=10029 GN=CgPICR_021140 PE=3 SV=1	35853	133.48	29	22	24	17	17	4555.8	2006.6	953.11	2523.4	6	6	10	5	4	5	Carbamidomethylation; Lysine oxidation to aminoadipic semialdehyde
	888	1685	A0A3L7HSC7	Activated leukocyte cell adhesion molecule OS=Cricetulus griseus OX=10029 GN=CgPICR_001971 PE=4 SV=1	62987	159.98	27	18	22	12	13	4515.6	1758.5	1483.3	2192.9	8	8	15	10	9	10	Carbamidomethylation; Oxidation (M); Deamidation (NQ); Pyro-glu from Q
	888	1686	G3HRF8	Activated leukocyte cell adhesion molecule OS=Cricetulus griseus OX=10029 GN=I79_013425 PE=4 SV=1	65083	159.98	26	18	21	12	13	4515.6	1758.5	1483.3	2192.9	8	8	15	10	9	10	Carbamidomethylation; Oxidation (M); Deamidation (NQ); Pyro-glu from Q
	904	826	A0A3L7H8R4	FTSJ3 (Fragment) OS=Cricetulus griseus OX=10029 GN=CgPICR_016818 PE=3 SV=1	95385	192.54	16	16	12	5	12	4514.5	1209.9	215.96	1662.8	10	10	17	12	4	11	Carbamidomethylation; Deamidation (NQ)
	904	824	G3HCU9	pre-rRNA processing protein FTSJ3 OS=Cricetulus griseus OX=10029 GN=FTSJ3 PE=3 SV=1	94515	192.54	16	16	12	5	12	4514.5	1209.9	215.96	1662.8	10	10	17	12	4	11	Carbamidomethylation; Deamidation (NQ)
	1182	3245	A0A3L7I6X5	PURA OS=Cricetulus griseus OX=10029 GN=CgPICR_011104 PE=3 SV=1	22749	145.14	32	32	32	32	32	4512.3	2856.5	2709.2	3292.2	5	5	8	7	6	10	Iminobiotinylation
	1673	4547	G3HUC4	Sushi von Willebrand factor type A EGF and pentraxin domain-containing protein 1 OS=Cricetulus griseus OX=10029 GN=I79_014532 PE=4 SV=1	326636	99.24	1	1	1	1	0	4505.5	2024.7	717.35		3	3	5	7	4	0	Carbamidomethylation; Oxidation (M); Deamidation (NQ)
	733	1001	A0A3L7HLU9	Procollagen-lysine 5-dioxygenase OS=Cricetulus griseus OX=10029 GN=CgPICR_017292 PE=4 SV=1	86058	185.4	17	16	12	11	17	4497.3	3044.6	2038.2	5008.6	9	9	12	13	12	22	Deamidation (NQ); Pyro-glu from Q
	531	402	A0A061HW92	AP complex subunit beta OS=Cricetulus griseus OX=10029 GN=H671_7g18640 PE=3 SV=1	105692	250.52	31	18	19	13	22	4482.3	1858.1	798.29	3776.8	26	14	20	21	13	29	Carbamidomethylation; Oxidation (M); Ammonia-loss (C@N-term); Carbamidomethylation (DHKE X@N-term)
	531	401	A0A061I2P5	AP complex subunit beta OS=Cricetulus griseus OX=10029 GN=H671_7g18640 PE=3 SV=1	104553	250.52	32	18	19	13	22	4482.3	1858.1	798.29	3776.8	26	14	20	21	13	29	Carbamidomethylation; Oxidation (M); Ammonia-loss (C@N-term); Carbamidomethylation (DHKE X@N-term)
	531	403	A0A061I0H5	AP-1 complex subunit beta-1-like isoform 1 OS=Cricetulus griseus OX=10029 GN=H671_7g18640 PE=3 SV=1	108532	250.52	30	18	18	12	21	4482.3	1858.1	798.29	3776.8	26	14	20	21	13	29	Carbamidomethylation; Oxidation (M); Ammonia-loss (C@N-term); Carbamidomethylation (DHKE X@N-term)
	1039	2046	Q07050	DNA topoisomerase 1 OS=Cricetulus griseus OX=10029 GN=TOP1 PE=2 SV=1	90868	155.8	12	9	8	8	11	4479.9	1757.1	840.87	4739.5	8	8	7	13	6	11	Carbamidomethylation; Oxidation (M); Acetylation (Protein N-term)
	867	820	G3HPP2	4-trimethylaminobutyraldehyde dehydrogenase OS=Cricetulus griseus OX=10029 GN=I79_012757 PE=3 SV=1	54122	174.6	31	31	17	9	26	4466.8	2218.2	2344.3	3835.1	11	11	15	7	9	14	Carbamidomethylation; Deamidation (NQ); Acetylation (Protein N-term)
	867	819	A0A3L7HJB2	ALDH9A1 OS=Cricetulus griseus OX=10029 GN=CgPICR_000719 PE=3 SV=1	51741	176.61	32	32	21	10	30	4466.8	2269.7	2344.3	3966.9	11	11	16	8	9	15	Carbamidomethylation; Deamidation (NQ); Acetylation (N-term)
	397	157	G3I710	AP-2 complex subunit alpha OS=Cricetulus griseus OX=10029 GN=I79_019291 PE=3 SV=1	104653	223.19	34	33	28	23	28	4459.7	3344	2963.8	5420.4	21	15	28	31	20	32	Carbamidomethylation; Oxidation (M); Deamidation (NQ)
	1233	1708	G3H3P1	Ras-related protein Rab-18 OS=Cricetulus griseus OX=10029 GN=CgPICR_005437 PE=4 SV=1	23016	149.72	39	33	33	27	7	4443	3123.5	1383	0	7	7	8	12	7	1	Carbamidomethylation; Formylation; Carbamidomethylation (DHKE X@N-term)
	1233	1709	A0A061I5P2	Ras-related protein Rab-18 OS=Cricetulus griseus OX=10029 GN=H671_3g11319 PE=4 SV=1	29256	149.72	31	26	26	21	5	4443	3123.5	1383	0	7	7	8	12	7	1	Carbamidomethylation; Formylation; Carbamidomethylation (DHKE X@N-term)
	841	1717	G3HAR2	CPNE1 OS=Cricetulus griseus OX=10029 GN=CgPICR_001195 PE=3 SV=1	58976	161.98	20	14	14	14	18	4442.6	4531.6	4002	4252.8	9	8	7	11	13	19	Carbamidomethylation; Oxidation (M); Deamidation (NQ)
	1219	1810	G3HTX6	Phosphoribosyl pyrophosphate synthetase-associated protein 1 OS=Cricetulus griseus OX=10029 GN=I79_014356 PE=3 SV=1	41375	144.13	21	21	18	18	18	4409.8	950.42	1931.7	894.01	5	5	13	7	6	4	Deamidation (NQ)
	1219	1808	A0A3L7HA09	PRPSAP1 OS=Cricetulus griseus OX=10029 GN=CgPICR_012019 PE=3 SV=1	31189	144.13	29	29	24	24	24	4409.8	950.42	1931.7	894.01	5	5	13	7	6	4	Deamidation (NQ)
	870	1480	G3HN13	Stomatin-like protein 2 OS=Cricetulus griseus OX=10029 GN=I79_012143 PE=3 SV=1	38200	182.28	36	35	26	26	29	4408.9	2201.4	1655.1	2097	8	8	18	8	11	9	Pyro-glu from Q; Lysine oxidation to aminoadipic semialdehyde
	901	1121	A0A3L7I9F5	LRRC47 OS=Cricetulus griseus OX=10029 GN=CgPICR_019116 PE=4 SV=1	63994	186.92	25	23	18	16	23	4406.4	2878.3	1780.2	2165.3	10	10	11	10	10	15	Acetylation (Protein N-term)
	937	1012	G3GR93	Nucleolar GTP-binding protein 1 OS=Cricetulus griseus OX=10029 GN=CgPICR_005293 PE=3 SV=1	74087	153.97	18	16	13	9	12	4402.8	2612.2	320.25	3225.3	10	10	17	10	8	8	Carbamidomethylation
	1948	7151	A0A3L7H6Q2	U1 small nuclear ribonucleoprotein A OS=Cricetulus griseus OX=10029 GN=CgPICR_018584 PE=3 SV=1	31176	104.52	13	10	3	13	10	4402.3		2643	2865.4	3	2	3	2	4	2	Acetylation (Protein N-term)
	1948	7157	G3HNR3	U1 small nuclear ribonucleoprotein A OS=Cricetulus griseus OX=10029 GN=I79_012406 PE=3 SV=1	32398	104.52	13	9	3	13	9	4402.3		2643	2865.4	3	2	3	2	4	2	Acetylation (Protein N-term)
	1231	1497	G3HUE5	PBDC1 OS=Cricetulus griseus OX=10029 GN=CgPICR_008096 PE=4 SV=1	22209	141.04	41	41	36	27	27	4400.4	2690.9	2050	932.99	6	6	10	8	6	5	Carbamidomethylation; Amidation
	1231	1501	A0A061HUS1	Putative UPF0368 protein Cxorf26 like protein OS=Cricetulus griseus OX=10029 GN=H671_xg20247 PE=4 SV=1	23801	141.04	38	38	33	25	25	4400.4	2690.9	2050	932.99	6	6	10	8	6	5	Carbamidomethylation; Amidation
	1826	6253	A0A3L7HXP7	MFGE8 OS=Cricetulus griseus OX=10029 GN=CgPICR_009319 PE=4 SV=1	53064	92.86	6	5	5	5	6	4388	1980.7	2016.1	3219.7	3	3	2	2	2	7	Deamidation (NQ)
	1167	2333	A0A3L7HHQ5	Calponin (Fragment) OS=Cricetulus griseus OX=10029 GN=CgPICR_013085 PE=3 SV=1	35122	159.93	24	24	24	24	24	4364.2	3408.3	3366	2035.8	4	4	9	9	6	8	Carbamidomethylation; 2-amino-3-oxo-butanoic_acid; Dihydroxy
	1167	2331	G3HF56	Calponin OS=Cricetulus griseus OX=10029 GN=I79_009211 PE=3 SV=1	32507	159.93	26	26	26	26	26	4364.2	3408.3	3366	2035.8	4	4	9	9	6	8	Carbamidomethylation; 2-amino-3-oxo-butanoic_acid; Dihydroxy
	977	2055	A0A3L7HRI3	UFD1L (Fragment) OS=Cricetulus griseus OX=10029 GN=CgPICR_002253 PE=3 SV=1	34366	128.71	25	22	22	16	25	4362.6	4391.5	4023.1	4187.1	6	6	12	8	9	11	Carbamidomethylation; Oxidation (M)
	1265	3191	A0A3L7IHF4	Cleavage and polyadenylation specificity factor subunit 6 (Fragment) OS=Cricetulus griseus OX=10029 GN=CgPICR_002578 PE=3 SV=1	53746	137.69	11	8	6	9	9	4362.3	2566.9	2386.8	3439.8	5	5	11	6	5	6	Carbamidomethylation
	1265	3194	A0A061IG29	Cleavage and polyadenylation specificity factor subunit 6 OS=Cricetulus griseus OX=10029 GN=H671_1g3754 PE=3 SV=1	63471	137.69	10	7	5	7	7	4362.3	2566.9	2386.8	3439.8	5	5	11	6	5	6	Carbamidomethylation
	1265	3193	A0A061IH34	Cleavage and polyadenylation specificity factor subunit 6 OS=Cricetulus griseus OX=10029 GN=H671_1g3754 PE=3 SV=1	59366	137.69	11	8	5	8	8	4362.3	2566.9	2386.8	3439.8	5	5	11	6	5	6	Carbamidomethylation
	1265	3195	A0A061IJL5	Cleavage and polyadenylation specificity factor subunit 6 OS=Cricetulus griseus OX=10029 GN=H671_1g3754 PE=3 SV=1	66030	137.69	9	7	5	7	7	4362.3	2566.9	2386.8	3439.8	5	5	11	6	5	6	Carbamidomethylation
	1265	3192	A0A061IMR5	Cleavage and polyadenylation specificity factor subunit 6 OS=Cricetulus griseus OX=10029 GN=H671_1g3754 PE=3 SV=1	59210	137.69	11	8	5	8	8	4362.3	2566.9	2386.8	3439.8	5	5	11	6	5	6	Carbamidomethylation
	1265	3190	G3GY31	Cleavage and polyadenylation specificity factor subunit 6 OS=Cricetulus griseus OX=10029 GN=I79_002686 PE=3 SV=1	53622	137.69	12	9	6	9	9	4362.3	2566.9	2386.8	3439.8	5	5	11	6	5	6	Carbamidomethylation
	1027	986	G3HFJ1	m7GpppX diphosphatase OS=Cricetulus griseus OX=10029 GN=I79_009349 PE=3 SV=1	38751	179.43	38	38	21	21	32	4352.2	3438.8	1807.4	3209.2	8	8	14	8	5	11	Carbamidomethylation; Lysine oxidation to aminoadipic semialdehyde
	1249	1386	A0A3L7IHS4	Protein phosphatase 1 regulatory subunit OS=Cricetulus griseus OX=10029 GN=CgPICR_002623 PE=4 SV=1	95415	140.03	11	11	11	7	11	4333.5	1914.3	77.482	3203.3	7	7	9	6	4	9
	1249	1387	G3HZ17	Protein phosphatase 1 regulatory subunit OS=Cricetulus griseus OX=10029 GN=I79_016312 PE=4 SV=1	109729	140.03	10	9	10	6	9	4333.5	1914.3	77.482	3203.3	7	7	9	6	4	9
	893	1452	A0A3L7HNZ9	Signal recognition particle receptor subunit beta OS=Cricetulus griseus OX=10029 GN=CgPICR_013199 PE=3 SV=1	29654	180.16	46	34	35	35	38	4332.6	4186.9	2259.8	3951.9	9	9	12	13	8	12	Carbamidomethylation
	893	1454	A0A061I0D5	Signal recognition particle receptor subunit beta OS=Cricetulus griseus OX=10029 GN=H671_4g13419 PE=3 SV=1	34764	180.16	39	29	30	30	32	4332.6	4186.9	2259.8	3951.9	9	9	12	13	8	12	Carbamidomethylation
	1014	1700	A0A3L7IHP4	PPID OS=Cricetulus griseus OX=10029 GN=CgPICR_013421 PE=4 SV=1	40836	143.46	33	22	18	13	9	4329.5	5960.1	2771	3908.5	8	8	13	13	4	6	Carbamidomethylation; Oxidation (M); Carboxymethyl
	777	1960	A0A3L7H994	VAT1 OS=Cricetulus griseus OX=10029 GN=CgPICR_016927 PE=4 SV=1	42829	175.88	37	19	23	23	30	4325.8	2940.8	2812.4	11957	11	11	13	9	11	21	Carbamidomethylation; Oxidation (M)
	1013	1055	A0A3L7HB40	HADHB (Fragment) OS=Cricetulus griseus OX=10029 GN=CgPICR_006396 PE=3 SV=1	46181	140.77	31	31	21	16	25	4294.7	1280.9	928.41	1698.2	8	8	16	6	7	8	Carbamidomethylation; Oxidation (M)
	922	877	A0A3L7I5V4	NUP155 (Fragment) OS=Cricetulus griseus OX=10029 GN=CgPICR_002762 PE=3 SV=1	127462	169.25	14	12	7	6	11	4288.9	2270.8	1083	2436.3	10	8	12	11	8	12	Carbamidomethylation; Ammonia-loss (C@N-term); Carbamidomethylation (DHKE X@N-term)
	1101	1093	G3HPY5	U4/U6.U5 tri-snRNP-associated protein 2 OS=Cricetulus griseus OX=10029 GN=I79_012871 PE=4 SV=1	65147	160.43	20	20	10	10	15	4242.7	1437.3	1471.1	1236.9	7	7	13	6	8	5	Carbamidomethylation; Deamidation (NQ)
	907	1176	A0A3L7IHY9	Leukotriene A(4) hydrolase OS=Cricetulus griseus OX=10029 GN=CgPICR_002699 PE=3 SV=1	69105	195.53	24	18	13	12	22	4240.4	1099.8	828.78	2419.8	13	13	17	8	6	14	Carbamidomethylation; Carbamidomethylation (DHKE X@N-term)
	985	1193	A0A3L7IBP6	DNAJC11 OS=Cricetulus griseus OX=10029 GN=CgPICR_017917 PE=4 SV=1	62515	190.14	36	26	29	12	7	4230.4	1757.1	596.67	1095.1	12	12	14	13	6	6	Carbamidomethylation; Oxidation (M); Deamidation (NQ); Acetylation (Protein N-term); Ammonia-loss (N); 2-amino-3-oxo-butanoic_acid
	705	576	G3GR85	Pitrilysin metalloproteinase 1 OS=Cricetulus griseus OX=10029 GN=CgPICR_005305 PE=3 SV=1	117858	188.04	19	19	18	13	16	4229.4	3836.8	2022	3010.2	12	12	18	15	15	16	Carbamidomethylation; Deamidation (NQ); Pyro-glu from Q
	705	577	A0A061IG89	Pitrilysin metalloproteinase 1 OS=Cricetulus griseus OX=10029 GN=H671_3g9259 PE=3 SV=1	119344	188.04	19	19	17	13	16	4229.4	3836.8	2022	3010.2	12	12	18	15	15	16	Carbamidomethylation; Deamidation (NQ); Pyro-glu from Q
	1489	1812	A0A061HX07	EMD OS=Cricetulus griseus OX=10029 GN=CgPICR_020925 PE=4 SV=1	29576	144.75	35	35	18	17	13	4220.5	1992.3	170.68	1427	5	5	10	4	2	4	Pyro-glu from Q
	802	5773	G3HDA8	Heterogeneous nuclear ribonucleoprotein F OS=Cricetulus griseus OX=10029 GN=I79_008488 PE=4 SV=1	26576	117.88	25	25	25	25	14	4187.5	4260.7	2436	3097.4	4	3	13	15	13	12	Oxidation (M); Deamidation (NQ); Acetylation (Protein N-term); Methylation(KR); Pyro-glu from Q; Propionamide (K X@N-term)
	1153	1536	G3I2K8	RRM2 OS=Cricetulus griseus OX=10029 GN=CgPICR_006470 PE=3 SV=1	45044	166.85	23	22	12	12	23	4187	3813.3	3656.4	7039.8	7	7	11	4	5	12
	972	1219	A0A3L7HUI7	Fatty acyl-CoA reductase OS=Cricetulus griseus OX=10029 GN=CgPICR_010906 PE=3 SV=1	66981	144.3	17	15	11	8	13	4172.1	1185.6	455.39	2633.3	8	8	14	10	6	11	Acetylation (N-term)
	972	1217	G3IJG2	Fatty acyl-CoA reductase OS=Cricetulus griseus OX=10029 GN=I79_023997 PE=3 SV=1	59391	144.3	19	17	13	9	14	4172.1	1185.6	455.39	2633.3	8	8	14	10	6	11	Acetylation (Protein N-term)
	393	522	A0A3L7HXU1	Serine/threonine-protein phosphatase (Fragment) OS=Cricetulus griseus OX=10029 GN=CgPICR_009559 PE=3 SV=1	42227	232.92	46	42	38	32	41	4154.5	2786.6	910.27	2596.1	16	4	35	27	23	29	Carbamidomethylation; Deamidation (NQ); Acetylation (N-term); Phosphorylation (STY); Pyro-glu from Q; 2-amino-3-oxo-butanoic_acid
	355	1605	G3HLS2	14-3-3 protein beta/alpha OS=Cricetulus griseus OX=10029 GN=I79_011666 PE=3 SV=1	27850	176.44	51	48	43	36	34	4141.4	4210.3	1875.6	3750.6	13	5	26	39	27	31	Oxidation (M); Deamidation (NQ); Methylation(KR); Pyro-glu from Q; Carbamidomethylation (DHKE X@N-term); Ammonia-loss (N)
	224	909	G3HB04	Protein disulfide-isomerase OS=Cricetulus griseus OX=10029 GN=I79_007616 PE=4 SV=1	28401	223.81	65	56	65	56	56	4138.7	6274.1	6190.6	2624.7	15	5	37	57	48	40	Carbamidomethylation; Oxidation (M); Deamidation (NQ); Acetylation (N-term); Oxidation (HW); 3 more
	873	717	A0A3L7GMU9	ELAC2 OS=Cricetulus griseus OX=10029 GN=CgPICR_003743 PE=4 SV=1	80949	195.6	25	20	19	12	15	4093	1808.6	771.09	2211.8	11	11	14	14	7	10	Carbamidomethylation; Deamidation (NQ)
	1830	4279	A0A061HTJ0	Small nuclear ribonucleoprotein Sm D2 (Fragment) OS=Cricetulus griseus OX=10029 GN=SNRPD2 PE=3 SV=1	13396	146.51	38	38	30	30	0	4076.9	854.89	585.06		5	5	6	4	3	0
	1283	2778	A0A3L7HSU2	Glucosidase 2 subunit beta OS=Cricetulus griseus OX=10029 GN=CgPICR_019694 PE=4 SV=1	65092	98.29	7	7	5	5	7	4071.4	3577.5	2994.8	5093.8	5	5	5	7	7	7	Oxidation (M)
	1283	2776	A0A061I4U2	Glucosidase 2 subunit beta OS=Cricetulus griseus OX=10029 GN=H671_4g12124 PE=4 SV=1	62046	98.29	7	7	5	5	7	4071.4	3577.5	2994.8	5093.8	5	5	5	7	7	7	Oxidation (M)
	1283	2773	A0A061I785	Glucosidase 2 subunit beta OS=Cricetulus griseus OX=10029 GN=H671_4g12124 PE=4 SV=1	55652	98.29	8	8	6	6	8	4071.4	3577.5	2994.8	5093.8	5	5	5	7	7	7	Oxidation (M)
	1283	2774	A0A061I824	Glucosidase 2 subunit beta OS=Cricetulus griseus OX=10029 GN=H671_4g12124 PE=4 SV=1	56419	98.29	8	8	6	6	8	4071.4	3577.5	2994.8	5093.8	5	5	5	7	7	7	Oxidation (M)
	1283	2775	A0A061IAA1	Glucosidase 2 subunit beta OS=Cricetulus griseus OX=10029 GN=H671_4g12124 PE=4 SV=1	59613	98.29	8	8	6	5	8	4071.4	3577.5	2994.8	5093.8	5	5	5	7	7	7	Oxidation (M)
	1283	2777	G3H697	Glucosidase 2 subunit beta OS=Cricetulus griseus OX=10029 GN=I79_005851 PE=4 SV=1	62353	98.29	7	7	5	5	7	4071.4	3577.5	2994.8	5093.8	5	5	5	7	7	7	Oxidation (M)
	1468	3434	G3HAV4	Vacuolar protein sorting-associated protein VTA1-like OS=Cricetulus griseus OX=10029 GN=I79_007563 PE=3 SV=1	33799	113.51	22	22	11	11	11	3987.7	1832.4	1464.3	1603.3	4	4	7	6	6	2	Carbamidomethylation; Acetylation (Protein N-term)
	687	2145	A0A061IJC4	Glutathione transferase OS=Cricetulus griseus OX=10029 GN=H671_1g2857 PE=3 SV=1	89531	163.52	14	10	10	9	12	3969.4	6686.2	6231.9	3003.2	9	3	16	17	14	16	Carbamidomethylation; Oxidation (M); Ammonia-loss (C@N-term); Carbamidomethylation (DHKE X@N-term)
	1299	2067	A0A3L7H7Q0	26S proteasome non-ATPase regulatory subunit 8 OS=Cricetulus griseus OX=10029 GN=CgPICR_018662 PE=3 SV=1	32569	144.61	30	25	27	22	14	3967.4	2304.4	1639.5	2479.7	7	7	7	7	6	6	Carbamidomethylation
	956	979	A0A3L7HCJ2	FUBP3 OS=Cricetulus griseus OX=10029 GN=CgPICR_015474 PE=4 SV=1	69123	170.41	29	24	20	22	15	3948.1	824.62	1095.8	1091.4	11	10	16	8	8	9	Carbamidomethylation; Ammonia-loss (C@N-term); Carbamidomethylation (DHKE X@N-term); Dehydration (C@N-term)
	1306	3361	A0A3L7H3E6	IDH3G OS=Cricetulus griseus OX=10029 GN=CgPICR_020904 PE=3 SV=1	37223	111.19	14	14	14	14	14	3946.1	1756.6	919.95	2370.9	3	3	5	8	6	6	Carbamidomethylation; Deamidation (NQ); 2-amino-3-oxo-butanoic_acid
	1306	3362	A0A061HXA6	Isocitrate dehydrogenase [NAD] subunit mitochondrial OS=Cricetulus griseus OX=10029 GN=H671_xg20658 PE=3 SV=1	42358	111.19	12	12	12	12	12	3946.1	1756.6	919.95	2370.9	3	3	5	8	6	6	Carbamidomethylation; Deamidation (NQ); 2-amino-3-oxo-butanoic_acid
	1306	3360	G3HSW9	Isocitrate dehydrogenase [NAD] subunit mitochondrial OS=Cricetulus griseus OX=10029 GN=I79_013968 PE=3 SV=1	36741	111.19	14	14	14	14	14	3946.1	1756.6	919.95	2370.9	3	3	5	8	6	6	Carbamidomethylation; Deamidation (NQ); 2-amino-3-oxo-butanoic_acid
	1178	712	A0A3L7HG55	DNA polymerase OS=Cricetulus griseus OX=10029 GN=CgPICR_019341 PE=3 SV=1	119613	143.81	10	10	6	3	4	3929.4	1411	570.47	1141.4	10	10	12	9	3	6	Carbamidomethylation
	1178	711	G3I732	DNA polymerase OS=Cricetulus griseus OX=10029 GN=I79_019313 PE=3 SV=1	118078	143.81	11	11	6	3	4	3929.4	1411	570.47	1141.4	10	10	12	9	3	6	Carbamidomethylation
	638	1298	A0A3L7I3N2	Citrate hydro-lyase OS=Cricetulus griseus OX=10029 GN=CgPICR_003205 PE=3 SV=1	98213	218.89	32	12	17	19	30	3925.5	3711.4	4255	6384.9	17	17	14	14	15	28	Carbamidomethylation; Oxidation (M); Deamidation (NQ)
	638	1300	A0A061IHU7	Citrate hydro-lyase OS=Cricetulus griseus OX=10029 GN=H671_2g6033 PE=3 SV=1	100780	218.89	31	11	17	19	29	3925.5	3711.4	4255	6384.9	17	17	14	14	15	28	Carbamidomethylation; Oxidation (M); Deamidation (NQ)
	925	735	G3GTN3	CPT2 OS=Cricetulus griseus OX=10029 GN=CgPICR_012678 PE=3 SV=1	74458	174.83	21	21	14	11	13	3924.4	2984.6	2263.8	2557.8	9	9	12	11	11	10	Carbamidomethylation
	1333	2752	A0A3L7H510	CLPTM1 OS=Cricetulus griseus OX=10029 GN=CgPICR_020950 PE=3 SV=1	77666	107.19	12	12	7	6	9	3921.9	354.85	425.35	778.12	5	5	8	3	6	8	Carbamidomethylation
	1333	2751	A0A061HTS5	Putative cleft lip and palate transmembrane protein 1 like protein (Fragment) OS=Cricetulus griseus OX=10029 GN=H671_21539 PE=3 SV=1	69309	107.19	13	13	8	6	10	3921.9	354.85	425.35	778.12	5	5	8	3	6	8	Carbamidomethylation
	484	264	A0A3L7HZ98	Vacuolar protein sorting-associated protein 35 OS=Cricetulus griseus OX=10029 GN=CgPICR_021090 PE=3 SV=1	91679	245.1	30	27	14	22	26	3920.1	2257.7	2668.3	2214.9	19	2	32	17	18	25	Carbamidomethylation; Ammonia-loss (C@N-term); Carbamidomethylation (DHKE X@N-term)
	484	265	A0A061IC10	Vacuolar protein sorting-associated protein 35 OS=Cricetulus griseus OX=10029 GN=H671_3g10061 PE=3 SV=1	91810	245.1	30	27	14	22	25	3920.1	2257.7	2668.3	2214.9	19	2	32	17	18	25	Carbamidomethylation; Ammonia-loss (C@N-term); Carbamidomethylation (DHKE X@N-term)
	1004	1169	A0A061IK00	Aldehyde dehydrogenase (NAD(+)) OS=Cricetulus griseus OX=10029 GN=H671_2g6353 PE=3 SV=1	55685	168.09	22	22	15	7	20	3919.4	1747.5	1410.1	3923.5	8	8	14	6	4	15	Carbamidomethylation
	1350	2039	A0A061IEH0	ATPase ASNA1 OS=Cricetulus griseus OX=10029 GN=ASNA1 PE=3 SV=1	39674	131.67	24	24	15	15	19	3898.1	1928	1856.4	2036.8	6	6	9	5	4	7	Carbamidomethylation
	1350	2040	A0A3L7I252	ATPase ASNA1 OS=Cricetulus griseus OX=10029 GN=ASNA1 PE=3 SV=1	40844	131.67	23	23	15	15	19	3898.1	1928	1856.4	2036.8	6	6	9	5	4	7	Carbamidomethylation
	1350	2038	G3HCW3	ATPase ASNA1 OS=Cricetulus griseus OX=10029 GN=ASNA1 PE=3 SV=1	38823	131.67	24	24	16	16	20	3898.1	1928	1856.4	2036.8	6	6	9	5	4	7	Carbamidomethylation
	696	796	G3GWP1	Protein transport protein Sec24C OS=Cricetulus griseus OX=10029 GN=I79_002170 PE=3 SV=1	118671	186.22	15	12	13	10	13	3886	3471.6	1929.3	3246.8	11	11	15	18	16	16	Carbamidomethylation; Pyro-glu from Q
	696	794	A0A3L7IMU5	SEC24C OS=Cricetulus griseus OX=10029 GN=CgPICR_018332 PE=3 SV=1	113251	186.22	16	13	14	11	14	3886	3471.6	1929.3	3246.8	11	11	15	18	16	16	Carbamidomethylation; Pyro-glu from Q
	984	3099	G3GSY1	Sodium/potassium-transporting ATPase subunit beta OS=Cricetulus griseus OX=10029 GN=I79_000753 PE=3 SV=1	31963	141.06	21	19	19	21	19	3843.2	3642.8	4676.2	6541.8	6	6	8	11	10	11	Carbamidomethylation; Oxidation (M); Deamidation (NQ); Pyro-glu from Q
	129	75	G3HG95	Lamin-A/C OS=Cricetulus griseus OX=10029 GN=I79_009616 PE=3 SV=1	64042	263.6	61	57	51	39	54	3836.6	3134.7	5400.1	1685.5	38	12	84	61	51	83	Carbamidomethylation; Oxidation (M); N-Succinimidyl-2-morpholine acetate; Carbamidomethylation (DHKE X@N-term); Lysine oxidation to aminoadipic semialdehyde
	780	479	G3GX55	Brain-specific angiogenesis inhibitor 1-associated protein 2 OS=Cricetulus griseus OX=10029 GN=I79_002368 PE=4 SV=1	61228	183.89	39	31	17	18	19	3828.2	1441.9	1483.1	1712.5	14	14	18	12	8	17	Carbamidomethylation; Deamidation (NQ); Amidation
	1935	5280	G3HLJ9	60S ribosomal protein L36a OS=Cricetulus griseus OX=10029 GN=CgPICR_008211 PE=3 SV=1	12441	88.63	25	25	25	12	0	3823.6	2064.6	565.85		3	3	4	4	2	0	Carbamidomethylation; Methylation(KR); Pyro-glu from Q
	1935	5279	G3HN30	60S ribosomal protein L36a OS=Cricetulus griseus OX=10029 GN=CgPICR_013908 PE=3 SV=1	12436	88.63	25	25	25	12	0	3823.6	2064.6	565.85		3	3	4	4	2	0	Carbamidomethylation; Methylation(KR); Pyro-glu from Q
	1935	5277	G3HH35	60S ribosomal protein L36a OS=Cricetulus griseus OX=10029 GN=I79_009931 PE=3 SV=1	12137	88.63	26	25	26	12	0	3823.6	2064.6	565.85		3	3	4	4	2	0	Carbamidomethylation; Methylation(KR); Pyro-glu from Q
	1001	1407	A0A3L7IBU6	Aspartyl aminopeptidase OS=Cricetulus griseus OX=10029 GN=CgPICR_000485 PE=3 SV=1	53215	160.53	20	20	20	18	15	3808.7	2045	1441.9	2749.6	7	7	9	11	11	7	Carbamidomethylation; Deamidation (NQ)
	1001	1406	G3I620	Aspartyl aminopeptidase OS=Cricetulus griseus OX=10029 GN=I79_018931 PE=3 SV=1	51948	160.53	21	21	21	18	15	3808.7	2045	1441.9	2749.6	7	7	9	11	11	7	Carbamidomethylation; Deamidation (NQ)
	804	1979	G3IBF7	E2 ubiquitin-conjugating enzyme OS=Cricetulus griseus OX=10029 GN=I79_020977 PE=3 SV=1	22407	149.82	60	40	57	57	36	3772.5	4427.4	2811.4	1758.7	8	7	16	17	11	8	Carbamidomethylation; Deamidation (NQ); Amidation; 2-amino-3-oxo-butanoic_acid
	933	2760	A0A3L7HNU4	RAB6B OS=Cricetulus griseus OX=10029 GN=CgPICR_013198 PE=4 SV=1	28891	126.37	25	24	24	25	16	3763.1	1251.6	821.79	1430.2	8	3	12	11	9	10	Oxidation (M); Acetylation (Protein N-term)
	1065	1364	A0A3L7IHJ4	TBC1D15 OS=Cricetulus griseus OX=10029 GN=CgPICR_002600 PE=4 SV=1	73371	151.23	16	16	11	11	11	3762.6	1502.9	1519.1	2893.7	7	7	13	7	10	6
	830	1482	A0A3L7IC82	Long-chain specific acyl-CoA dehydrogenase mitochondrial (Fragment) OS=Cricetulus griseus OX=10029 GN=CgPICR_000418 PE=3 SV=1	45083	165.07	25	18	15	10	21	3743.9	1362.5	1176.2	2513.2	10	3	20	9	8	14	Carbamidomethylation; Oxidation (M); Pyro-glu from Q
	830	1483	A0A061IJV6	Long-chain specific acyl-CoA dehydrogenase mitochondrial OS=Cricetulus griseus OX=10029 GN=H671_2g5662 PE=3 SV=1	47931	165.07	23	17	14	9	19	3743.9	1362.5	1176.2	2513.2	10	3	20	9	8	14	Carbamidomethylation; Oxidation (M); Pyro-glu from Q
	1631	1317	G3I887	Peroxiredoxin-5 OS=Cricetulus griseus OX=10029 GN=I79_019750 PE=3 SV=1	22560	127.5	51	51	29	14	0	3735.6	405.77	0		9	9	10	6	1	0	Carbamidomethylation
	527	898	A0A3L7GQ56	Voltage-dependent anion-selective channel protein 1 OS=Cricetulus griseus OX=10029 GN=CgPICR_003900 PE=3 SV=1	26942	198.75	58	57	58	58	49	3733.9	6074.6	4202.8	2876	12	2	22	27	17	21	Carbamidomethylation; Acetylation (Protein N-term)
	1199	1511	G3GYR1	Putative E3 ubiquitin-protein ligase HECTD3 OS=Cricetulus griseus OX=10029 GN=I79_002967 PE=4 SV=1	136182	132.85	7	7	6	3	7	3733.6	1077.4	451.99	1677.6	6	6	7	9	6	8	Carbamidomethylation
	1413	3152	G3ICW1	Osteoclast-stimulating factor 1 OS=Cricetulus griseus OX=10029 GN=H671_3g10414 PE=4 SV=1	23711	126.07	23	23	18	18	18	3731.9	2824.9	3037.9	795.42	4	4	6	6	3	7	Deamidation (NQ)
	1413	3151	A0A3L7HZ16	OSTF1 OS=Cricetulus griseus OX=10029 GN=CgPICR_006663 PE=4 SV=1	23270	126.07	24	24	18	18	18	3731.9	2824.9	3037.9	795.42	4	4	6	6	3	7	Deamidation (NQ)
	948	1047	A0A3L7INY5	KTN1 OS=Cricetulus griseus OX=10029 GN=CgPICR_017358 PE=4 SV=1	151784	175.32	13	10	7	7	11	3707.8	2565.6	3479	3253.2	11	11	15	8	5	13	Carbamidomethylation
	948	1048	A0A3L7IRA4	KTN1 OS=Cricetulus griseus OX=10029 GN=CgPICR_017358 PE=4 SV=1	153324	175.32	13	10	7	7	11	3707.8	2565.6	3479	3253.2	11	11	15	8	5	13	Carbamidomethylation
	1268	2479	A0A061HZE4	DNA-binding protein A-like protein OS=Cricetulus griseus OX=10029 GN=H671_8g19397 PE=4 SV=1	42351	174.73	16	16	16	10	16	3694.1	2198.7	1400.1	3579.3	7	6	9	7	3	9	Deamidation (NQ)
	946	1165	G3GXT8	EIF2B4 OS=Cricetulus griseus OX=10029 GN=CgPICR_006366 PE=3 SV=1	57967	181.36	31	28	26	10	24	3693.7	1637.6	1080.3	1981.7	11	11	18	12	3	9	Carbamidomethylation; Acetylation (Protein N-term); Carbamidomethylation (DHKE X@N-term)
	960	1198	A0A061I6Y1	NADPH--cytochrome P450 reductase OS=Cricetulus griseus OX=10029 GN=H671_4g12242 PE=4 SV=1	90178	188.47	16	15	10	10	14	3685.6	1962.7	3667	5385.4	10	10	12	8	9	13	Carbamidomethylation; Pyro-glu from Q
	960	1194	A0A3L7HP76	NADPH--cytochrome P450 reductase OS=Cricetulus griseus OX=10029 GN=POR PE=3 SV=1	77407	188.47	18	17	11	11	17	3685.6	1962.7	3667	5385.4	10	10	12	8	9	13	Carbamidomethylation; Pyro-glu from Q
	1022	1629	A0A3L7I3J9	E3 UFM1-protein ligase 1 OS=Cricetulus griseus OX=10029 GN=CgPICR_003249 PE=3 SV=1	95252	164.53	17	12	11	9	15	3680.4	1664.6	898.3	1949.4	10	10	10	8	6	14	Pyro-glu from Q
	916	487	G3HH79	Zinc finger CCCH-type antiviral protein 1 OS=Cricetulus griseus OX=10029 GN=I79_009977 PE=4 SV=1	110826	192.97	19	19	8	7	8	3679.1	1648.4	499	1172.7	12	12	20	6	8	9	Carbamidomethylation; Acetylation (Protein N-term)
	913	2556	A0A061IMF4	Hematopoietic SH2 domain-containing protein OS=Cricetulus griseus OX=10029 GN=H671_1g1639 PE=4 SV=1	62398	132.22	10	10	8	4	8	3676	2220.1		1631.5	6	3	15	11	7	12
	1064	1285	A0A3L7HW68	NADH dehydrogenase [ubiquinone] flavoprotein 1 mitochondrial OS=Cricetulus griseus OX=10029 GN=CgPICR_009573 PE=3 SV=1	51763	156.03	25	25	19	17	13	3670.8	1646.4	1205.8	1737.7	7	7	10	14	7	4	Carbamidomethylation; Deamidation (NQ); Carboxymethyl
	1064	1284	G3I3Y5	NADH dehydrogenase [ubiquinone] flavoprotein 1 mitochondrial OS=Cricetulus griseus OX=10029 GN=I79_018156 PE=3 SV=1	50629	156.03	25	25	20	18	13	3670.8	1646.4	1205.8	1737.7	7	7	10	14	7	4	Carbamidomethylation; Deamidation (NQ); Carboxymethyl
	1603	4614	A0A061I1A4	U1 small nuclear ribonucleoprotein 70 kDa OS=Cricetulus griseus OX=10029 GN=H671_6g15976 PE=4 SV=1	27301	70.1	9	9	9	9	9	3655.7	1527.7	725.42	3006	2	2	4	4	5	5
	1603	4637	G3HZY5	U1 small nuclear ribonucleoprotein 70 kDa OS=Cricetulus griseus OX=10029 GN=I79_016650 PE=4 SV=1	51791	70.1	5	5	5	5	5	3655.7	1527.7	725.42	3006	2	2	4	4	5	5
	1405	2097	A0A3L7IIF7	Elongation factor G mitochondrial OS=Cricetulus griseus OX=10029 GN=GFM1 PE=3 SV=1	80903	137.11	17	8	14	5	9	3654.6	454.52	1426.3	2427.8	8	8	7	7	3	6	Carbamidomethylation; Deamidation (NQ)
	1405	2098	G3I518	Elongation factor G mitochondrial OS=Cricetulus griseus OX=10029 GN=GFM1 PE=3 SV=1	83298	137.11	17	8	14	5	9	3654.6	454.52	1426.3	2427.8	8	8	7	7	3	6	Carbamidomethylation; Deamidation (NQ)
	941	710	G3HV48	Aladin OS=Cricetulus griseus OX=10029 GN=I79_014825 PE=4 SV=1	59748	182.56	27	27	16	12	17	3648.5	1966.9	1515.8	3017.5	10	10	16	9	5	12	Carbamidomethylation; Deamidation (NQ); 2-amino-3-oxo-butanoic_acid
	899	2576	A0A3L7IG66	Pyridoxal kinase OS=Cricetulus griseus OX=10029 GN=CgPICR_016022 PE=3 SV=1	34898	163.35	27	23	23	18	27	3646.1	2246.1	2911.6	1932.9	7	7	12	13	9	12	Oxidation (M)
	899	2575	A0A3L7IGX8	Pyridoxal kinase OS=Cricetulus griseus OX=10029 GN=CgPICR_016023 PE=3 SV=1	34863	163.35	27	23	23	18	27	3646.1	2246.1	2911.6	1932.9	7	7	12	13	9	12	Oxidation (M)
	899	2577	G3IKQ5	Pyridoxal kinase OS=Cricetulus griseus OX=10029 GN=I79_024458 PE=3 SV=1	34897	163.35	27	23	23	18	27	3646.1	2246.1	2911.6	1932.9	7	7	12	13	9	12	Oxidation (M)
	1284	4590	A0A3L7IPK7	V-type proton ATPase subunit C OS=Cricetulus griseus OX=10029 GN=CgPICR_010720 PE=3 SV=1	43744	110.03	11	11	11	11	11	3638.2	1573.7	1129.3	2275.3	3	3	4	12	5	6	Carbamidomethylation; Deamidation (NQ); Acetylation (Protein N-term)
	1284	4591	G3I3N5	V-type proton ATPase subunit C OS=Cricetulus griseus OX=10029 GN=I79_018045 PE=3 SV=1	43917	110.03	11	11	11	11	11	3638.2	1573.7	1129.3	2275.3	3	3	4	12	5	6	Carbamidomethylation; Deamidation (NQ); Acetylation (Protein N-term)
	978	1339	G3I8L4	Sorting nexin-6 (Fragment) OS=Cricetulus griseus OX=10029 GN=I79_019890 PE=3 SV=1	43900	164.27	34	30	21	21	26	3631.6	2993.1	2093.7	3411.9	9	9	16	7	9	9	Carbamidomethylation; Oxidation (M); Deamidation (NQ)
	1336	2414	Q6E6J8	CBX3 OS=Cricetulus griseus OX=10029 GN=CgPICR_014275 PE=2 SV=1	20811	139.93	43	27	36	16	15	3619.8	2396.7	946.08	578.06	7	6	9	8	4	3	Carbamidomethylation; Oxidation (M); Deamidation (NQ)
	980	2019	G3IEG2	Serpin B6 OS=Cricetulus griseus OX=10029 GN=I79_022109 PE=3 SV=1	43084	145.37	22	19	19	19	18	3605.4	3391.2	2446.8	3048.9	6	5	13	9	11	8	Carbamidomethylation; Oxidation (M); Deamidation (NQ)
	980	2020	A0A3L7HWV5	SERPINB6 (Fragment) OS=Cricetulus griseus OX=10029 GN=CgPICR_009791 PE=3 SV=1	46253	145.37	20	18	18	18	16	3605.4	3391.2	2446.8	3048.9	6	5	13	9	11	8	Carbamidomethylation; Oxidation (M); Deamidation (NQ)
	889	1390	A0A3L7H5N1	HNRNPUL1 OS=Cricetulus griseus OX=10029 GN=CgPICR_018563 PE=4 SV=1	100438	157.67	13	10	13	10	10	3580.5	1837.9	226.42	2408	7	7	14	13	7	11	Carbamidomethylation; Deamidation (NQ)
	1352	3040	G3I230	Oligoribonuclease mitochondrial OS=Cricetulus griseus OX=10029 GN=I79_017454 PE=3 SV=1	26793	121.69	21	19	14	16	14	3575.8	3242.6	3172.9	1318	5	5	8	6	7	4	Lysine oxidation to aminoadipic semialdehyde
	1352	3039	A0A3L7HUX4	REXO2 OS=Cricetulus griseus OX=10029 GN=CgPICR_005989 PE=3 SV=1	25693	121.69	21	20	15	16	15	3575.8	3242.6	3172.9	1318	5	5	8	6	7	4	Lysine oxidation to aminoadipic semialdehyde
	1913	4609	A0A3L7HRL1	SLC25A1 OS=Cricetulus griseus OX=10029 GN=CgPICR_002272 PE=3 SV=1	43475	79.09	6	6	6	6	6	3575.8	3581.7	3488.5	4449.2	2	2	4	3	3	2
	1436	5031	G3HEP7	Catechol O-methyltransferase OS=Cricetulus griseus OX=10029 GN=CgPICR_002259 PE=3 SV=1	29820	118.9	18	11	18	18	18	3575.7	3134.3	2435.1	1707	4	4	5	5	5	7	Carbamidomethylation
	1436	5030	A0A061IB80	Catechol O-methyltransferase OS=Cricetulus griseus OX=10029 GN=H671_4g11755 PE=3 SV=1	29004	118.9	19	11	19	19	19	3575.7	3134.3	2435.1	1707	4	4	5	5	5	7	Carbamidomethylation
	740	1399	A0A3L7HH90	THBS1 OS=Cricetulus griseus OX=10029 GN=CgPICR_001610 PE=4 SV=1	118962	196.34	13	7	4	10	13	3574.7	2076.9	5039.6	11563	12	12	17	5	9	26	Deamidation (NQ); Pyro-glu from Q
	1307	5655	G3HGW5	ADRM1 OS=Cricetulus griseus OX=10029 GN=CgPICR_018005 PE=3 SV=1	42109	109.45	9	9	9	9	9	3559.8	2049.4	2391.2	1434.6	4	4	7	8	6	5	Carbamidomethylation; Acetylation (Protein N-term); Methylmalonylation on Serine
	2118	3680	Q2MH30	Dihydrofolate reductase OS=Cricetulus griseus OX=10029 GN=DHFR PE=3 SV=1	21626	97.42	17	17	9	9	9	3557.9	1449.8	1300.1	685.97	3	2	5	1	1	1
	1074	1382	A0A3L7HE49	XRN2 (Fragment) OS=Cricetulus griseus OX=10029 GN=CgPICR_001342 PE=3 SV=1	78738	135.16	16	14	12	7	10	3556.5	1790.7	1413.6	1891.9	7	7	9	8	8	8	Carbamidomethylation; Oxidation (M); Deamidation (NQ)
	1688	5917	A0A3L7IIR3	Signal sequence receptor subunit gamma OS=Cricetulus griseus OX=10029 GN=CgPICR_010007 PE=3 SV=1	21064	85.32	10	10	10	10	10	3549.8	2919.9	2518.5	823.51	2	2	5	4	4	3	Pyro-glu from Q
	1145	2456	G3HRH4	Thioredoxin domain-containing protein 14 OS=Cricetulus griseus OX=10029 GN=I79_013445 PE=4 SV=1	33894	136.76	18	17	17	18	17	3540.2	3463.5	3377.9	4332.9	5	5	8	8	10	7	Pyro-glu from Q
	1145	2455	A0A3L7HFW2	TMX2 OS=Cricetulus griseus OX=10029 GN=CgPICR_001849 PE=4 SV=1	32647	136.76	19	17	17	19	17	3540.2	3463.5	3377.9	4332.9	5	5	8	8	10	7	Pyro-glu from Q
	1058	3174	G3H953	KH domain-containing RNA-binding signal transduction-associated protein 1 OS=Cricetulus griseus OX=10029 GN=I79_006915 PE=3 SV=1	48327	137.56	19	15	12	13	16	3534.7	4628.9	3808.4	4915.9	5	5	11	6	4	15	Oxidation (M); Deamidation (NQ)
	140	497	A0A3L7HPU9	60S acidic ribosomal protein P0 OS=Cricetulus griseus OX=10029 GN=CgPICR_012307 PE=3 SV=1	34230	258.12	65	65	65	58	64	3521.1	2362.1	129.69	4127.2	23	3	72	74	57	55	Carbamidomethylation; Oxidation (M); Deamidation (NQ); Carbamylation; Formylation; 7 more
	975	1908	A0A3L7INA7	Eukaryotic translation initiation factor 5B OS=Cricetulus griseus OX=10029 GN=CgPICR_004290 PE=4 SV=1	124883	165.84	10	8	10	7	10	3492.5	3045.4	926.99	3186.3	7	7	12	10	7	9
	431	1683	A0A3L7H9J1	Macrophage-capping protein OS=Cricetulus griseus OX=10029 GN=CgPICR_013820 PE=3 SV=1	32504	202.25	42	39	39	39	33	3485.5	1749.4	1611.9	1810.1	12	2	39	23	20	22	Carbamidomethylation; Oxidation (M); Deamidation followed by a methylation
	1380	2048	G3HI96	Coronin OS=Cricetulus griseus OX=10029 GN=H671_4g11994 PE=3 SV=1	53151	132.73	14	14	12	10	12	3474.6	1838.4	1964.5	2534	5	5	7	5	6	6	Carbamidomethylation
	2135	3106	A0A3L7I2V8	Ribonucloprotein (Fragment) OS=Cricetulus griseus OX=10029 GN=CgPICR_015084 PE=3 SV=1	17339	110.03	30	26	19	8	8	3465.8	339.09	212	56.397	4	4	4	2	2	1	Carbamidomethylation
	1096	1701	G3IDS0	Pre-mRNA-processing factor 40-like A OS=Cricetulus griseus OX=10029 GN=I79_021853 PE=4 SV=1	81478	143.13	11	11	11	11	11	3464.2	2460.2	1624.4	3236.8	5	5	9	9	6	10	Oxidation (M)
	1096	1702	A0A3L7HGV2	PRPF40A (Fragment) OS=Cricetulus griseus OX=10029 GN=CgPICR_004712 PE=4 SV=1	92776	143.13	10	10	10	10	10	3464.2	2460.2	1624.4	3236.8	5	5	9	9	6	10	Oxidation (M)
	742	1338	G3HIK1	Nuclear pore complex protein Nup93 OS=Cricetulus griseus OX=10029 GN=I79_010472 PE=3 SV=1	89109	186.76	26	23	19	17	17	3464.1	781.49	418.66	2335.6	15	15	16	15	9	16	Carbamidomethylation; Oxidation (M); Deamidation (NQ); Amidation; Ammonia-loss (C@N-term); Carbamidomethylation (DHKE X@N-term)
	1312	2984	A0A3L7GP04	CENPV (Fragment) OS=Cricetulus griseus OX=10029 GN=CgPICR_003760 PE=3 SV=1	22851	119.13	23	23	23	7	23	3463.1	1973.3	649.17	2193.5	3	3	7	6	3	10	Carbamidomethylation; Deamidation (NQ)
	1312	2983	G3GVK9	Centromere protein V OS=Cricetulus griseus OX=10029 GN=I79_001748 PE=3 SV=1	17153	119.13	31	31	31	9	31	3463.1	1973.3	649.17	2193.5	3	3	7	6	3	10	Carbamidomethylation; Deamidation (NQ)
	1060	1367	G3H3W4	Insulin-degrading enzyme OS=Cricetulus griseus OX=10029 GN=I79_004954 PE=3 SV=1	113101	123.31	13	9	8	5	6	3462.1	3096.3	2453.5	2984.8	10	10	11	10	8	7
	769	1607	A0A3L7I574	3-hydroxy-3-methylglutaryl coenzyme A synthase OS=Cricetulus griseus OX=10029 GN=CgPICR_002798 PE=3 SV=1	55446	173.24	26	19	21	18	26	3460.4	3325	6942	9377.5	9	9	8	17	12	16	Carbamidomethylation; Oxidation (M); Deamidation (NQ)
	769	1608	G3HMY0	3-hydroxy-3-methylglutaryl coenzyme A synthase OS=Cricetulus griseus OX=10029 GN=I79_012110 PE=3 SV=1	57379	173.24	25	18	21	17	25	3460.4	3325	6942	9377.5	9	9	8	17	12	16	Carbamidomethylation; Oxidation (M); Deamidation (NQ)
	769	1609	P13704	Hydroxymethylglutaryl-CoA synthase cytoplasmic OS=Cricetulus griseus OX=10029 GN=HMGCS1 PE=1 SV=1	57319	173.24	25	18	21	17	25	3460.4	3325	6942	9377.5	9	9	8	17	12	16	Carbamidomethylation; Oxidation (M); Deamidation (NQ)
	944	1968	G3I9G3	Copine-3 OS=Cricetulus griseus OX=10029 GN=I79_020210 PE=3 SV=1	59734	165.56	20	14	11	11	17	3449.5	4014.9	3063.7	2520.8	8	6	11	10	14	8	Carbamidomethylation
	1192	3848	A0A3L7IB04	Cytokeratin-1 OS=Cricetulus griseus OX=10029 GN=CgPICR_000226 PE=3 SV=1	176429	149.5	5	3	1	4	5	3448.9		487.53	2384.1	8	2	6	3	8	13	Carbamidomethylation
	1192	3871	G3IKI6	Keratin type II cytoskeletal 1b OS=Cricetulus griseus OX=10029 GN=I79_024389 PE=3 SV=1	93578	149.5	9	6	3	8	9	3448.9		487.53	2384.1	8	2	6	3	8	13	Carbamidomethylation
	1173	1583	A0A3L7I3H0	YME1L1 (Fragment) OS=Cricetulus griseus OX=10029 GN=CgPICR_005421 PE=3 SV=1	78760	155.48	14	14	9	7	9	3442.5	1558.8	1356.7	2195.8	7	7	10	6	7	7	Carbamidomethylation; Deamidation (NQ)
	1296	1954	A0A3L7I347	NCBP1 OS=Cricetulus griseus OX=10029 GN=CgPICR_003100 PE=3 SV=1	92241	139.76	8	8	7	3	8	3378.4	1686.2	776.92	2983.5	5	5	9	6	2	8	Carbamidomethylation
	1296	1948	A0A3L7I350	NCBP1 OS=Cricetulus griseus OX=10029 GN=CgPICR_003100 PE=4 SV=1	69918	139.76	10	10	8	4	10	3378.4	1686.2	776.92	2983.5	5	5	9	6	2	8	Carbamidomethylation
	1296	1953	A0A061IET0	Nuclear cap-binding protein subunit 1-like protein OS=Cricetulus griseus OX=10029 GN=H671_2g6182 PE=3 SV=1	91900	139.76	8	8	7	3	8	3378.4	1686.2	776.92	2983.5	5	5	9	6	2	8	Carbamidomethylation
	1908	4242	A0A3L7H7S3	Glutathione transferase OS=Cricetulus griseus OX=10029 GN=CgPICR_015655 PE=3 SV=1	20162	114.14	20	20	19	16	7	3376	1404.5	1111.3	565.65	4	4	4	3	3	1	Carbamidomethylation
	1908	4245	A0A061HWY0	Glutathione transferase OS=Cricetulus griseus OX=10029 GN=H671_8g19410 PE=3 SV=1	27468	114.14	14	14	14	12	5	3376	1404.5	1111.3	565.65	4	4	4	3	3	1	Carbamidomethylation
	1908	4240	G3H9Z1	Glutathione transferase OS=Cricetulus griseus OX=10029 GN=I79_007224 PE=3 SV=1	17471	114.14	23	23	22	19	8	3376	1404.5	1111.3	565.65	4	4	4	3	3	1	Carbamidomethylation
	1899	6032	A0A3L7HLP4	Eukaryotic translation initiation factor 4H OS=Cricetulus griseus OX=10029 GN=CgPICR_017240 PE=4 SV=1	24261	111.59	29	17	23	11	17	3372.9	2303.6	1580.6	1096.2	4	4	3	3	3	3	Carbamidomethylation; Oxidation (M)
	1899	6033	G3HLP4	Eukaryotic translation initiation factor 4H OS=Cricetulus griseus OX=10029 GN=H671_4g13040 PE=4 SV=1	24721	111.59	29	17	23	10	17	3372.9	2303.6	1580.6	1096.2	4	4	3	3	3	3	Carbamidomethylation; Oxidation (M)
	1277	2149	G3HZM3	V-type proton ATPase subunit OS=Cricetulus griseus OX=10029 GN=I79_016530 PE=3 SV=1	40301	115.58	22	17	16	15	17	3367.2	2042.4	1831.6	3232.4	6	6	6	7	4	9	Deamidation (NQ)
	1132	737	G3HQP7	Flotillin OS=Cricetulus griseus OX=10029 GN=I79_013152 PE=3 SV=1	46415	165.67	31	31	17	10	9	3365.9	1379.6	566.2	1558.7	9	9	13	6	5	8	Carbamidomethylation; Oxidation (M)
	1640	3103	A0A3L7IML2	CB1 cannabinoid receptor-interacting protein 1 OS=Cricetulus griseus OX=10029 GN=CgPICR_004987 PE=3 SV=1	13644	127.65	44	44	44	44	13	3361.2	1992	1061.5	154.6	4	4	6	6	4	1
	1640	3104	G3HEF9	CB1 cannabinoid receptor-interacting protein 1 OS=Cricetulus griseus OX=10029 GN=H671_1g1786 PE=3 SV=1	18658	127.65	34	34	34	34	10	3361.2	1992	1061.5	154.6	4	4	6	6	4	1
	1244	2315	A0A3L7H9J6	FAM98A OS=Cricetulus griseus OX=10029 GN=CgPICR_015193 PE=3 SV=1	60433	151.89	12	9	12	4	12	3353.2	2451.6	1260.1	2861.1	6	5	8	9	3	8	Carbamidomethylation
	1120	1531	G3GXR9	Transmembrane protein 214 OS=Cricetulus griseus OX=10029 GN=I79_002561 PE=3 SV=1	33295	147.64	26	26	17	15	26	3352.2	162.59	763.99	1742.6	6	6	11	4	5	12	Carbamidomethylation; Deamidation (NQ)
	645	603	A0A3L7GM46	ANKFY1 OS=Cricetulus griseus OX=10029 GN=CgPICR_003582 PE=4 SV=1	126859	209.62	20	16	18	13	12	3329.5	2228.9	1740.3	3012.8	14	14	17	22	15	17	Carbamidomethylation; Deamidation (NQ); Lysine oxidation to aminoadipic semialdehyde; 2-amino-3-oxo-butanoic_acid
	911	1416	A0A3L7HP17	Toll-like receptor 9 OS=Cricetulus griseus OX=10029 GN=CgPICR_013226 PE=3 SV=1	149608	170.63	9	9	7	6	6	3319.7	2161.2	1625.2	1834.9	7	7	18	9	5	12	Carbamidomethylation; Deamidation (NQ); Amidation
	911	1439	A0A061I4E0	Twinfilin-1 OS=Cricetulus griseus OX=10029 GN=H671_4g11818 PE=3 SV=1	43986	170.63	29	29	25	20	20	3319.7	2161.2	1625.2	1834.9	7	7	18	9	5	12	Carbamidomethylation; Deamidation (NQ); Amidation
	912	1913	G3H7D4	Endonuclease domain-containing 1 protein (Fragment) OS=Cricetulus griseus OX=10029 GN=I79_006265 PE=4 SV=1	50143	165.76	22	20	20	22	20	3314.7	2365.8	2355.9	3358.9	7	7	10	6	18	9	Acetylation (N-term)
	912	1918	A0A061I7Y2	Endonuclease domain-containing 1 protein OS=Cricetulus griseus OX=10029 GN=H671_4g13122 PE=4 SV=1	54898	165.76	20	18	18	20	18	3314.7	2365.8	2355.9	3358.9	7	7	10	6	18	9	Acetylation (N-term)
	1911	4277	A0A3L7IDG1	CISD2 OS=Cricetulus griseus OX=10029 GN=CgPICR_004125 PE=4 SV=1	15270	82.51	20	20	20	20	0	3314.3	1464.1	1297.5		2	2	6	3	3	0	Carbamidomethylation; Pyro-glu from Q
	800	998	G3HJ24	Procollagen-proline 4-dioxygenase OS=Cricetulus griseus OX=10029 GN=I79_010658 PE=3 SV=1	58085	210.32	41	22	25	26	29	3307.1	2389.2	3168.4	4446.1	14	14	12	11	15	14	Carbamidomethylation; Amidation
	605	684	A0A3L7IPN2	EIF3E (Fragment) OS=Cricetulus griseus OX=10029 GN=CgPICR_010704 PE=3 SV=1	85103	185.02	21	20	16	11	18	3300.4	2446.5	843.25	1843.1	13	5	26	16	7	28	Carbamidomethylation; Oxidation (M); Deamidation (NQ); Amidation; Pyro-glu from Q
	1431	2206	G3HLV1	Peptidylprolyl isomerase OS=Cricetulus griseus OX=10029 GN=I79_011695 PE=4 SV=1	64719	139.67	10	10	8	5	10	3294.7	1781.8	1015.7	1620.7	4	4	6	5	3	8
	897	1152	A0A3L7HBT7	HNRNPLL OS=Cricetulus griseus OX=10029 GN=CgPICR_015168 PE=4 SV=1	45837	155.97	30	27	23	16	25	3290.8	775.4	879.94	1428.7	8	8	14	9	11	11	Carbamidomethylation; Deamidation (NQ)
	1264	1848	G3HW62	Elongation factor Ts mitochondrial OS=Cricetulus griseus OX=10029 GN=TSFM PE=3 SV=1	35512	152.41	25	25	25	11	25	3287.9	1424.8	579.96	1208.7	5	5	8	8	4	8	Carbamidomethylation
	1592	2448	G3GYL6	Cytosolic carboxypeptidase 2 OS=Cricetulus griseus OX=10029 GN=I79_002897 PE=3 SV=1	89303	124.53	8	8	5	3	5	3287.1	1967.9	1657.5	2184.1	4	4	9	3	2	4	Carbamidomethylation
	1089	3449	G3HCK3	ATP-dependent Clp protease proteolytic subunit OS=Cricetulus griseus OX=10029 GN=I79_008214 PE=3 SV=1	29777	119.08	23	23	22	18	17	3281.7	943.05	100.85	1193.3	5	5	14	11	4	5	Oxidation (M); Deamidation (NQ); Carbamidomethylation (DHKE X@N-term)
	1255	2861	A0A3L7HUN9	Phosphoacetylglucosamine mutase OS=Cricetulus griseus OX=10029 GN=CgPICR_005126 PE=3 SV=1	56486	141.21	12	9	9	3	9	3272.2	1905.1	1840.7	2246.3	4	4	11	10	2	5
	1255	2862	G3GTC9	Phosphoacetylglucosamine mutase OS=Cricetulus griseus OX=10029 GN=I79_000908 PE=3 SV=1	59485	141.21	11	8	8	3	8	3272.2	1905.1	1840.7	2246.3	4	4	11	10	2	5
	1289	2624	A0A3L7I6L1	ISOC1 OS=Cricetulus griseus OX=10029 GN=CgPICR_011274 PE=3 SV=1	36958	131.68	20	15	20	12	15	3271.5	2538.2	1512.4	2381.9	5	5	4	8	8	7
	1289	2623	G3I1P0	Isochorismatase domain-containing protein 1 OS=Cricetulus griseus OX=10029 GN=I79_017303 PE=3 SV=1	19205	131.68	37	29	37	23	29	3271.5	2538.2	1512.4	2381.9	5	5	4	8	8	7
	1347	3653	A0A061I856	Small nuclear ribonucleoprotein-associated protein OS=Cricetulus griseus OX=10029 GN=H671_3g10402 PE=3 SV=1	24614	83.59	15	15	15	7	7	3271.2	1499.4	1239.9	1509	4	4	4	10	8	3	Oxidation (M)
	1347	3651	G3H453	Small nuclear ribonucleoprotein-associated protein OS=Cricetulus griseus OX=10029 GN=I79_005053 PE=3 SV=1	22837	83.59	17	17	17	7	7	3271.2	1499.4	1239.9	1509	4	4	4	10	8	3	Oxidation (M)
	1347	3652	G3I1I8	Small nuclear ribonucleoprotein-associated protein OS=Cricetulus griseus OX=10029 GN=I79_017249 PE=3 SV=1	23779	83.59	16	16	16	7	7	3271.2	1499.4	1239.9	1509	4	4	4	10	8	3	Oxidation (M)
	1347	3639	A0A3L7GY94	SNRPN (Fragment) OS=Cricetulus griseus OX=10029 GN=CgPICR_022070 PE=4 SV=1	14704	83.59	27	27	27	12	12	3271.2	1499.4	1239.9	1509	4	4	4	10	8	3	Oxidation (M)
	1191	3228	G3H2V3	Acidic leucine-rich nuclear phosphoprotein 32 family member E OS=Cricetulus griseus OX=10029 GN=I79_004556 PE=4 SV=1	24142	134.07	21	21	21	21	21	3270.4	2358	1226.3	1983.7	5	5	9	11	6	5	Carbamidomethylation; Ammonia-loss (N)
	1191	3229	A0A061IPH5	Acidic leucine-rich nuclear phosphoprotein 32 family member E-like protein OS=Cricetulus griseus OX=10029 GN=H671_1g2060 PE=4 SV=1	27877	134.07	19	19	19	19	19	3270.4	2358	1226.3	1983.7	5	5	9	11	6	5	Carbamidomethylation; Ammonia-loss (N)
	1191	3230	A0A061IQN8	Acidic leucine-rich nuclear phosphoprotein 32 family member E-like protein OS=Cricetulus griseus OX=10029 GN=H671_1g2060 PE=4 SV=1	29269	134.07	18	18	18	18	18	3270.4	2358	1226.3	1983.7	5	5	9	11	6	5	Carbamidomethylation; Ammonia-loss (N)
	992	1967	A0A3L7HM27	GNB2 OS=Cricetulus griseus OX=10029 GN=CgPICR_017309 PE=3 SV=1	61740	170.95	21	21	11	9	12	3269.1	3594.2	1914.1	1554.2	7	5	11	10	7	10	Carbamidomethylation; Oxidation (M)
	1159	1941	A0A3L7I1E9	ATAD1 (Fragment) OS=Cricetulus griseus OX=10029 GN=CgPICR_006578 PE=3 SV=1	34538	152.32	33	27	20	17	24	3255.9	2161.7	1143.6	1773	7	7	8	11	3	10	Carbamidomethylation
	1159	1940	A0A061I7Y1	ATPase family AAA domain-containing protein 1 OS=Cricetulus griseus OX=10029 GN=H671_3g9894 PE=3 SV=1	34096	152.32	33	28	20	17	24	3255.9	2161.7	1143.6	1773	7	7	8	11	3	10	Carbamidomethylation
	1159	1942	G3I542	ATPase family AAA domain-containing protein 1 OS=Cricetulus griseus OX=10029 GN=I79_018588 PE=4 SV=1	35334	152.32	32	27	20	16	24	3255.9	2161.7	1143.6	1773	7	7	8	11	3	10	Carbamidomethylation
	1346	2519	G3GVP7	ADP-sugar pyrophosphatase OS=Cricetulus griseus OX=10029 GN=I79_001795 PE=3 SV=1	24227	140.87	29	26	29	15	14	3255.6	2255.5	1337.5	1361.2	6	6	7	10	2	6
	1388	4063	G3H201	Replication protein A 32 kDa subunit OS=Cricetulus griseus OX=10029 GN=I79_004200 PE=3 SV=1	27524	145.68	30	30	21	21	21	3247.4	2266.9	1168.8	2569.2	4	4	5	10	5	3	Carbamidomethylation; Deamidation (NQ); Pyro-glu from Q
	1258	2115	G3I757	ADP-ribosylation factor-like protein 3 OS=Cricetulus griseus OX=10029 GN=I79_019342 PE=3 SV=1	20487	144.69	48	38	32	27	6	3246.3	2812.2	1247.5	206.91	7	7	12	8	6	1	N-Succinimidyl-2-morpholine acetate; Pyro-glu from Q
	1992	4470	G3HXU8	Fibroblast growth factor OS=Cricetulus griseus OX=10029 GN=I79_015863 PE=3 SV=1	37947	93.27	11	11	4	11	4	3225.6	1850.1	653.26	135.65	2	2	5	2	3	1	Carbamidomethylation; Oxidation (M)
	1992	4469	A0A3L7HYW3	NPM3 OS=Cricetulus griseus OX=10029 GN=CgPICR_007789 PE=3 SV=1	11952	93.27	34	34	14	34	14	3225.6	1850.1	653.26	135.65	2	2	5	2	3	1	Carbamidomethylation; Oxidation (M)
	422	547	G3HBI1	Peroxidase OS=Cricetulus griseus OX=10029 GN=I79_007809 PE=4 SV=1	165364	244.08	21	12	18	16	21	3212.9	5081.1	9145.5	11503	21	21	19	25	27	32	Carbamidomethylation; Oxidation (M); Deamidation (NQ)
	2156	5658	A0A3L7IGU0	Protein S100 OS=Cricetulus griseus OX=10029 GN=CgPICR_013622 PE=3 SV=1	13308	81.21	22	22	22	9	9	3182.1	1026.4	0	54.152	2	2	4	3	1	1	Deamidation (NQ); Ammonia-loss (C@N-term); Carbamidomethylation (DHKE X@N-term)
	2156	5657	A0A061II04	Protein S100 OS=Cricetulus griseus OX=10029 GN=H671_1g3381 PE=3 SV=1	11875	81.21	25	25	25	10	10	3182.1	1026.4	0	54.152	2	2	4	3	1	1	Deamidation (NQ); Ammonia-loss (C@N-term); Carbamidomethylation (DHKE X@N-term)
	2156	5656	G3HUU6	Protein S100 OS=Cricetulus griseus OX=10029 GN=H671_1g3381 PE=3 SV=1	11241	81.21	27	27	27	11	11	3182.1	1026.4	0	54.152	2	2	4	3	1	1	Deamidation (NQ); Ammonia-loss (C@N-term); Carbamidomethylation (DHKE X@N-term)
	1035	1595	G3H8Y0	Terpene cyclase/mutase family member OS=Cricetulus griseus OX=10029 GN=CgPICR_015984 PE=3 SV=1	83564	157.82	14	11	9	9	14	3179.6	1758.6	2554.9	5560.2	8	8	7	7	7	16
	1202	2822	G3H0B9	WD repeat-containing protein 61 OS=Cricetulus griseus OX=10029 GN=I79_003574 PE=4 SV=1	33577	141.26	28	18	28	27	27	3173.1	3348.9	2177.7	1945.9	5	5	7	10	6	6	Carbamidomethylation; Deamidation (NQ)
	1202	2824	A0A061I8X0	WD repeat-containing protein 61-like isoform 2 OS=Cricetulus griseus OX=10029 GN=H671_4g11830 PE=4 SV=1	37874	141.26	24	16	24	24	24	3173.1	3348.9	2177.7	1945.9	5	5	7	10	6	6	Carbamidomethylation; Deamidation (NQ)
	1202	2823	A0A3L7HNT0	WDR61 OS=Cricetulus griseus OX=10029 GN=CgPICR_013738 PE=4 SV=1	35132	141.26	26	17	26	26	26	3173.1	3348.9	2177.7	1945.9	5	5	7	10	6	6	Carbamidomethylation; Deamidation (NQ)
	819	2749	G3I783	Heterogeneous nuclear ribonucleoprotein D-like OS=Cricetulus griseus OX=10029 GN=I79_019368 PE=4 SV=1	30170	159.85	36	18	18	18	36	3172	1745.2	847.21	1891.8	9	6	11	14	9	17	Carbamidomethylation; Oxidation (M)
	819	2750	A0A3L7IMS3	HNRNPDL OS=Cricetulus griseus OX=10029 GN=CgPICR_018363 PE=4 SV=1	33575	159.85	33	16	16	16	33	3172	1745.2	847.21	1891.8	9	6	11	14	9	17	Carbamidomethylation; Oxidation (M)
	1301	2283	G3I3H2	60S acidic ribosomal protein P2 OS=Cricetulus griseus OX=10029 GN=CgPICR_009657 PE=3 SV=1	11681	166.04	95	77	81	17	17	3165	1873.5	414.39	338.31	7	6	16	7	2	1	Oxidation (M)
	883	2275	G3ILI6	26S proteasome non-ATPase regulatory subunit 3 OS=Cricetulus griseus OX=10029 GN=I79_024752 PE=4 SV=1	13918	155.72	49	45	49	49	45	3162.7	2000.1	913.95	1434.2	5	3	15	15	10	7
	2233	4248	G3I6J6	Peptidylprolyl isomerase OS=Cricetulus griseus OX=10029 GN=CgPICR_000145 PE=4 SV=1	22394	86.27	18	18	9	9	9	3156.5	2090.3	1715.1	959.64	2	2	4	1	2	1	Carbamidomethylation; Oxidation (M)
	1486	1710	A0A3L7HV26	Sorting nexin-1 OS=Cricetulus griseus OX=10029 GN=CgPICR_005244 PE=3 SV=1	53259	118.65	15	13	7	4	12	3154.4	1608.1	246.95	2193.3	6	4	6	5	2	6	Oxidation (M); Deamidation (NQ)
	1486	1711	G3H530	Sorting nexin-1 OS=Cricetulus griseus OX=10029 GN=I79_005399 PE=3 SV=1	58922	118.65	14	12	7	4	11	3154.4	1608.1	246.95	2193.3	6	4	6	5	2	6	Oxidation (M); Deamidation (NQ)
	35	488	G3GRQ1	Tubulin beta-3 chain OS=Cricetulus griseus OX=10029 GN=I79_000194 PE=3 SV=1	85500	253.56	28	20	28	20	23	3138.8	31658	34239	7465	25	5	341	246	207	242	Carbamidomethylation; Oxidation (M); Deamidation (NQ); Acetylation (N-term); Amidation; 10 more
	1280	2654	G3I486	Heterochromatin protein 1-binding protein 3 OS=Cricetulus griseus OX=10029 GN=I79_018263 PE=4 SV=1	62229	150.5	12	10	8	7	8	3137.7	2141.8	2016.7	1586.8	7	7	12	5	5	5	Oxidation (M)
	1852	4077	A0A3L7IGI4	Calpactin I light chain OS=Cricetulus griseus OX=10029 GN=CgPICR_013623 PE=4 SV=1	16555	91.39	21	21	11	11	0	3134.3	650.68	247.5		2	2	6	3	4	0
	1852	4079	A0A061IKI0	Calpactin I light chain OS=Cricetulus griseus OX=10029 GN=H671_1g3382 PE=4 SV=1	20883	91.39	17	17	9	9	0	3134.3	650.68	247.5		2	2	6	3	4	0
	1852	4078	A0A061ILN9	Calpactin I light chain OS=Cricetulus griseus OX=10029 GN=H671_1g3382 PE=4 SV=1	19212	91.39	19	19	10	10	0	3134.3	650.68	247.5		2	2	6	3	4	0
	1852	4075	G3HUU7	Calpactin I light chain OS=Cricetulus griseus OX=10029 GN=I79_014715 PE=4 SV=1	11247	91.39	32	32	18	18	0	3134.3	650.68	247.5		2	2	6	3	4	0
	1901	4653	A0A3L7GMZ6	Proteasome subunit beta OS=Cricetulus griseus OX=10029 GN=CgPICR_003628 PE=3 SV=1	25241	96.75	25	9	25	4	9	3119.9	1436.8	696.86	1006	3	3	4	4	1	3
	1643	3613	A0A3L7HNA2	Superoxide dismutase [Cu-Zn] OS=Cricetulus griseus OX=10029 GN=CgPICR_016315 PE=3 SV=1	20553	126.67	27	27	22	22	0	3113.9	1980.6	1102.6		4	4	9	5	2	0	Carbamidomethylation
	839	703	G3H316	AP-3 complex subunit beta OS=Cricetulus griseus OX=10029 GN=I79_004622 PE=3 SV=1	121021	175.82	13	12	8	7	13	3102.7	1100.9	762.33	3259.2	10	10	15	12	8	15	Carbamidomethylation
	2642	6949	A0A061IKB4	WD repeat-containing protein 3 OS=Cricetulus griseus OX=10029 GN=H671_1g2040 PE=4 SV=1	105798	53.47	3	3	2	0	0	3100.8	547.36			2	2	3	1	0	0	Carbamidomethylation
	2642	6914	G3H916	WD repeat-containing protein 3 OS=Cricetulus griseus OX=10029 GN=I79_006877 PE=4 SV=1	73725	53.47	4	4	3	0	0	3100.8	547.36			2	2	3	1	0	0	Carbamidomethylation
	2642	6942	A0A3L7IH93	WDR3 OS=Cricetulus griseus OX=10029 GN=CgPICR_014517 PE=4 SV=1	103593	53.47	3	3	2	0	0	3100.8	547.36			2	2	3	1	0	0	Carbamidomethylation
	1175	2356	G3IFK1	Flap endonuclease 1 OS=Cricetulus griseus OX=10029 GN=FEN1 PE=3 SV=1	46307	140.46	21	16	16	16	13	3094.2	828.54	823.86	1194.1	6	6	9	7	8	7
	1188	3261	A0A3L7HZH4	TECR OS=Cricetulus griseus OX=10029 GN=CgPICR_020568 PE=3 SV=1	39016	134.98	15	12	12	9	15	3091.1	2040.1	1678.7	2869.5	5	5	7	8	8	8	Carbamidomethylation; Deamidation (NQ)
	1188	3269	G3HD22	Trans-2 3-enoyl-CoA reductase OS=Cricetulus griseus OX=10029 GN=I79_008395 PE=3 SV=1	41927	134.98	14	11	11	8	14	3091.1	2040.1	1678.7	2869.5	5	5	7	8	8	8	Carbamidomethylation; Deamidation (NQ)
	1188	3236	A0A061ICK4	Trans-2 3-enoyl-CoA reductase-like protein OS=Cricetulus griseus OX=10029 GN=H671_3g9863 PE=4 SV=1	29303	134.98	20	16	16	12	20	3091.1	2040.1	1678.7	2869.5	5	5	7	8	8	8	Carbamidomethylation; Deamidation (NQ)
	1324	2259	A0A098KXA8	Far upstream element-binding protein 1 OS=Cricetulus griseus OX=10029 GN=H671_1g1605 PE=4 SV=1	73729	118.01	10	10	7	5	5	3089.1	2024	790.12	1117.2	6	5	6	5	8	5	Deamidation (NQ); Biotinylation; Ammonia-loss (C@N-term); Carbamidomethylation (DHKE X@N-term)
	1324	2463	A0A098KXF1	Far upstream element-binding protein 1 OS=Cricetulus griseus OX=10029 GN=H671_1g1605 PE=4 SV=1	69537	118.01	10	10	7	5	5	3089.1	2024	790.12	1117.2	6	5	6	5	8	5	Deamidation (NQ); Biotinylation; Ammonia-loss (C@N-term); Carbamidomethylation (DHKE X@N-term)
	1324	2258	A0A098KXH1	Far upstream element-binding protein 1 OS=Cricetulus griseus OX=10029 GN=H671_1g1605 PE=4 SV=1	68121	118.01	11	11	7	5	5	3089.1	2024	790.12	1117.2	6	5	6	5	8	5	Deamidation (NQ); Biotinylation; Ammonia-loss (C@N-term); Carbamidomethylation (DHKE X@N-term)
	1324	2464	A0A3L7IDD9	FUBP1 OS=Cricetulus griseus OX=10029 GN=CgPICR_017063 PE=4 SV=1	71877	118.01	10	10	7	5	5	3089.1	2024	790.12	1117.2	6	5	6	5	8	5	Deamidation (NQ); Biotinylation; Ammonia-loss (C@N-term); Carbamidomethylation (DHKE X@N-term)
	936	1473	A0A3L7IP56	FACT complex subunit OS=Cricetulus griseus OX=10029 GN=CgPICR_017412 PE=3 SV=1	114011	190.99	13	9	9	7	11	3042	2999.6	3936.3	8195	10	10	12	8	8	15	Carbamidomethylation; Deamidation (NQ)
	936	1474	A0A061IP93	FACT complex subunit OS=Cricetulus griseus OX=10029 GN=H671_1g2255 PE=3 SV=1	118297	190.99	13	9	8	7	11	3042	2999.6	3936.3	8195	10	10	12	8	8	15	Carbamidomethylation; Deamidation (NQ)
	1155	2387	G3GYJ9	ADP-ribosylation factor GTPase-activating protein 2 OS=Cricetulus griseus OX=10029 GN=I79_002879 PE=4 SV=1	56744	143.95	16	16	11	8	9	3020.1	1612.2	1074.4	1199.2	6	6	12	7	7	6	Oxidation (M); Deamidation (NQ); Acetylation (Protein N-term)
	954	1643	A0A3L7I989	CDC23 OS=Cricetulus griseus OX=10029 GN=CgPICR_011077 PE=4 SV=1	65157	151.22	29	24	24	13	20	3017	2240.4	1283.6	1508	11	11	15	8	4	13	Carbamidomethylation; Acetylation (Protein N-term); Amidation; Pyro-glu from Q
	1257	1523	A0A3L7I2F9	Ribosome biogenesis protein BOP1 OS=Cricetulus griseus OX=10029 GN=BOP1 PE=3 SV=1	70448	138.51	19	17	8	6	8	2972.7	997.88	343.22	1076.5	7	7	13	4	5	6	Carbamidomethylation; Deamidation (NQ)
	1257	1526	G3HWM5	Ribosome biogenesis protein BOP1 OS=Cricetulus griseus OX=10029 GN=BOP1 PE=3 SV=1	82657	138.51	16	15	7	5	6	2972.7	997.88	343.22	1076.5	7	7	13	4	5	6	Carbamidomethylation; Deamidation (NQ)
	760	1142	G3I8W0	SMU1 OS=Cricetulus griseus OX=10029 GN=CgPICR_003198 PE=4 SV=1	57544	188.48	26	26	18	14	18	2969.7	2970.2	1658.6	3269.1	9	9	16	12	13	16	Carbamidomethylation; Deamidation (NQ); Acetylation (Protein N-term)
	760	1143	Q76B40	WD40 repeat-containing protein SMU1 OS=Cricetulus griseus OX=10029 GN=SMU1 PE=1 SV=1	57544	188.48	26	26	18	14	18	2969.7	2970.2	1658.6	3269.1	9	9	16	12	13	16	Carbamidomethylation; Deamidation (NQ); Acetylation (Protein N-term)
	1253	1492	A0A3L7GUW7	DCTN4 OS=Cricetulus griseus OX=10029 GN=CgPICR_014031 PE=4 SV=1	52352	132.37	17	17	12	12	17	2968.2	1964.9	1546.6	3476	6	6	9	4	5	10	Carbamidomethylation
	1716	4364	A0A3L7HCC4	STUB1 OS=Cricetulus griseus OX=10029 GN=CgPICR_010573 PE=4 SV=1	30073	94.59	12	9	9	9	12	2966.8	2365.2	2035.6	3263.2	3	3	2	3	2	7	Carbamidomethylation
	1211	2548	G3IEK1	Arp2/3 complex 34 kDa subunit OS=Cricetulus griseus OX=10029 GN=I79_022148 PE=3 SV=1	34347	136.34	37	14	30	18	28	2966.1	1566.2	59.25	3123	7	7	7	10	3	10	Carbamidomethylation; Oxidation (M)
	1877	1903	A0A3L7GM56	Thioredoxin domain-containing protein 17 OS=Cricetulus griseus OX=10029 GN=CgPICR_003594 PE=4 SV=1	13847	161.99	58	58	15	25	0	2959.4	200.05	191.18		6	6	9	1	2	0	Carbamidomethylation
	1877	1904	G3HSA7	Thioredoxin domain-containing protein 17 OS=Cricetulus griseus OX=10029 GN=I79_013736 PE=4 SV=1	19633	161.99	40	40	10	18	0	2959.4	200.05	191.18		6	6	9	1	2	0	Carbamidomethylation
	1338	3502	G3GRT8	Diphosphomevalonate decarboxylase OS=Cricetulus griseus OX=10029 GN=CgPICR_015866 PE=3 SV=1	43838	123.12	24	20	18	20	14	2958	1065.2	1511	2961.2	5	5	7	8	6	4	Carbamidomethylation; Acetylation (Protein N-term)
	1242	2517	G3H7I9	Torsin-1A-interacting protein 1 OS=Cricetulus griseus OX=10029 GN=I79_006321 PE=3 SV=1	66823	149.75	17	14	15	17	16	2953.7	1529.9	1774.1	1724.1	7	7	5	8	8	8	Carbamidomethylation; Ammonia-loss (C@N-term); Carbamidomethylation (DHKE X@N-term)
	929	949	A0A3L7ICX7	PDLIM5 OS=Cricetulus griseus OX=10029 GN=CgPICR_004161 PE=4 SV=1	72887	192.04	21	19	14	5	17	2949.8	1029.5	714.04	1526.4	9	9	19	6	7	12	Carbamidomethylation; Oxidation (HW)
	1083	1675	G3I7H7	Acyl-CoA dehydrogenase family member 9 mitochondrial OS=Cricetulus griseus OX=10029 GN=I79_019466 PE=3 SV=1	69002	154.66	20	18	18	14	12	2935.5	1787.1	962.33	1860.1	8	8	9	10	8	8	Carbamidomethylation; Deamidation (NQ); Amidation
	1083	1674	A0A061IML4	Acyl-CoA dehydrogenase family member 9 OS=Cricetulus griseus OX=10029 GN=H671_1g1314 PE=3 SV=1	69016	154.66	20	18	18	14	12	2935.5	1787.1	962.33	1860.1	8	8	9	10	8	8	Carbamidomethylation; Deamidation (NQ); Amidation
	1083	1673	A0A061IRB7	Acyl-CoA dehydrogenase family member 9 OS=Cricetulus griseus OX=10029 GN=H671_1g1314 PE=3 SV=1	65970	154.66	21	19	19	15	12	2935.5	1787.1	962.33	1860.1	8	8	9	10	8	8	Carbamidomethylation; Deamidation (NQ); Amidation
	843	785	A0A3L7HSR6	RAVER1 OS=Cricetulus griseus OX=10029 GN=CgPICR_019661 PE=4 SV=1	78530	178.55	30	25	12	7	22	2922.3	729.87	427.7	1636.6	11	11	19	8	5	14	Carbamidomethylation; Deamidation (NQ)
	843	786	G3H6D0	Ribonucleoprotein PTB-binding 1 OS=Cricetulus griseus OX=10029 GN=I79_005885 PE=4 SV=1	80558	178.55	29	25	12	7	21	2922.3	729.87	427.7	1636.6	11	11	19	8	5	14	Carbamidomethylation; Deamidation (NQ)
	843	783	A0A061I4R2	Ribonucleoprotein PTB-binding 1-like protein OS=Cricetulus griseus OX=10029 GN=H671_4g13235 PE=4 SV=1	74325	178.55	32	27	13	8	24	2922.3	729.87	427.7	1636.6	11	11	19	8	5	14	Carbamidomethylation; Deamidation (NQ)
	1322	3296	G3GWE6	Cell growth-regulating nucleolar protein OS=Cricetulus griseus OX=10029 GN=CgPICR_004404 PE=4 SV=1	43169	99.76	14	14	4	4	8	2918.1	1004.8	956.78	923.64	3	3	11	5	6	4	Carbamidomethylation
	629	904	A0A3L7GVZ2	NARS OS=Cricetulus griseus OX=10029 GN=CgPICR_013988 PE=4 SV=1	61162	186.98	25	25	11	8	15	2917.6	183.85		119.1	9	4	30	20	11	10	Carbamidomethylation; Oxidation (M)
	976	1966	A0A061I786	Nucleolar and coiled-body phosphoprotein 1-like isoform 1 OS=Cricetulus griseus OX=10029 GN=H671_3g10210 PE=4 SV=1	75559	154.37	12	12	9	9	12	2915.5	3135.1	1751.2	2418.5	8	8	13	11	7	10
	976	1964	A0A061IAR9	Nucleolar and coiled-body phosphoprotein 1-like isoform 1 OS=Cricetulus griseus OX=10029 GN=H671_3g10210 PE=4 SV=1	73478	154.37	12	12	10	10	12	2915.5	3135.1	1751.2	2418.5	8	8	13	11	7	10
	976	1963	A0A061IBQ5	Nucleolar and coiled-body phosphoprotein 1-like isoform 1 OS=Cricetulus griseus OX=10029 GN=H671_3g10210 PE=4 SV=1	73219	154.37	12	12	10	10	12	2915.5	3135.1	1751.2	2418.5	8	8	13	11	7	10
	976	1965	G3HXV5	Nucleolar phosphoprotein p130 OS=Cricetulus griseus OX=10029 GN=I79_015870 PE=4 SV=1	73456	154.37	12	12	10	10	12	2915.5	3135.1	1751.2	2418.5	8	8	13	11	7	10
	1149	970	A0A3L7HRA8	NIT2 (Fragment) OS=Cricetulus griseus OX=10029 GN=CgPICR_001950 PE=4 SV=1	30250	162.55	53	53	44	40	36	2910	1736.7	1190.6	890.6	10	10	13	8	6	5	Carbamidomethylation; Deamidation (NQ)
	1149	973	G3HMN4	Omega-amidase NIT2 OS=Cricetulus griseus OX=10029 GN=I79_012003 PE=4 SV=1	30537	162.55	53	53	43	39	36	2910	1736.7	1190.6	890.6	10	10	13	8	6	5	Carbamidomethylation; Deamidation (NQ)
	1149	972	A0A061I7G3	Omega-amidase NIT2-like protein OS=Cricetulus griseus OX=10029 GN=H671_4g12380 PE=4 SV=1	30553	162.55	53	53	43	39	36	2910	1736.7	1190.6	890.6	10	10	13	8	6	5	Carbamidomethylation; Deamidation (NQ)
	1024	1460	G3HU90	Inositol 1 3 4-trisphosphate 5/6-kinase OS=Cricetulus griseus OX=10029 GN=I79_014498 PE=3 SV=1	43097	158.28	27	27	24	24	24	2904.4	1013.1	971.43	2875.5	6	6	11	7	12	8	Carbamidomethylation; Deamidation (NQ)
	1243	2789	A0A3L7HFA3	ARHGAP1 OS=Cricetulus griseus OX=10029 GN=CgPICR_001733 PE=4 SV=1	49632	129.1	20	16	16	13	15	2902.5	1668.1	1422.9	2585.1	7	7	9	7	4	7	Oxidation (M); Pyro-glu from Q
	1243	2790	G3GYJ1	Rho GTPase-activating protein 1 OS=Cricetulus griseus OX=10029 GN=I79_002870 PE=4 SV=1	50457	129.1	20	16	16	13	15	2902.5	1668.1	1422.9	2585.1	7	7	9	7	4	7	Oxidation (M); Pyro-glu from Q
	2059	4273	A0A061I3N6	PFDN2 OS=Cricetulus griseus OX=10029 GN=CgPICR_010236 PE=3 SV=1	16698	87.86	17	17	17	9	9	2894.8	2333.7	1188	499.13	2	2	2	5	2	1
	979	1618	A0A061IMF9	AP-1 complex subunit mu-1-like protein OS=Cricetulus griseus OX=10029 GN=H671_1g1642 PE=3 SV=1	57777	139.22	20	19	17	10	14	2890.9	1912.9	1129.9	1825.4	8	8	11	15	8	6	Carbamidomethylation; Acetylation (Protein N-term)
	979	1617	A0A061IPG8	AP-1 complex subunit mu-1-like protein OS=Cricetulus griseus OX=10029 GN=H671_1g1642 PE=3 SV=1	53545	139.22	21	21	18	11	15	2890.9	1912.9	1129.9	1825.4	8	8	11	15	8	6	Carbamidomethylation; Acetylation (Protein N-term)
	1241	2344	A0A3L7HEW8	FAM98B OS=Cricetulus griseus OX=10029 GN=CgPICR_001612 PE=3 SV=1	24963	154.1	43	32	32	26	24	2888.9	1866.2	1527.2	1356.3	7	6	10	7	5	6	Carbamidomethylation
	1241	2346	G3HHV6	Protein FAM98B OS=Cricetulus griseus OX=10029 GN=I79_010217 PE=3 SV=1	34640	154.1	31	23	23	19	17	2888.9	1866.2	1527.2	1356.3	7	6	10	7	5	6	Carbamidomethylation
	1987	4023	G3H495	Peptidylprolyl isomerase OS=Cricetulus griseus OX=10029 GN=CgPICR_016175 PE=4 SV=1	43704	104.04	8	8	8	8	8	2880.6	2111.9	2161.1	2337	2	2	3	2	3	3
	1987	4022	A0A061IQX4	Peptidylprolyl isomerase OS=Cricetulus griseus OX=10029 GN=H671_1g1142 PE=4 SV=1	43617	104.04	8	8	8	8	8	2880.6	2111.9	2161.1	2337	2	2	3	2	3	3
	1383	3196	G3IGZ8	Torsin-1B OS=Cricetulus griseus OX=10029 GN=I79_023076 PE=3 SV=1	18318	124.49	30	26	26	22	30	2871.9	2071.5	1669.6	2961.8	4	4	4	5	6	9
	1392	1667	P55262	Adenosine kinase OS=Cricetulus griseus OX=10029 GN=ADK PE=1 SV=2	40294	137.53	28	28	9	5	9	2866.7	1522.9	967.67	1874.2	8	8	10	4	4	5	Carbamidomethylation
	1392	1666	G3GWQ3	Adenosine kinase OS=Cricetulus griseus OX=10029 GN=I79_002182 PE=3 SV=1	40246	137.53	28	28	9	5	9	2866.7	1522.9	967.67	1874.2	8	8	10	4	4	5	Carbamidomethylation
	945	1082	A0A3L7I351	Structural maintenance of chromosomes protein 2 OS=Cricetulus griseus OX=10029 GN=CgPICR_003065 PE=3 SV=1	131337	166.96	12	10	7	6	10	2858.9	1462.1	1139.6	4297	11	11	10	9	7	17	Carbamidomethylation; Deamidation (NQ); Pyro-glu from Q
	1053	1221	G3HT77	Cytoplasmic FMR1-interacting protein OS=Cricetulus griseus OX=10029 GN=I79_014098 PE=3 SV=1	145275	161.5	9	7	7	7	8	2851.1	3528.4	2771.4	3614.2	10	10	10	8	7	11	Carbamidomethylation; Oxidation (M)
	613	473	A0A3L7I8K3	Histidine--tRNA ligase OS=Cricetulus griseus OX=10029 GN=CgPICR_011116 PE=3 SV=1	73379	202.19	24	24	18	16	23	2849.6	1118.3	974	1611.3	15	3	26	22	8	17	Carbamidomethylation; Acetylation (Protein N-term)
	2056	4128	A0A061I1N4	Uncharacterized protein OS=Cricetulus griseus OX=10029 GN=H671_4g13415 PE=3 SV=1	17209	91.8	24	24	24	15	24	2844.7	1452.6	1084.4	927.76	2	2	2	3	2	3
	1337	2094	G3HS21	GTP:AMP phosphotransferase AK3 mitochondrial OS=Cricetulus griseus OX=10029 GN=AK3 PE=3 SV=1	25426	133.12	41	41	30	30	17	2829.4	1367	382.16	993.58	5	5	9	8	4	4	Carbamidomethylation
	1337	2093	A0A3L7HYZ4	Nucleoside-diphosphate kinase OS=Cricetulus griseus OX=10029 GN=CgPICR_006609 PE=3 SV=1	20952	133.12	51	51	37	37	21	2829.4	1367	382.16	993.58	5	5	9	8	4	4	Carbamidomethylation
	1409	2244	G3HD21	DNAJB1 OS=Cricetulus griseus OX=10029 GN=CgPICR_020569 PE=4 SV=1	38023	161.09	20	17	13	16	20	2827.6	1644.7	1319.6	3163.1	6	6	5	6	6	6	Carbamidomethylation
	646	840	G3HNK4	Dihydropyrimidinase-related protein 2 OS=Cricetulus griseus OX=10029 GN=I79_012342 PE=3 SV=1	62248	200.04	34	27	26	26	32	2824.5	2571.6	2940.7	3448.9	12	9	16	17	15	23	Carbamidomethylation; Oxidation (M); Pyro-glu from Q
	1461	3120	G3II27	Nuclear RNA export factor 1 OS=Cricetulus griseus OX=10029 GN=H671_3g9643 PE=3 SV=1	70759	117.77	10	10	7	5	7	2820.1	1484.2	991.65	1241	4	4	8	4	4	5	Carbamidomethylation; Deamidation (NQ); Dehydration; Ammonia-loss (N)
	1461	3119	A0A061IF78	Nuclear RNA export factor 1-like protein OS=Cricetulus griseus OX=10029 GN=H671_3g9643 PE=3 SV=1	70203	117.77	10	10	7	5	7	2820.1	1484.2	991.65	1241	4	4	8	4	4	5	Carbamidomethylation; Deamidation (NQ); Dehydration; Ammonia-loss (N)
	1461	3121	A0A3L7HYA4	NXF1 OS=Cricetulus griseus OX=10029 GN=CgPICR_009400 PE=3 SV=1	72216	117.77	10	10	7	5	7	2820.1	1484.2	991.65	1241	4	4	8	4	4	5	Carbamidomethylation; Deamidation (NQ); Dehydration; Ammonia-loss (N)
	1690	2941	A0A3L7HIN4	PRP6 homolog (Fragment) OS=Cricetulus griseus OX=10029 GN=CgPICR_018049 PE=4 SV=1	62324	117.64	9	7	5	5	9	2819.5	1431.6	1054	1724.6	4	2	4	3	2	6
	569	895	A0A3L7HV25	PPP2R1B OS=Cricetulus griseus OX=10029 GN=CgPICR_006019 PE=4 SV=1	72656	206.16	24	20	22	22	15	2815.8	2146.2	1534.1	1845.8	13	6	19	21	24	17	Carbamidomethylation; Oxidation (M)
	569	894	G3H2G5	Serine/threonine-protein phosphatase 2A 65 kDa regulatory subunit A beta isoform OS=Cricetulus griseus OX=10029 GN=I79_004378 PE=4 SV=1	65978	206.16	27	22	24	24	16	2815.8	2146.2	1534.1	1845.8	13	6	19	21	24	17	Carbamidomethylation; Oxidation (M)
	1662	3250	A0A061IHA4	DNA polymerase delta subunit 3 OS=Cricetulus griseus OX=10029 GN=H671_3g8896 PE=4 SV=1	54798	123.3	13	9	9	6	6	2810.1	597.92	129.28	395.07	5	5	6	5	2	2	Carbamidomethylation; Acetylation (K); Acetylation (Protein N-term); Phosphorylation (STY)
	1662	3247	G3I9M7	DNA polymerase delta subunit 3 OS=Cricetulus griseus OX=10029 GN=H671_3g8896 PE=4 SV=1	50840	123.3	14	10	10	6	6	2810.1	597.92	129.28	395.07	5	5	6	5	2	2	Carbamidomethylation; Acetylation (K); Acetylation (Protein N-term); Phosphorylation (STY)
	963	1465	A0A061HZ28	COP9 signalosome complex subunit 2 OS=Cricetulus griseus OX=10029 GN=H671_6g15681 PE=3 SV=1	52794	173.35	25	20	20	11	13	2809	1734	1076.4	701.28	8	8	14	12	5	10	Carbamidomethylation; Deamidation (NQ)
	1209	2883	G3I4H5	Serine/threonine-protein phosphatase OS=Cricetulus griseus OX=10029 GN=CgPICR_017700 PE=3 SV=1	35080	144.9	27	22	12	9	21	2807.9	0	342.95	307.73	8	6	13	4	5	8	Carbamidomethylation; Acetylation (Protein N-term); Pyro-glu from Q
	1068	1229	A0A3L7GN19	Flotillin OS=Cricetulus griseus OX=10029 GN=CgPICR_003490 PE=3 SV=1	52998	191.7	32	30	17	11	18	2807	739.96	433.55	1544.2	11	11	12	11	4	9	Ammonia-loss (C@N-term)
	1068	1228	G3I7X1	Flotillin OS=Cricetulus griseus OX=10029 GN=I79_019620 PE=3 SV=1	47068	191.7	36	33	20	12	21	2807	739.96	433.55	1544.2	11	11	12	11	4	9	Ammonia-loss (C@N-term)
	1488	1564	A0A3L7IEA6	RNA 3'-terminal phosphate cyclase OS=Cricetulus griseus OX=10029 GN=CgPICR_004036 PE=3 SV=1	51900	143.54	20	20	9	9	12	2806.8	1688.6	988.09	1494.7	6	6	6	4	3	7	Carbamidomethylation
	1066	1884	A0A061IES5	Kelch-like protein 36 OS=Cricetulus griseus OX=10029 GN=H671_3g8749 PE=4 SV=1	163462	147.87	6	6	6	3	6	2806.2	1353.3	754.58	1794.6	6	6	8	11	6	11	Carbamidomethylation; Pyro-glu from Q
	1066	1882	A0A061IFQ4	Ubiquitin carboxyl-terminal hydrolase OS=Cricetulus griseus OX=10029 GN=H671_3g8749 PE=3 SV=1	88354	147.87	11	11	11	6	11	2806.2	1353.3	754.58	1794.6	6	6	8	11	6	11	Carbamidomethylation; Pyro-glu from Q
	1066	1881	A0A061IHT4	Ubiquitin carboxyl-terminal hydrolase OS=Cricetulus griseus OX=10029 GN=H671_3g8749 PE=3 SV=1	84906	147.87	11	11	11	6	11	2806.2	1353.3	754.58	1794.6	6	6	8	11	6	11	Carbamidomethylation; Pyro-glu from Q
	1066	1880	G3GRX2	Ubiquitin carboxyl-terminal hydrolase OS=Cricetulus griseus OX=10029 GN=I79_000267 PE=3 SV=1	84879	147.87	11	11	11	6	11	2806.2	1353.3	754.58	1794.6	6	6	8	11	6	11	Carbamidomethylation; Pyro-glu from Q
	566	592	A0A061IQA4	AP complex subunit beta OS=Cricetulus griseus OX=10029 GN=H671_1g1182 PE=3 SV=1	104247	221.07	32	19	16	15	23	2804.2	470.81	1403.4	1972.6	22	10	20	17	11	28	Carbamidomethylation; Oxidation (M); Deamidation (NQ); Ammonia-loss (C@N-term); Carbamidomethylation (DHKE X@N-term); 2 more
	566	591	A0A061IQW5	AP complex subunit beta OS=Cricetulus griseus OX=10029 GN=H671_1g1182 PE=3 SV=1	102221	221.07	33	19	16	15	23	2804.2	470.81	1403.4	1972.6	22	10	20	17	11	28	Carbamidomethylation; Oxidation (M); Deamidation (NQ); Ammonia-loss (C@N-term); Carbamidomethylation (DHKE X@N-term); 2 more
	566	590	A0A061IRD9	AP complex subunit beta OS=Cricetulus griseus OX=10029 GN=H671_1g1182 PE=3 SV=1	101505	221.07	33	19	17	15	23	2804.2	470.81	1403.4	1972.6	22	10	20	17	11	28	Carbamidomethylation; Oxidation (M); Deamidation (NQ); Ammonia-loss (C@N-term); Carbamidomethylation (DHKE X@N-term); 2 more
	1749	4497	A0A061HX82	PRA1 family protein OS=Cricetulus griseus OX=10029 GN=CgPICR_014135 PE=3 SV=1	19458	72.11	16	16	6	16	6	2800.7	2233.8	2372.1	2114.8	2	2	5	3	5	2	Oxidation (M)
	1814	2783	A0A3L7HPF4	O-phosphoserine phosphohydrolase OS=Cricetulus griseus OX=10029 GN=CgPICR_012144 PE=3 SV=1	29003	90.56	18	18	15	9	9	2794.8	2476.8	2039.6	1638.1	4	4	4	3	4	2	Oxidation (M)
	1814	2782	G3I2M2	O-phosphoserine phosphohydrolase OS=Cricetulus griseus OX=10029 GN=I79_017662 PE=3 SV=1	27773	90.56	19	19	16	10	10	2794.8	2476.8	2039.6	1638.1	4	4	4	3	4	2	Oxidation (M)
	1099	863	A0A3L7H754	EHD2 OS=Cricetulus griseus OX=10029 GN=CgPICR_021143 PE=4 SV=1	59970	169.24	22	18	10	7	10	2791.4	2608.8	1541.5	1831.8	10	9	13	7	5	7	Carbamidomethylation
	1335	1888	G3ILM5	Centromere/kinetochore protein zw10-like OS=Cricetulus griseus OX=10029 GN=I79_024795 PE=3 SV=1	88464	169.72	16	11	7	4	11	2790.7	59.453	238.22	1527.6	8	8	10	4	4	7	Carbamidomethylation; Acetylation (Protein N-term)
	2155	4881	A0A3L7HT19	PAFAH1B2 OS=Cricetulus griseus OX=10029 GN=CgPICR_005977 PE=4 SV=1	24032	70.52	13	13	13	13	13	2786.5	1986.4	1826.2	950.85	2	2	2	2	2	3
	406	415	G3GW88	Serine/threonine-protein phosphatase OS=Cricetulus griseus OX=10029 GN=I79_002008 PE=3 SV=1	34121	231.66	57	57	51	33	47	2785.5	1574.5	661.35	2345.4	16	4	36	27	20	27	Carbamidomethylation; Deamidation (NQ); Acetylation (N-term); Phosphorylation (STY); Pyro-glu from Q
	1274	2229	A0A3L7IH27	UBAP2L OS=Cricetulus griseus OX=10029 GN=CgPICR_013567 PE=4 SV=1	112342	142.06	9	7	7	5	7	2781.2	1147.3	857.53	2822.6	5	5	5	8	3	11	Deamidation (NQ)
	1274	2230	A0A3L7II37	UBAP2L OS=Cricetulus griseus OX=10029 GN=CgPICR_013567 PE=4 SV=1	114447	142.06	9	7	7	5	7	2781.2	1147.3	857.53	2822.6	5	5	5	8	3	11	Deamidation (NQ)
	1171	1417	A0A061IR79	Exportin-5 OS=Cricetulus griseus OX=10029 GN=H671_1g1530 PE=4 SV=1	133448	157.37	9	7	6	6	6	2777.3	2116.5	622.72	2260.4	8	8	7	9	8	7	Carbamidomethylation; Oxidation (M)
	1171	1418	G3HYU7	Exportin-5 OS=Cricetulus griseus OX=10029 GN=I79_016239 PE=4 SV=1	136734	157.37	9	7	6	5	6	2777.3	2116.5	622.72	2260.4	8	8	7	9	8	7	Carbamidomethylation; Oxidation (M)
	1434	3002	A0A061IFU4	Hydroxysteroid dehydrogenase-like protein 2 OS=Cricetulus griseus OX=10029 GN=H671_2g5760 PE=4 SV=1	30455	119.46	19	19	19	19	19	2776	1740.4	1966	2058.4	3	3	8	5	4	5	Carbamidomethylation
	1434	2923	G3HPK0	Hydroxysteroid dehydrogenase-like protein 2 OS=Cricetulus griseus OX=10029 GN=I79_012714 PE=4 SV=1	56338	119.46	10	10	10	10	10	2776	1740.4	1966	2058.4	3	3	8	5	4	5	Carbamidomethylation
	1369	2240	A0A061IAY3	Non-specific serine/threonine protein kinase OS=Cricetulus griseus OX=10029 GN=H671_4g11873 PE=3 SV=1	56725	128.21	17	12	14	3	12	2758.8	1362.7	808.58	2666.9	5	5	8	8	2	5
	1292	3093	G3ILB1	Thioredoxin-related transmembrane protein 1 OS=Cricetulus griseus OX=10029 GN=I79_024675 PE=4 SV=1	31382	105.98	13	13	9	9	13	2752.9	1277	1175.7	3109.3	3	3	8	9	4	6	Carbamidomethylation
	1292	3094	A0A3L7HJI6	TMX1 OS=Cricetulus griseus OX=10029 GN=CgPICR_008235 PE=4 SV=1	37215	105.98	11	11	8	8	11	2752.9	1277	1175.7	3109.3	3	3	8	9	4	6	Carbamidomethylation
	1297	2006	G3ID93	WD repeat-containing protein 5 OS=Cricetulus griseus OX=10029 GN=I79_021666 PE=4 SV=1	36589	116.6	24	24	20	12	20	2751.1	1683.5	1430.7	2130.4	5	5	7	6	8	5	Carbamidomethylation
	1494	2907	A0A3L7HIJ7	DAZAP1 OS=Cricetulus griseus OX=10029 GN=CgPICR_013069 PE=4 SV=1	51274	126.88	14	10	6	11	6	2734.1	663.16	701	1381.5	4	4	5	3	3	8	Carbamidomethylation; Oxidation (M)
	1422	1593	G3IKW4	GDP-4-keto-6-deoxy-D-mannose-3 5-epimerase-4-reductase OS=Cricetulus griseus OX=10029 GN=CgPICR_014908 PE=3 SV=1	35837	146.9	30	30	7	5	21	2733.6	880.04	616.61	2365.3	7	7	7	3	1	10	Carbamidomethylation; Deamidation (NQ); Ammonia-loss (N)
	1422	1592	Q8K3X2	GDP-L-fucose synthase OS=Cricetulus griseus OX=10029 GN=GFUS PE=2 SV=1	35837	146.9	30	30	7	5	21	2733.6	880.04	616.61	2365.3	7	7	7	3	1	10	Carbamidomethylation; Deamidation (NQ); Ammonia-loss (N)
	1542	1606	A0A3L7IEF8	BYSL OS=Cricetulus griseus OX=10029 GN=CgPICR_016087 PE=3 SV=1	49888	124.16	21	21	11	0	8	2699.6	422.74		222.09	6	6	9	6	0	4	Carbamidomethylation
	1665	2300	A0A3L7IHN7	SUGT1 OS=Cricetulus griseus OX=10029 GN=CgPICR_004820 PE=3 SV=1	38058	130.5	17	17	13	9	13	2699	1167.7	513.07	1417.7	4	4	5	4	2	5
	1507	1932	G3H3I9	Cysteine and glycine-rich protein 1 OS=Cricetulus griseus OX=10029 GN=I79_004837 PE=4 SV=1	20556	141.88	46	46	46	8	17	2687.2	2014.7	1354.9	786.02	5	5	8	6	2	4	Carbamidomethylation
	1163	2267	A0A061I028	Epidermal growth factor receptor kinase substrate 8 OS=Cricetulus griseus OX=10029 GN=H671_8g19417 PE=3 SV=1	91549	177.11	14	11	11	6	10	2686.2	1390.8	392.16	1131.1	7	7	8	8	5	11	Carbamidomethylation
	1163	2266	G3H9Z5	Epidermal growth factor receptor kinase substrate 8 OS=Cricetulus griseus OX=10029 GN=I79_007228 PE=3 SV=1	91391	177.11	14	11	11	6	10	2686.2	1390.8	392.16	1131.1	7	7	8	8	5	11	Carbamidomethylation
	1163	2265	A0A3L7H6Y1	EPS8 OS=Cricetulus griseus OX=10029 GN=CgPICR_015650 PE=3 SV=1	87693	177.11	15	12	11	6	10	2686.2	1390.8	392.16	1131.1	7	7	8	8	5	11	Carbamidomethylation
	1270	1744	G3I7Y4	Ubiquitin-protein ligase E3A (Fragment) OS=Cricetulus griseus OX=10029 GN=I79_019635 PE=4 SV=1	98996	140.26	10	8	7	7	8	2679.8	1428.4	1104.2	2391.7	6	6	6	6	6	8
	1270	1745	A0A061IE99	Ubiquitin-protein ligase E3A OS=Cricetulus griseus OX=10029 GN=H671_3g10042 PE=4 SV=1	102525	140.26	10	8	6	7	8	2679.8	1428.4	1104.2	2391.7	6	6	6	6	6	8
	1939	2400	G3IA94	MYL12B OS=Cricetulus griseus OX=10029 GN=CgPICR_000681 PE=4 SV=1	19779	127.56	35	35	17	17	0	2663.4	1351.7	784.68		4	4	7	2	2	0	Carbamidomethylation
	1939	2399	A0A3L7ICE3	MYL9 OS=Cricetulus griseus OX=10029 GN=CgPICR_000682 PE=4 SV=1	19927	127.56	35	35	17	17	0	2663.4	1351.7	784.68		4	4	7	2	2	0	Carbamidomethylation
	1820	6017	G3HRC5	Dolichyl-diphosphooligosaccharide--protein glycosyltransferase subunit DAD1 OS=Cricetulus griseus OX=10029 GN=I79_013390 PE=3 SV=1	12497	72.1	19	19	19	19	19	2654.8	1273.3	3582.8	2917.9	2	2	3	4	3	3	Acetylation (Protein N-term)
	1460	2286	A0A3L7HWL5	ECHS1 OS=Cricetulus griseus OX=10029 GN=CgPICR_009710 PE=3 SV=1	31365	132.67	22	22	22	18	16	2649.2	1602.7	1836.5	2091.6	4	4	8	4	4	4	Carbamidomethylation; Deamidation (NQ)
	1419	2930	G3HLM2	Glycylpeptide N-tetradecanoyltransferase OS=Cricetulus griseus OX=10029 GN=I79_011612 PE=3 SV=1	26797	133.26	29	19	21	11	19	2645.7	2082.4	1651.3	2208.9	5	2	7	5	3	7
	1821	3622	G3HH71	Putative RNA-binding protein Luc7-like 2 OS=Cricetulus griseus OX=10029 GN=I79_009968 PE=3 SV=1	39440	138.24	21	19	9	7	7	2645.5	1683.9	126.35	2226.5	5	3	5	3	2	3	Carbamidomethylation
	1394	2459	A0A061IRB6	Exosome complex component RRP45 OS=Cricetulus griseus OX=10029 GN=CgPICR_002358 PE=3 SV=1	48776	107.43	11	11	11	8	9	2643.1	1250.7	274.73	1067.4	4	4	6	7	6	4	Carbamidomethylation
	1394	2458	G3I5A2	Exosome complex component RRP45 OS=Cricetulus griseus OX=10029 GN=I79_018647 PE=3 SV=1	43018	107.43	13	13	13	10	10	2643.1	1250.7	274.73	1067.4	4	4	6	7	6	4	Carbamidomethylation
	1733	2722	G3HY03	D-dopachrome decarboxylase OS=Cricetulus griseus OX=10029 GN=CgPICR_015958 PE=3 SV=1	13131	88.56	43	43	20	31	0	2627.8	315.86	568.7		4	4	7	3	5	0	Carbamidomethylation; Acetylation (Protein N-term); Proline oxidation to pyrrolidinone
	1275	2878	A0A061I199	Complex I-49kD OS=Cricetulus griseus OX=10029 GN=H671_5g13746 PE=3 SV=1	49490	114.69	13	11	11	4	13	2627.6	1054.5	600.56	1176.6	4	4	8	6	4	9	Carbamidomethylation
	1275	2879	A0A061I3M8	Complex I-49kD OS=Cricetulus griseus OX=10029 GN=H671_5g13746 PE=3 SV=1	52126	114.69	12	10	10	4	12	2627.6	1054.5	600.56	1176.6	4	4	8	6	4	9	Carbamidomethylation
	1275	2880	G3HTY6	Complex I-49kD OS=Cricetulus griseus OX=10029 GN=H671_5g13746 PE=3 SV=1	52557	114.69	12	10	10	4	12	2627.6	1054.5	600.56	1176.6	4	4	8	6	4	9	Carbamidomethylation
	1098	4846	Q8WBA9	Cytochrome c oxidase subunit 2 OS=Cricetulus griseus OX=10029 GN=COX2 PE=2 SV=1	25917	76.46	13	13	13	13	9	2627.1	4121.8	1919.9	0	2	2	7	14	11	1	Oxidation (M)
	2560	6819	A0A3L7HVS2	Peptidylprolyl isomerase (Fragment) OS=Cricetulus griseus OX=10029 GN=CgPICR_009436 PE=4 SV=1	38837	51.8	4	4	3	3	0	2623.2	1306.7	1169.8		2	2	2	1	2	0
	2560	6816	G3I881	Peptidylprolyl isomerase OS=Cricetulus griseus OX=10029 GN=I79_019744 PE=4 SV=1	15371	51.8	9	9	9	9	0	2623.2	1306.7	1169.8		2	2	2	1	2	0
	986	864	G3IFE7	Phosphoglucomutase-2 OS=Cricetulus griseus OX=10029 GN=I79_022469 PE=3 SV=1	69063	151.67	26	22	17	7	24	2613.3	1443.7	241.5	2578.6	11	11	13	8	4	15	Carbamidomethylation; Oxidation (M)
	1363	1926	G3I3Z1	AH receptor-interacting protein OS=Cricetulus griseus OX=10029 GN=CgPICR_009568 PE=4 SV=1	37661	119.94	26	26	13	4	13	2609.4	1221.5	831.93	1055.1	5	5	10	7	3	4	Carbamidomethylation
	1709	6249	A0A3L7I986	SDCBP OS=Cricetulus griseus OX=10029 GN=CgPICR_006129 PE=4 SV=1	31089	112.17	28	8	16	16	20	2599.9	1257.6	2045.1	3933.9	4	4	2	3	4	6	Deamidation (NQ); Acetylation (Protein N-term)
	1709	6254	G3HD57	Syntenin-1 OS=Cricetulus griseus OX=10029 GN=I79_008432 PE=4 SV=1	32287	112.17	27	8	16	16	19	2599.9	1257.6	2045.1	3933.9	4	4	2	3	4	6	Deamidation (NQ); Acetylation (Protein N-term)
	1676	2110	A0A3L7HVT8	Ubiquitin thioesterase OS=Cricetulus griseus OX=10029 GN=CgPICR_009427 PE=3 SV=1	31284	138.93	27	27	7	7	16	2590.4	1207.3	1599.8	2132.5	5	5	9	1	1	4
	1676	2109	G3I873	Ubiquitinyl hydrolase 1 OS=Cricetulus griseus OX=10029 GN=I79_019736 PE=3 SV=1	28051	138.93	30	30	8	8	18	2590.4	1207.3	1599.8	2132.5	5	5	9	1	1	4
	1432	4062	A0A3L7I225	EXOSC4 OS=Cricetulus griseus OX=10029 GN=CgPICR_014927 PE=4 SV=1	25625	128.9	26	26	26	13	12	2578.1	1739.5	768.52	1206.2	4	4	8	8	3	2	Carbamidomethylation; Deamidation (NQ); Acetylation (Protein N-term); Amidation; Pyro-glu from Q
	1878	2452	A0A3L7HAQ5	TCEB2 OS=Cricetulus griseus OX=10029 GN=CgPICR_010475 PE=4 SV=1	12534	124.21	88	72	78	33	0	2570.2	894.86	0		7	7	5	4	3	0	Carbamidomethylation; Oxidation (M); Carbamidomethylation (DHKE X@N-term)
	1788	4342	A0A061ICQ4	2 4-dienoyl-CoA reductase OS=Cricetulus griseus OX=10029 GN=H671_2g6715 PE=4 SV=1	35814	121.91	21	16	12	4	16	2564.1	1428.1	98.726	1308.1	4	4	5	4	1	4	Ammonia-loss (C@N-term)
	1788	4341	A0A061IDQ5	2 4-dienoyl-CoA reductase OS=Cricetulus griseus OX=10029 GN=H671_2g6715 PE=4 SV=1	34139	121.91	22	17	13	4	17	2564.1	1428.1	98.726	1308.1	4	4	5	4	1	4	Ammonia-loss (C@N-term)
	1788	4340	A0A3L7I5A4	DECR1 (Fragment) OS=Cricetulus griseus OX=10029 GN=CgPICR_003301 PE=4 SV=1	33765	121.91	23	17	13	4	17	2564.1	1428.1	98.726	1308.1	4	4	5	4	1	4	Ammonia-loss (C@N-term)
	1234	2130	A0A3L7GM02	TSR1 OS=Cricetulus griseus OX=10029 GN=CgPICR_003544 PE=4 SV=1	97999	130.33	9	9	6	6	7	2556.7	1192.9	910.87	1705.3	5	5	9	7	7	6	Deamidation (NQ); Pyro-glu from Q
	1557	3642	A0A061IE78	Meiosis protein 5 homolog OS=Cricetulus griseus OX=10029 GN=H671_3g10059 PE=3 SV=1	39434	106.86	18	18	18	12	18	2553.5	643.05	599.12	160.18	3	3	4	5	4	6	Amidation
	1557	3641	G3IN81	Meiosis protein 5 homolog OS=Cricetulus griseus OX=10029 GN=I79_025393 PE=3 SV=1	39460	106.86	18	18	18	12	18	2553.5	643.05	599.12	160.18	3	3	4	5	4	6	Amidation
	1407	2803	G3HS69	DnaJ-like subfamily A member 3 mitochondrial OS=Cricetulus griseus OX=10029 GN=I79_013695 PE=3 SV=1	49131	140.37	22	11	22	9	13	2548.3	1279.9	714.32	1173.9	7	7	5	10	3	5	Carbamidomethylation
	1261	2203	G3HDQ1	UTP--glucose-1-phosphate uridylyltransferase OS=Cricetulus griseus OX=10029 GN=I79_008637 PE=3 SV=1	56924	115.74	10	10	10	10	10	2548.2	1659.8	1266.8	2656.7	4	4	9	7	5	7	Deamidation (NQ); 2-amino-3-oxo-butanoic_acid
	1261	2204	O35156	UTP--glucose-1-phosphate uridylyltransferase OS=Cricetulus griseus OX=10029 GN=UGP2 PE=2 SV=3	56924	115.74	10	10	10	10	10	2548.2	1659.8	1266.8	2656.7	4	4	9	7	5	7	Deamidation (NQ); 2-amino-3-oxo-butanoic_acid
	1731	2581	G3IAX4	Glutathione peroxidase OS=Cricetulus griseus OX=10029 GN=CgPICR_002823 PE=3 SV=1	24101	97.96	21	21	16	16	10	2542.9	1518	1037.8	688.59	4	4	4	3	4	4	Carbamidomethylation
	1137	1740	A0A3L7GUZ0	Guanine nucleotide-binding protein-like 3 OS=Cricetulus griseus OX=10029 GN=CgPICR_006286 PE=4 SV=1	60536	123	18	18	18	12	13	2540.4	1328.7	563.56	1024.8	5	5	10	9	4	10	Deamidation (NQ)
	1256	2563	A0A3L7HQP9	COP9 signalosome complex subunit 6 OS=Cricetulus griseus OX=10029 GN=CgPICR_014383 PE=3 SV=1	36135	130.9	19	19	14	9	14	2539.5	1311.2	1094.2	1007.9	4	4	8	7	4	8	Carbamidomethylation; Deamidation (NQ); Pyro-glu from Q
	1256	2562	A0A061I8K5	COP9 signalosome complex subunit 6 OS=Cricetulus griseus OX=10029 GN=H671_4g12889 PE=3 SV=1	35653	130.9	19	19	14	9	14	2539.5	1311.2	1094.2	1007.9	4	4	8	7	4	8	Carbamidomethylation; Deamidation (NQ); Pyro-glu from Q
	1256	2564	G3I5F0	COP9 signalosome complex subunit 6 OS=Cricetulus griseus OX=10029 GN=I79_018695 PE=3 SV=1	37848	130.9	18	18	13	8	13	2539.5	1311.2	1094.2	1007.9	4	4	8	7	4	8	Carbamidomethylation; Deamidation (NQ); Pyro-glu from Q
	853	701	A0A061IEF8	SWI/SNF-related matrix-associated actin-dependent regulator OS=Cricetulus griseus OX=10029 GN=H671_3g9128 PE=3 SV=1	108961	178.59	18	13	7	5	12	2538.7	1514.3	1173.9	3152	15	15	18	11	6	13	Carbamidomethylation; Pyro-glu from Q; Lysine oxidation to aminoadipic semialdehyde
	1313	1345	A0A3L7HS20	eIF-2B GDP-GTP exchange factor subunit epsilon OS=Cricetulus griseus OX=10029 GN=CgPICR_002208 PE=3 SV=1	81618	150.07	21	19	3	2	8	2536.4	220.95	0	1127.9	10	9	17	2	1	6	Carbamidomethylation; Deamidation (NQ); Acetylation (Protein N-term); Ammonia-loss (C@N-term)
	1313	1344	G3I321	eIF-2B GDP-GTP exchange factor subunit epsilon OS=Cricetulus griseus OX=10029 GN=I79_017821 PE=3 SV=1	80363	150.07	21	20	3	2	9	2536.4	220.95	0	1127.9	10	9	17	2	1	6	Carbamidomethylation; Deamidation (NQ); Acetylation (Protein N-term); Ammonia-loss (C@N-term)
	1764	2666	A0A3L7I4R1	Sorting nexin-3 OS=Cricetulus griseus OX=10029 GN=CgPICR_012618 PE=3 SV=1	18762	96.16	28	28	12	12	0	2531.4	816.95	947.78		5	3	9	2	3	0
	108	52	A0A3L7I3Y1	TLN1 OS=Cricetulus griseus OX=10029 GN=CgPICR_003143 PE=4 SV=1	261182	338.88	39	18	30	30	34	2530.5	10877	15724	19228	63	27	39	87	100	111	Carbamidomethylation; Oxidation (M); Deamidation (NQ); Acetylation (N-term); Biotinylation; 4 more
	644	722	G3GVX1	Ribosome-binding protein 1 OS=Cricetulus griseus OX=10029 GN=I79_001876 PE=4 SV=1	216696	234.06	13	8	7	7	12	2528.9	9920	4578.5	7485.6	21	21	12	15	11	30	Carbamidomethylation; Oxidation (M); Deamidation (NQ); Pyro-glu from Q
	917	1733	G3HA18	Huntingtin-interacting protein 1 OS=Cricetulus griseus OX=10029 GN=I79_007259 PE=3 SV=1	217972	179.2	7	4	6	4	4	2524.2	1904.1	1884.2	2441.7	9	8	12	10	8	14	Carbamidomethylation; Pyro-glu from Q
	1092	3560	A0A061II47	Actin-like protein 6A OS=Cricetulus griseus OX=10029 GN=H671_1g2914 PE=3 SV=1	36210	139.41	32	18	28	21	29	2516	30292	0	1483.9	7	7	10	8	10	7	Carbamidomethylation; Oxidation (M); Deamidation (NQ); Acetylation (Protein N-term); Carbamylation; Pyro-glu from Q
	1092	3563	G3I1D2	Actin-like protein 6A OS=Cricetulus griseus OX=10029 GN=I79_017185 PE=3 SV=1	47480	139.41	24	14	21	16	22	2516	30292	0	1483.9	7	7	10	8	10	7	Carbamidomethylation; Oxidation (M); Deamidation (NQ); Acetylation (Protein N-term); Carbamylation; Pyro-glu from Q
	934	459	G3GZW7	RRP12-like protein OS=Cricetulus griseus OX=10029 GN=I79_003416 PE=3 SV=1	153244	192.02	13	13	6	5	7	2513.9	1451.4	469.61	1050.7	12	12	20	9	5	9	Carbamidomethylation
	1424	2193	G3GYY4	RNA cytidine acetyltransferase OS=Cricetulus griseus OX=10029 GN=NAT10 PE=3 SV=1	115605	147.3	9	7	6	2	2	2511	1196.6	211.64	986.49	6	6	7	9	3	3	Carbamidomethylation; Oxidation (M); Deamidation (NQ)
	2214	3144	G3H8A8	Mesencephalic astrocyte-derived neurotrophic factor OS=Cricetulus griseus OX=10029 GN=I79_006608 PE=3 SV=1	24570	105.96	19	19	6	0	0	2510	513.27			4	4	7	1	0	0	Carbamidomethylation; Pyro-glu from Q
	875	1031	A0A3L7IIQ1	Guanine nucleotide exchange factor H1 OS=Cricetulus griseus OX=10029 GN=CgPICR_013520 PE=4 SV=1	110788	201.97	22	16	14	8	13	2509.9	425.96	125.69	1062.2	15	15	15	14	6	12	Carbamidomethylation; Oxidation (M); N-Succinimidyl-2-morpholine acetate; Pyro-glu from Q
	875	1032	G3HGA3	Guanine nucleotide exchange factor H1 OS=Cricetulus griseus OX=10029 GN=I79_009624 PE=4 SV=1	116410	201.97	21	15	13	7	13	2509.9	425.96	125.69	1062.2	15	15	15	14	6	12	Carbamidomethylation; Oxidation (M); N-Succinimidyl-2-morpholine acetate; Pyro-glu from Q
	1273	1919	G3GRD8	Isoleucyl-tRNA synthetase OS=Cricetulus griseus OX=10029 GN=I79_000083 PE=3 SV=1	93628	156.03	10	8	9	4	7	2507.6	1861.1	657.46	1725.1	6	6	6	8	3	9	Carbamidomethylation
	1290	2035	A0A061ICZ6	RNA-binding protein NOB1 OS=Cricetulus griseus OX=10029 GN=CgPICR_005674 PE=3 SV=1	46675	128.73	18	18	10	10	6	2505.4	1137.9	213.77	1169.4	7	7	12	6	6	3	Carbamidomethylation; N-Succinimidyl-2-morpholine acetate
	1290	2036	A0A061IF32	RNA-binding protein NOB1 OS=Cricetulus griseus OX=10029 GN=H671_3g9706 PE=3 SV=1	51199	128.73	17	17	9	9	5	2505.4	1137.9	213.77	1169.4	7	7	12	6	6	3	Carbamidomethylation; N-Succinimidyl-2-morpholine acetate
	1290	2034	G3I016	RNA-binding protein NOB1 OS=Cricetulus griseus OX=10029 GN=I79_016688 PE=3 SV=1	45698	128.73	19	19	10	10	6	2505.4	1137.9	213.77	1169.4	7	7	12	6	6	3	Carbamidomethylation; N-Succinimidyl-2-morpholine acetate
	2326	4505	A0A3L7HCQ4	PPM1G OS=Cricetulus griseus OX=10029 GN=CgPICR_006363 PE=3 SV=1	55971	78.23	4	4	2	2	4	2504.8	2462.7	1454.2	2551.3	2	2	2	1	2	2
	2326	4502	G3GXU1	Protein phosphatase 1G OS=Cricetulus griseus OX=10029 GN=I79_002584 PE=3 SV=1	54004	78.23	4	4	2	2	4	2504.8	2462.7	1454.2	2551.3	2	2	2	1	2	2
	1682	3013	G3H0T1	Eukaryotic translation initiation factor 3 30 kDa subunit OS=Cricetulus griseus OX=10029 GN=I79_003749 PE=4 SV=1	12578	110.55	34	34	34	12	34	2495.8	1826.4	62.618	1881.5	3	3	6	4	1	5	Carbamidomethylation
	988	1381	A0A3L7I0W6	Sidoreflexin (Fragment) OS=Cricetulus griseus OX=10029 GN=CgPICR_007801 PE=3 SV=1	35620	166.92	39	24	27	24	36	2493	2674.7	1861.5	2439.2	9	8	8	7	10	10	Acetylation (Protein N-term)
	988	1380	G3IDB0	Sidoreflexin OS=Cricetulus griseus OX=10029 GN=I79_021686 PE=3 SV=1	35492	166.92	40	24	27	24	36	2493	2674.7	1861.5	2439.2	9	8	8	7	10	10	Acetylation (Protein N-term)
	1308	1438	A0A3L7HEV0	BLVRA (Fragment) OS=Cricetulus griseus OX=10029 GN=CgPICR_001474 PE=4 SV=1	32803	134.43	29	25	14	9	24	2484.1	1210.9	574.25	1745.1	7	7	8	5	3	10
	1310	2308	A0A3L7H895	PTCD3 OS=Cricetulus griseus OX=10029 GN=CgPICR_013838 PE=3 SV=1	71663	136.8	12	12	10	7	7	2482.7	1507.9	869.47	1575.9	5	5	6	8	6	5	Carbamidomethylation
	2108	2901	A0A3L7I911	Adipocyte-type fatty acid-binding protein OS=Cricetulus griseus OX=10029 GN=CgPICR_006057 PE=3 SV=1	26954	120.7	28	28	6	9	0	2477.4	91.324	151.11		4	4	7	1	1	0	Carbamidomethylation; Acetylation (Protein N-term); Lysine oxidation to aminoadipic semialdehyde
	2108	2900	G3I4E8	Adipocyte-type fatty acid-binding protein OS=Cricetulus griseus OX=10029 GN=I79_018326 PE=3 SV=1	14753	120.7	50	50	11	16	0	2477.4	91.324	151.11		4	4	7	1	1	0	Carbamidomethylation; Acetylation (Protein N-term); Lysine oxidation to aminoadipic semialdehyde
	1490	2180	A0A061HWS1	Glucagon receptor OS=Cricetulus griseus OX=10029 GN=H671_7g18347 PE=3 SV=1	108712	143.48	6	6	5	4	5	2460.1	1675.5	579.6	326.4	4	4	8	4	2	4	Carbamidomethylation
	1232	2021	G3HFW9	Sorting nexin OS=Cricetulus griseus OX=10029 GN=I79_009486 PE=3 SV=1	65709	155.46	18	13	14	12	16	2443.5	1102.2	1414.9	3655.3	7	7	5	8	7	9	Carbamidomethylation
	1232	2024	A0A061IJ46	Sorting nexin-9 OS=Cricetulus griseus OX=10029 GN=H671_2g5527 PE=3 SV=1	94726	155.46	13	9	10	8	11	2443.5	1102.2	1414.9	3655.3	7	7	5	8	7	9	Carbamidomethylation
	1465	2644	A0A3L7IFX0	WDR77 OS=Cricetulus griseus OX=10029 GN=CgPICR_014579 PE=4 SV=1	36946	135.34	28	19	14	5	7	2437.4	1548.7	181.61	1158.9	6	6	8	4	2	7	Carbamidomethylation; Carboxymethyl
	448	814	G3I9Z3	Ribose-phosphate diphosphokinase OS=Cricetulus griseus OX=10029 GN=I79_020407 PE=3 SV=1	34813	196.59	55	46	38	31	48	2435.6	1692.2	1182.7	18565	12	6	28	23	24	26	Carbamidomethylation; Oxidation (M); Deamidation (NQ); Carbamidomethylation (DHKE X@N-term)
	2490	4760	G3HED9	ATP synthase subunit e mitochondrial OS=Cricetulus griseus OX=10029 GN=I79_008923 PE=3 SV=1	7930	88.15	54	35	0	19	0	2433.5		89.634		4	4	4	0	1	0	Oxidation (M)
	1121	2296	A0A3L7HVA1	Coactivator-associated arginine methyltransferase 1 OS=Cricetulus griseus OX=10029 GN=CgPICR_019677 PE=4 SV=1	57386	147.37	14	13	14	13	14	2431.1	1993.6	927.63	1007.6	5	5	5	7	12	8	Carbamidomethylation; Deamidation (NQ)
	1836	3209	G3GYL0	CUG-BP-and ETR-3-like factor 1 OS=Cricetulus griseus OX=10029 GN=I79_002890 PE=3 SV=1	55217	105.25	10	6	7	2	7	2425.7	1138.1	0	1568.4	4	4	3	3	2	5	Carbamidomethylation; Oxidation (M)
	2042	2727	A0A3L7IHU5	MYL6 OS=Cricetulus griseus OX=10029 GN=CgPICR_002472 PE=4 SV=1	28368	126.5	25	25	6	6	0	2418.4	719.12	0		5	5	6	2	1	0	Carbamidomethylation; Oxidation (M); Acetylation (N-term)
	2042	2718	G3HRQ4	Myosin light polypeptide 6 OS=Cricetulus griseus OX=10029 GN=I79_013501 PE=4 SV=1	16930	126.5	42	42	10	10	0	2418.4	719.12	0		5	5	6	2	1	0	Carbamidomethylation; Oxidation (M); Acetylation (N-term)
	1236	2371	G3H0D2	Reticulocalbin-2 OS=Cricetulus griseus OX=10029 GN=I79_003587 PE=4 SV=1	37133	167.21	33	26	23	24	12	2414.4	1084.4	1167.3	1362.3	8	8	10	5	9	5
	1214	2261	G3GVH4	Developmentally-regulated GTP-binding protein 2 OS=Cricetulus griseus OX=10029 GN=I79_001712 PE=4 SV=1	40732	127.51	18	16	12	12	15	2413.4	2055	1847.2	2221.1	5	5	8	8	9	5
	1214	2260	A0A3L7GMR7	DRG2 OS=Cricetulus griseus OX=10029 GN=CgPICR_003794 PE=4 SV=1	31252	127.51	24	20	16	16	19	2413.4	2055	1847.2	2221.1	5	5	8	8	9	5
	1477	39744	A0A3L7HEV5	Butyryl-CoA dehydrogenase OS=Cricetulus griseus OX=10029 GN=CgPICR_001596 PE=3 SV=1	45041	95.38	14	14	11	8	14	2399.1	730.47	862.83	618.03	3	3	6	6	4	5	Carbamidomethylation; Deamidation (NQ)
	1477	39745	G3ICJ8	Butyryl-CoA dehydrogenase OS=Cricetulus griseus OX=10029 GN=I79_021396 PE=3 SV=1	46134	95.38	13	13	11	8	13	2399.1	730.47	862.83	618.03	3	3	6	6	4	5	Carbamidomethylation; Deamidation (NQ)
	1404	21014	G3GWW7	Cytochrome b-c1 complex subunit Rieske mitochondrial OS=Cricetulus griseus OX=10029 GN=I79_002252 PE=3 SV=1	14933	67.67	34	16	34	34	16	2398	1687.3	1004.1	487.26	2	2	2	5	10	6	Deamidation (NQ)
	1404	21015	A0A3L7HWX6	UQCRFS1 OS=Cricetulus griseus OX=10029 GN=CgPICR_009811 PE=3 SV=1	32950	67.67	15	7	15	15	7	2398	1687.3	1004.1	487.26	2	2	2	5	10	6	Deamidation (NQ)
	1644	4855	A0A3L7HF12	UBE2V1 (Fragment) OS=Cricetulus griseus OX=10029 GN=CgPICR_012831 PE=4 SV=1	17562	65.3	13	13	13	0	0	2396.9	988.04			2	2	9	8	0	0	Oxidation (M)
	1644	4851	A0A3L7HSA5	UBE2V2 (Fragment) OS=Cricetulus griseus OX=10029 GN=CgPICR_011632 PE=4 SV=1	10090	65.3	22	22	22	0	0	2396.9	988.04			2	2	9	8	0	0	Oxidation (M)
	1644	4853	A0A061HZC1	Ubiquitin-conjugating enzyme E2 containing protein OS=Cricetulus griseus OX=10029 GN=H671_6g15480 PE=4 SV=1	16736	65.3	13	13	13	0	0	2396.9	988.04			2	2	9	8	0	0	Oxidation (M)
	1408	2017	A0A3L7HM88	Ubiquitin carboxyl-terminal hydrolase (Fragment) OS=Cricetulus griseus OX=10029 GN=CgPICR_000889 PE=3 SV=1	36076	135.63	30	23	22	3	9	2395.7	597.03	0	523.34	7	7	8	11	1	3	Carbamidomethylation; Deamidation (NQ); Biotinylation
	1408	2018	G3HUN1	Ubiquitin carboxyl-terminal hydrolase OS=Cricetulus griseus OX=10029 GN=I79_014645 PE=3 SV=1	37660	135.63	29	22	21	3	9	2395.7	597.03	0	523.34	7	7	8	11	1	3	Carbamidomethylation; Deamidation (NQ); Biotinylation
	1653	3202	A0A3L7HBK8	Acid phosphatase OS=Cricetulus griseus OX=10029 GN=CgPICR_006504 PE=3 SV=1	20262	138.96	32	22	21	6	0	2393.7	252.91	115.59		5	5	8	5	3	0	Carbamidomethylation; Acetylation (Protein N-term)
	1318	3466	P49130	Lysosome-associated membrane glycoprotein 2 OS=Cricetulus griseus OX=10029 GN=LAMP2 PE=2 SV=1	45028	119.69	14	10	7	10	14	2387.8	3057.9	3613.1	4162.1	5	5	5	4	5	12	Carbamidomethylation
	1362	1787	G3GSP0	OMPdecase OS=Cricetulus griseus OX=10029 GN=CgPICR_002087 PE=3 SV=1	52192	160.65	20	16	17	3	12	2381.8	1516.7	514.11	1271	6	6	10	6	2	6	Carbamidomethylation; Oxidation (M); Deamidation (NQ)
	1560	4213	A0A061I5J8	Synaptophysin-like protein 1 OS=Cricetulus griseus OX=10029 GN=H671_5g14877 PE=3 SV=1	27844	91.72	10	10	10	10	10	2368.8	1085.6	819.57	1797.6	2	2	6	4	5	4	Carbamidomethylation
	1560	4208	A0A3L7HKT0	SYPL1 (Fragment) OS=Cricetulus griseus OX=10029 GN=CgPICR_020092 PE=3 SV=1	23816	91.72	12	12	12	12	12	2368.8	1085.6	819.57	1797.6	2	2	6	4	5	4	Carbamidomethylation
	2170	5413	A0A3L7GMV0	COP9 signalosome complex subunit 3 OS=Cricetulus griseus OX=10029 GN=CgPICR_003805 PE=3 SV=1	38601	74.26	10	6	6	10	10	2344.7	1468.1	1649.8	1522.6	2	2	2	2	2	2	Carbamidomethylation; Oxidation (M)
	2170	5414	G3HHP3	COP9 signalosome complex subunit 3 OS=Cricetulus griseus OX=10029 GN=I79_010149 PE=3 SV=1	44805	74.26	8	5	5	8	8	2344.7	1468.1	1649.8	1522.6	2	2	2	2	2	2	Carbamidomethylation; Oxidation (M)
	1008	1628	G3II52	Oxysterol-binding protein (Fragment) OS=Cricetulus griseus OX=10029 GN=I79_023514 PE=3 SV=1	84044	133.66	12	10	9	7	12	2342.1	249.21	813.44	1230.3	8	8	12	9	7	11	Carbamidomethylation
	1008	1627	A0A3L7HZA0	Oxysterol-binding protein OS=Cricetulus griseus OX=10029 GN=CgPICR_006709 PE=3 SV=1	80166	133.66	13	10	10	8	13	2342.1	249.21	813.44	1230.3	8	8	12	9	7	11	Carbamidomethylation
	1090	1348	A0A3L7HG42	DnaJ homolog subfamily C member 10 OS=Cricetulus griseus OX=10029 GN=CgPICR_004541 PE=4 SV=1	90585	162.13	15	12	10	7	8	2337.4	1923.1	1186.9	2033.4	9	9	9	8	10	8
	1090	1351	A0A061HZF8	DnaJ homolog subfamily C member 10 OS=Cricetulus griseus OX=10029 GN=H671_6g15452 PE=4 SV=1	95929	162.13	14	11	9	6	7	2337.4	1923.1	1186.9	2033.4	9	9	9	8	10	8
	1090	1350	A0A061I1U8	DnaJ homolog subfamily C member 10 OS=Cricetulus griseus OX=10029 GN=H671_6g15452 PE=4 SV=1	92230	162.13	15	11	10	7	8	2337.4	1923.1	1186.9	2033.4	9	9	9	8	10	8
	1090	1349	G3H8H7	DnaJ homolog subfamily C member 10 OS=Cricetulus griseus OX=10029 GN=I79_006677 PE=4 SV=1	90672	162.13	15	11	10	7	8	2337.4	1923.1	1186.9	2033.4	9	9	9	8	10	8
	2139	3518	A0A3L7INI5	GrpE protein homolog OS=Cricetulus griseus OX=10029 GN=CgPICR_004421 PE=3 SV=1	17365	104.43	32	20	13	13	19	2333.1	544.15	122.57	439.06	5	5	3	2	2	2	Carbamidomethylation
	2139	3519	G3GWC4	GrpE protein homolog OS=Cricetulus griseus OX=10029 GN=I79_002045 PE=3 SV=1	30213	104.43	18	11	7	7	11	2333.1	544.15	122.57	439.06	5	5	3	2	2	2	Carbamidomethylation
	1637	2716	A0A3L7IMX0	DNAJC9 OS=Cricetulus griseus OX=10029 GN=CgPICR_018341 PE=4 SV=1	28005	91.08	23	23	18	8	13	2332.3	327.26	0	1316.6	5	5	6	4	2	5
	1637	2717	G3I2P6	DnaJ-like subfamily C member 9 OS=Cricetulus griseus OX=10029 GN=I79_017689 PE=4 SV=1	36089	91.08	18	18	14	6	10	2332.3	327.26	0	1316.6	5	5	6	4	2	5
	380	1322	A0A3L7GMJ9	60S ribosomal protein L9 OS=Cricetulus griseus OX=10029 GN=CgPICR_003722 PE=3 SV=1	68656	211.72	24	20	21	22	17	2331.8	0	586.05		13	3	32	37	27	21	Carbamidomethylation; Oxidation (M); Deamidation (NQ)
	1835	6687	G3IGS4	FK506-binding protein 3 OS=Cricetulus griseus OX=10029 GN=I79_023000 PE=4 SV=1	10610	61.11	14	14	14	14	14	2330.7	1741.5	925.34	1534.1	2	2	4	4	3	2
	1531	3864	A0A061I3A9	Hepatocyte growth factor-regulated tyrosine kinase substrate OS=Cricetulus griseus OX=10029 GN=H671_7g18346 PE=4 SV=1	77787	104.41	9	7	9	4	9	2324.9	1550.4	1087.1	1294.7	3	3	6	7	3	3	Deamidation (NQ)
	1531	3865	G3GX75	Hepatocyte growth factor-regulated tyrosine kinase substrate OS=Cricetulus griseus OX=10029 GN=I79_002390 PE=4 SV=1	86125	104.41	8	6	8	3	8	2324.9	1550.4	1087.1	1294.7	3	3	6	7	3	3	Deamidation (NQ)
	660	2274	A0A061I0Q8	Sequestosome-1 OS=Cricetulus griseus OX=10029 GN=H671_7g18222 PE=4 SV=1	60402	161.7	14	14	14	14	14	2324.5	722.89	194.19	1280.8	7	2	23	21	14	12	Carbamidomethylation; Deamidation (NQ); Biotinylation; Oxidation (HW); Tryptophan oxidation to kynurenin; Lysine oxidation to aminoadipic semialdehyde
	1329	2865	G3H4D2	Glycosyltransferase 25 family member 1 OS=Cricetulus griseus OX=10029 GN=I79_005133 PE=3 SV=1	108254	124.08	8	5	8	5	5	2324.3	2108.2	2035.2	2008.7	4	4	8	7	6	4
	1329	2867	A0A061IJV9	Procollagen galactosyltransferase 1 OS=Cricetulus griseus OX=10029 GN=H671_1g2646 PE=3 SV=1	123773	124.08	7	4	7	4	4	2324.3	2108.2	2035.2	2008.7	4	4	8	7	6	4
	1329	2868	A0A061IMD6	Procollagen galactosyltransferase 1 OS=Cricetulus griseus OX=10029 GN=H671_1g2646 PE=3 SV=1	125009	124.08	7	4	7	4	4	2324.3	2108.2	2035.2	2008.7	4	4	8	7	6	4
	1329	2866	A0A061ING7	Procollagen galactosyltransferase 1 OS=Cricetulus griseus OX=10029 GN=H671_1g2646 PE=3 SV=1	115607	124.08	8	4	8	4	4	2324.3	2108.2	2035.2	2008.7	4	4	8	7	6	4
	248	100	A0A061HXH9	Importin subunit beta-1 OS=Cricetulus griseus OX=10029 GN=H671_7g18578 PE=3 SV=1	175965	263.47	27	21	19	19	22	2322.1	504.47	190.67	1003.1	31	5	49	43	34	41	Carbamidomethylation; Oxidation (M); Deamidation (NQ)
	1646	20987	A0A3L7HWH5	GST class-pi OS=Cricetulus griseus OX=10029 GN=CgPICR_009571 PE=3 SV=1	22158	104.32	22	8	13	17	0	2322	2907.6	1825.8		4	4	3	7	5	0	Carbamidomethylation; Phosphorylation (STY); Dihydroxy
	1646	20988	G3I3Y7	GST class-pi OS=Cricetulus griseus OX=10029 GN=I79_018158 PE=3 SV=1	24155	104.32	20	8	12	16	0	2322	2907.6	1825.8		4	4	3	7	5	0	Carbamidomethylation; Phosphorylation (STY); Dihydroxy
	1765	3023	A0A3L7HIG3	SGTA (Fragment) OS=Cricetulus griseus OX=10029 GN=CgPICR_013029 PE=3 SV=1	33051	125.35	14	14	10	10	13	2319.4	1105.9	591.49	545	4	4	6	3	2	3	Carbamidomethylation
	1765	3024	G3HSM4	Small glutamine-rich tetratricopeptide repeat-containing protein alpha OS=Cricetulus griseus OX=10029 GN=I79_013858 PE=3 SV=1	34090	125.35	14	14	10	10	13	2319.4	1105.9	591.49	545	4	4	6	3	2	3	Carbamidomethylation
	1796	4659	G3IIK9	Cornifin-A OS=Cricetulus griseus OX=10029 GN=I79_023682 PE=3 SV=1	12457	97.69	42	42	29	22	29	2311.6	1289.2	0	647.87	3	3	5	3	1	4	Carbamidomethylation
	1796	4641	A0A061IKQ2	Cornifin-A-like protein OS=Cricetulus griseus OX=10029 GN=H671_1g3742 PE=3 SV=1	11578	97.69	46	46	31	24	31	2311.6	1289.2	0	647.87	3	3	5	3	1	4	Carbamidomethylation
	1796	4706	A0A3L7IGN9	SPRR1A OS=Cricetulus griseus OX=10029 GN=CgPICR_013608 PE=3 SV=1	17347	97.69	31	31	21	16	21	2311.6	1289.2	0	647.87	3	3	5	3	1	4	Carbamidomethylation
	1600	3535	A0A061I6A0	Glutathione transferase OS=Cricetulus griseus OX=10029 GN=H671_4g12947 PE=3 SV=1	26961	90.89	16	16	16	16	12	2299.7	1332.7	853.52	313.38	3	3	8	5	3	2	Oxidation (M)
	1600	3534	G3I5H1	Glutathione transferase OS=Cricetulus griseus OX=10029 GN=I79_018719 PE=3 SV=1	25758	90.89	17	17	17	17	13	2299.7	1332.7	853.52	313.38	3	3	8	5	3	2	Oxidation (M)
	1540	4133	A0A3L7HEC3	Inosine triphosphate pyrophosphatase OS=Cricetulus griseus OX=10029 GN=ITPA PE=3 SV=1	22187	91.35	15	15	15	15	15	2298.5	1392	1092.4	445.66	2	2	4	8	3	3
	1767	4226	A0A3L7HRR7	UBE2L3 OS=Cricetulus griseus OX=10029 GN=CgPICR_002296 PE=3 SV=1	13506	84.77	28	28	28	13	13	2289.4	2706.1	2361.6	274.24	2	2	4	4	5	1	Carbamidomethylation; Deamidation (NQ)
	1767	4229	G3HFY9	Ubiquitin-conjugating enzyme E2 L3 OS=Cricetulus griseus OX=10029 GN=I79_009507 PE=3 SV=1	17848	84.77	21	21	21	10	10	2289.4	2706.1	2361.6	274.24	2	2	4	4	5	1	Carbamidomethylation; Deamidation (NQ)
	1767	4228	A0A061I4L2	Ubiquitin-conjugating enzyme E2 L3-like protein OS=Cricetulus griseus OX=10029 GN=H671_4g11729 PE=3 SV=1	17862	84.77	21	21	21	10	10	2289.4	2706.1	2361.6	274.24	2	2	4	4	5	1	Carbamidomethylation; Deamidation (NQ)
	1818	6795	A0A3L7ILY6	LIM and senescent cell antigen-like-containing domain protein OS=Cricetulus griseus OX=10029 GN=CgPICR_018920 PE=4 SV=1	40672	81.87	7	7	7	7	7	2284.8	1073.5	739.41	1553.7	3	3	3	3	2	5	Ammonia-loss (C@N-term); Carbamidomethylation (DHKE X@N-term); Pyridylacetyl
	1818	6793	G3HJ13	LIM and senescent cell antigen-like-containing domain protein OS=Cricetulus griseus OX=10029 GN=I79_010647 PE=4 SV=1	37224	81.87	8	8	8	8	8	2284.8	1073.5	739.41	1553.7	3	3	3	3	2	5	Ammonia-loss (C@N-term); Carbamidomethylation (DHKE X@N-term); Pyridylacetyl
	1303	2470	G3HFH8	EBNA1BP2 OS=Cricetulus griseus OX=10029 GN=CgPICR_006965 PE=3 SV=1	35026	124.52	18	18	15	10	13	2275.1	1172.2	113.08	661.9	4	4	11	7	3	5	Pyro-glu from Q
	1349	2347	G3H853	cAMP-dependent protein kinase type I-alpha regulatory subunit OS=Cricetulus griseus OX=10029 GN=I79_006551 PE=3 SV=1	43101	144.46	23	17	19	12	12	2266.3	1276.2	1188.4	1481.2	5	5	7	6	7	5	Oxidation (M)
	1349	2348	A0A3L7HAF5	PRKAR1A OS=Cricetulus griseus OX=10029 GN=CgPICR_012114 PE=3 SV=1	44426	144.46	23	16	18	12	12	2266.3	1276.2	1188.4	1481.2	5	5	7	6	7	5	Oxidation (M)
	1327	1687	G3IG20	Protein unc-45-like A OS=Cricetulus griseus OX=10029 GN=I79_022697 PE=4 SV=1	87332	171.18	16	11	11	4	15	2260.8	1289.5	1116.4	1555.4	9	9	7	6	2	9	Carbamidomethylation
	1327	1688	A0A3L7HX24	UNC45A (Fragment) OS=Cricetulus griseus OX=10029 GN=CgPICR_009343 PE=4 SV=1	119719	171.18	12	8	8	3	11	2260.8	1289.5	1116.4	1555.4	9	9	7	6	2	9	Carbamidomethylation
	2258	4543	A0A3L7HBH7	UBE2I (Fragment) OS=Cricetulus griseus OX=10029 GN=CgPICR_010552 PE=3 SV=1	18335	76.6	14	14	6	6	6	2247.9	1120.3	935.28	189.4	2	2	3	1	2	1
	2258	4544	A0A3L7GUJ1	UBE2I OS=Cricetulus griseus OX=10029 GN=CgPICR_014032 PE=3 SV=1	18770	76.6	13	13	6	6	6	2247.9	1120.3	935.28	189.4	2	2	3	1	2	1
	1269	1935	G3HWY6	Dynamin-like 120 kDa protein form S1 OS=Cricetulus griseus OX=10029 GN=I79_015501 PE=4 SV=1	117445	154.82	12	9	9	7	8	2245.2	670.27	223.71	1185.2	8	8	11	5	4	7	Carbamidomethylation; Ammonia-loss (N)
	1928	4458	A0A3L7HC78	EIF1 OS=Cricetulus griseus OX=10029 GN=CgPICR_015365 PE=3 SV=1	25304	120.35	22	22	15	15	0	2242.7	540.03	450.9		4	3	5	3	3	0	Acetylation (N-term)
	792	508	G3GUM5	Condensin complex subunit 1 OS=Cricetulus griseus OX=10029 GN=I79_001389 PE=3 SV=1	156069	187.56	13	13	7	8	11	2227.8	771.61	488.76	1630.3	11	9	18	12	6	16	Carbamidomethylation
	1095	1637	A0A061ILU5	Serine/threonine-protein phosphatase 2A 56 kDa regulatory subunit OS=Cricetulus griseus OX=10029 GN=H671_1g1511 PE=3 SV=1	65923	118.04	20	14	9	10	10	2208.4	1617.1	1085.9	358.85	8	8	9	7	8	9	Carbamidomethylation; Oxidation (M)
	1095	1638	G3HR69	Serine/threonine-protein phosphatase 2A 56 kDa regulatory subunit OS=Cricetulus griseus OX=10029 GN=I79_013332 PE=3 SV=1	68903	118.04	19	13	9	9	9	2208.4	1617.1	1085.9	358.85	8	8	9	7	8	9	Carbamidomethylation; Oxidation (M)
	610	2042	A0A3L7HLS7	YWHAG OS=Cricetulus griseus OX=10029 GN=CgPICR_017272 PE=3 SV=1	28303	151.17	55	32	48	34	40	2208.2	3158.2	1812.9	2299.6	11	6	15	20	18	23	Carbamidomethylation; Oxidation (M); Acetylation (Protein N-term); Methylation(KR); Carbamidomethylation (DHKE X@N-term)
	1552	2510	A0A061IQ45	Putative synaptobrevinKT6-like protein OS=Cricetulus griseus OX=10029 GN=H671_1g1699 PE=3 SV=1	22357	119.96	25	25	13	13	13	2208	956.01	948.91	738.35	4	4	6	5	4	4	Carbamidomethylation
	1552	2508	G3HMA7	Synaptobrevin-like YKT6 OS=Cricetulus griseus OX=10029 GN=I79_011858 PE=3 SV=1	21527	119.96	26	26	13	13	13	2208	956.01	948.91	738.35	4	4	6	5	4	4	Carbamidomethylation
	1552	2513	A0A3L7IMJ4	YKT6 OS=Cricetulus griseus OX=10029 GN=CgPICR_005029 PE=3 SV=1	23477	119.96	24	24	12	12	12	2208	956.01	948.91	738.35	4	4	6	5	4	4	Carbamidomethylation
	2518	5077	A0A3L7H9S1	MOB1A (Fragment) OS=Cricetulus griseus OX=10029 GN=CgPICR_021460 PE=4 SV=1	24454	66.17	9	9	5	5	5	2202.8	1869.5	1279.9	808.22	2	2	2	1	1	1
	2518	5076	A0A3L7IKG5	MOB1B (Fragment) OS=Cricetulus griseus OX=10029 GN=CgPICR_020804 PE=4 SV=1	23486	66.17	9	9	5	5	5	2202.8	1869.5	1279.9	808.22	2	2	2	1	1	1
	2518	5079	A0A061HWR2	Mps one binder kinase activator-like 1B-like protein OS=Cricetulus griseus OX=10029 GN=H671_8g19566 PE=4 SV=1	26414	66.17	8	8	5	5	5	2202.8	1869.5	1279.9	808.22	2	2	2	1	1	1
	1625	2453	G3HJE0	Mitochondrial import inner membrane translocase subunit TIM50 (Fragment) OS=Cricetulus griseus OX=10029 GN=I79_010784 PE=3 SV=1	36938	119.15	17	17	3	3	7	2186.2	1011	572.76	1101.6	4	4	10	2	1	4	Pyro-glu from Q
	1543	2762	A0A3L7H4M8	Serine/threonine-protein phosphatase OS=Cricetulus griseus OX=10029 GN=CgPICR_021529 PE=3 SV=1	53866	128.42	17	12	7	7	15	2182.6	1455.3	1277.1	1764.7	6	6	7	2	3	6	Carbamidomethylation; Carboxylation (E); Carbamidomethylation (DHKE X@N-term)
	1521	3573	A0A3L7HN14	EXOSC7 (Fragment) OS=Cricetulus griseus OX=10029 GN=CgPICR_014681 PE=4 SV=1	29660	110.19	28	19	28	15	11	2179.1	1144	420.75	1099.9	4	4	3	6	4	3	Carbamidomethylation
	1521	3574	A0A061I7R7	Exosome complex component RRP42-like protein OS=Cricetulus griseus OX=10029 GN=H671_4g13215 PE=4 SV=1	32455	110.19	26	17	26	13	10	2179.1	1144	420.75	1099.9	4	4	3	6	4	3	Carbamidomethylation
	1521	3572	G3HP48	Exosome complex exonuclease RRP42 OS=Cricetulus griseus OX=10029 GN=I79_012552 PE=4 SV=1	24685	110.19	34	23	34	18	13	2179.1	1144	420.75	1099.9	4	4	3	6	4	3	Carbamidomethylation
	1634	3011	G3H949	Alpha-taxilin OS=Cricetulus griseus OX=10029 GN=I79_006911 PE=3 SV=1	62893	150.48	13	13	6	6	13	2175.1	699.84	965.98	1681	4	4	5	3	2	7	Carbamidomethylation
	1634	3010	A0A3L7I878	TXLNA OS=Cricetulus griseus OX=10029 GN=CgPICR_007155 PE=3 SV=1	56082	150.48	15	15	6	6	15	2175.1	699.84	965.98	1681	4	4	5	3	2	7	Carbamidomethylation
	1425	2690	A0A3L7HDB7	SRSF6 OS=Cricetulus griseus OX=10029 GN=CgPICR_012931 PE=4 SV=1	38994	96.63	18	18	12	10	14	2172.1	163.16	100.51	1319.9	5	4	12	3	2	5	Carbamidomethylation; Deamidation (NQ)
	1685	3611	A0A3L7IB28	Alpha-L-fucosidase OS=Cricetulus griseus OX=10029 GN=CgPICR_007270 PE=3 SV=1	100527	71.57	5	5	2	2	2	2160.4	1411.2	560.03	748.87	3	3	4	4	4	4
	1685	3610	G3HMV7	Alpha-L-fucosidase OS=Cricetulus griseus OX=10029 GN=I79_012074 PE=3 SV=1	53366	71.57	9	9	5	5	5	2160.4	1411.2	560.03	748.87	3	3	4	4	4	4
	2504	4553	G3HNB8	Proteolipid protein 2 OS=Cricetulus griseus OX=10029 GN=H671_xg20585 PE=4 SV=1	16545	75.7	18	18	10	10	10	2153.8	1301	939.23	598.14	2	2	2	1	1	1	Carbamidomethylation
	868	1435	A0A3L7ILS4	Septin OS=Cricetulus griseus OX=10029 GN=CgPICR_018977 PE=3 SV=1	54456	146.87	20	20	12	12	16	2146.7	1317	1035.4	2119.1	7	5	14	12	9	13	Carbamidomethylation
	868	1434	G3IC99	Septin OS=Cricetulus griseus OX=10029 GN=I79_021290 PE=3 SV=1	50372	146.87	22	22	13	14	18	2146.7	1317	1035.4	2119.1	7	5	14	12	9	13	Carbamidomethylation
	1917	4516	G3ICH6	Calcium-binding mitochondrial carrier protein SCaMC-1 OS=Cricetulus griseus OX=10029 GN=I79_021374 PE=3 SV=1	52761	86.6	6	6	6	6	6	2144.7	694.68	641.06	693.92	2	2	5	2	2	3	Pyro-glu from Q
	1561	4462	A0A061HTQ2	MYADM OS=Cricetulus griseus OX=10029 GN=CgPICR_021113 PE=4 SV=1	35273	94.76	9	9	6	3	9	2137.4	0	237.21	592.8	2	2	11	1	2	5
	1561	4463	G3I341	Myeloid-associated differentiation marker OS=Cricetulus griseus OX=10029 GN=I79_017842 PE=4 SV=1	35319	94.76	9	9	6	3	9	2137.4	0	237.21	592.8	2	2	11	1	2	5
	958	1034	A0A061I6R1	Dynamin GTPase OS=Cricetulus griseus OX=10029 GN=H671_4g12320 PE=3 SV=1	96375	190.7	18	15	11	11	11	2128.8	1708.1	1489.6	2692.9	12	9	12	7	8	14	Carbamidomethylation; Oxidation (M); Ammonia-loss (C@N-term); Carbamidomethylation (DHKE X@N-term)
	1464	3006	G3II33	Heterogeneous nuclear ribonucleoprotein U-like protein 2 OS=Cricetulus griseus OX=10029 GN=I79_023494 PE=4 SV=1	72421	154.14	10	7	5	4	8	2128.4	884.73	718.4	1977.7	6	6	5	5	3	8	Carbamidomethylation
	1206	1789	A0A061HZP2	Sec1 family domain-containing protein 1 OS=Cricetulus griseus OX=10029 GN=H671_5g15095 PE=3 SV=1	75064	168.21	19	12	12	12	16	2125.7	2051.2	2434.6	1781.8	7	7	9	8	6	7	Carbamidomethylation
	1206	1790	A0A061I230	Sec1 family domain-containing protein 1 OS=Cricetulus griseus OX=10029 GN=H671_5g15095 PE=3 SV=1	76936	168.21	19	12	11	11	16	2125.7	2051.2	2434.6	1781.8	7	7	9	8	6	7	Carbamidomethylation
	1206	1788	G3H4J6	Sec1 family domain-containing protein 1 OS=Cricetulus griseus OX=10029 GN=I79_005199 PE=3 SV=1	71767	168.21	20	13	12	12	17	2125.7	2051.2	2434.6	1781.8	7	7	9	8	6	7	Carbamidomethylation
	1458	3223	G3HYG7	DnaJ-like subfamily B member 11 OS=Cricetulus griseus OX=10029 GN=I79_016100 PE=4 SV=1	40518	148.54	19	12	9	15	12	2124.9	482.59	305.94	1893.9	5	5	4	3	5	8
	1262	1146	G3HC35	28S ribosomal protein S29 mitochondrial OS=Cricetulus griseus OX=10029 GN=I79_007984 PE=3 SV=1	44386	168.28	26	22	11	6	18	2121.6	781.84	452.41	1983	9	9	10	6	2	10	Carbamidomethylation
	1082	2037	A0A3L7I1H3	NUP133 OS=Cricetulus griseus OX=10029 GN=CgPICR_018102 PE=3 SV=1	109073	170.09	11	7	8	8	7	2119	449.8	814.09	1049.8	8	8	7	8	8	10	Amidation
	1287	1276	G3HIT8	28S ribosomal protein S27 mitochondrial OS=Cricetulus griseus OX=10029 GN=I79_010565 PE=4 SV=1	47839	177.21	37	32	18	5	10	2118.4	480	0	440.79	9	9	11	9	2	5	Carbamidomethylation
	1554	2550	A0A3L7I242	GCDH OS=Cricetulus griseus OX=10029 GN=CgPICR_020607 PE=3 SV=1	51439	112.29	12	12	6	7	12	2114.2	664.68	349.42	1277.1	4	4	8	3	2	6	Carbamidomethylation
	1554	2547	G3HCX5	Glutaryl-CoA dehydrogenase OS=Cricetulus griseus OX=10029 GN=H671_3g9528 PE=3 SV=1	47683	112.29	13	13	7	8	13	2114.2	664.68	349.42	1277.1	4	4	8	3	2	6	Carbamidomethylation
	1611	1850	A0A3L7GLK0	Notchless protein homolog 1 OS=Cricetulus griseus OX=10029 GN=CgPICR_003425 PE=4 SV=1	52927	147.24	17	16	4	4	6	2094.9	415.89	50.305	825.56	6	6	8	2	1	4
	1700	2071	A0A3L7HIL9	WD repeat-containing protein 18 OS=Cricetulus griseus OX=10029 GN=CgPICR_013088 PE=3 SV=1	51502	121.31	12	12	6	0	8	2093.3	386.31		520.26	5	5	8	3	0	4	Carbamidomethylation; Deamidation (NQ)
	1700	2076	G3HF54	WD repeat-containing protein 18 OS=Cricetulus griseus OX=10029 GN=I79_009208 PE=3 SV=1	105823	121.31	6	6	3	0	4	2093.3	386.31		520.26	5	5	8	3	0	4	Carbamidomethylation; Deamidation (NQ)
	2495	5225	A0A061I1C9	Pre-mRNA branch site protein like protein OS=Cricetulus griseus OX=10029 GN=CgPICR_006416 PE=4 SV=1	14383	71.96	20	11	20	11	0	2092.2	637.82	418.49		2	2	1	2	1	0
	2495	5226	G3GZP1	Pre-mRNA branch site protein p14 OS=Cricetulus griseus OX=10029 GN=I79_003333 PE=4 SV=1	14585	71.96	20	11	20	11	0	2092.2	637.82	418.49		2	2	1	2	1	0
	807	1218	A0A3L7IIL1	FXR1 OS=Cricetulus griseus OX=10029 GN=CgPICR_002373 PE=3 SV=1	65492	172.84	26	19	21	18	24	2091.3	1437.1	407.03	1001.9	11	3	15	12	8	17	Carbamidomethylation; Oxidation (M); Deamidation (NQ); Acetylation (Protein N-term)
	1142	1059	G3GYD3	Nuclear pore complex protein Nup88 OS=Cricetulus griseus OX=10029 GN=I79_002808 PE=4 SV=1	69346	172.07	23	23	15	6	13	2091	481.54	92.699	994.26	9	9	16	6	2	9	Carbamidomethylation; Ammonia-loss (C@N-term)
	1551	3063	G3HV63	Pyrroline-5-carboxylate reductase OS=Cricetulus griseus OX=10029 GN=CgPICR_010135 PE=3 SV=1	33600	115.37	16	16	12	12	16	2091	1016.4	1041.2	752.46	4	2	6	4	5	4	Carbamidomethylation; Acetylation (Protein N-term)
	1855	5006	A0A3L7IEP1	GLO1 OS=Cricetulus griseus OX=10029 GN=CgPICR_016044 PE=4 SV=1	16701	81.73	21	21	21	21	21	2082.8	1610.9	1349.3	1217.2	2	2	3	3	4	3	Deamidation (NQ)
	1855	5008	G3HLD0	Lactoylglutathione lyase OS=Cricetulus griseus OX=10029 GN=I79_011518 PE=4 SV=1	17609	81.73	19	19	19	19	19	2082.8	1610.9	1349.3	1217.2	2	2	3	3	4	3	Deamidation (NQ)
	1549	2558	G3IKQ6	CSTB OS=Cricetulus griseus OX=10029 GN=CgPICR_016021 PE=3 SV=1	11189	117.47	70	49	49	46	12	2080.5	1307.7	623.32	235.27	5	5	10	5	3	1
	1642	4351	A0A3L7GNW7	EEF1E1 OS=Cricetulus griseus OX=10029 GN=CgPICR_015507 PE=4 SV=1	19818	105.78	26	26	20	20	6	2080.3	1105.8	546.61	235.56	4	4	7	5	4	1	N-Succinimidyl-2-morpholine acetate; Pyro-glu from Q
	1642	4352	P70102	Eukaryotic translation elongation factor 1 epsilon-1 OS=Cricetulus griseus OX=10029 GN=EEF1E1 PE=2 SV=1	19818	105.78	26	26	20	20	6	2080.3	1105.8	546.61	235.56	4	4	7	5	4	1	N-Succinimidyl-2-morpholine acetate; Pyro-glu from Q
	1906	5100	G3IFV9	Methyltransferase-like protein 11A OS=Cricetulus griseus OX=10029 GN=I79_022633 PE=3 SV=1	25447	92.07	16	16	6	13	6	2079.1	1220	670.36	275.18	3	3	6	2	3	1	Oxidation (M); Acetylation (Protein N-term)
	1906	5103	A0A3L7HDN4	NTMT1 OS=Cricetulus griseus OX=10029 GN=CgPICR_012508 PE=3 SV=1	27296	92.07	15	15	6	12	6	2079.1	1220	670.36	275.18	3	3	6	2	3	1	Oxidation (M); Acetylation (Protein N-term)
	1154	2297	G3HQA3	Arfaptin-1 OS=Cricetulus griseus OX=10029 GN=I79_012999 PE=4 SV=1	41486	156.21	22	22	22	14	15	2074.7	1431.9	801.82	749.89	6	6	8	10	6	6	Pyro-glu from Q
	498	375	G3GSW3	Beta'-coat protein OS=Cricetulus griseus OX=10029 GN=I79_000735 PE=3 SV=1	89507	216.25	31	25	25	20	24	2071.9	506.29	105.83	1394.3	19	2	25	26	16	22	Carbamidomethylation; Deamidation (NQ); Diethylation
	1737	2889	A0A3L7HW50	CHORDC1 (Fragment) OS=Cricetulus griseus OX=10029 GN=CgPICR_019216 PE=4 SV=1	42941	128.06	12	12	12	4	8	2068.6	1049.3	441.35	747.49	3	3	8	3	1	3	Carbamidomethylation; Deamidation (NQ)
	1737	2888	G3I8H9	Cysteine and histidine-rich domain-containing protein 1 OS=Cricetulus griseus OX=10029 GN=I79_019852 PE=4 SV=1	37406	128.06	14	14	14	5	9	2068.6	1049.3	441.35	747.49	3	3	8	3	1	3	Carbamidomethylation; Deamidation (NQ)
	506	1021	G3I4N3	Lysine--tRNA ligase OS=Cricetulus griseus OX=10029 GN=I79_018416 PE=3 SV=1	71473	178.15	19	18	15	16	16	2066.6	699.5	543.59	1008.2	14	2	28	25	18	18	Carbamidomethylation; Oxidation (M); Lysine oxidation to aminoadipic semialdehyde
	506	1020	P37879	Lysine--tRNA ligase OS=Cricetulus griseus OX=10029 GN=KARS1 PE=1 SV=1	67990	178.15	20	19	16	16	16	2066.6	699.5	543.59	1008.2	14	2	28	25	18	18	Carbamidomethylation; Oxidation (M); Lysine oxidation to aminoadipic semialdehyde
	1630	6409	G3HZD7	Helicase SKI2W OS=Cricetulus griseus OX=10029 GN=I79_016437 PE=4 SV=1	145145	111.71	7	3	2	1	3	2063.2	180.62	241.49	290.94	6	6	6	4	3	4	Carbamidomethylation
	1630	6406	A0A061III9	Helicase SKI2W-like protein OS=Cricetulus griseus OX=10029 GN=H671_1g2771 PE=4 SV=1	133507	111.71	7	3	3	1	3	2063.2	180.62	241.49	290.94	6	6	6	4	3	4	Carbamidomethylation
	1630	6407	A0A3L7ILF9	SKIV2L OS=Cricetulus griseus OX=10029 GN=CgPICR_019562 PE=4 SV=1	137346	111.71	7	3	2	1	3	2063.2	180.62	241.49	290.94	6	6	6	4	3	4	Carbamidomethylation
	1017	1072	G3I0C6	Cullin-5 OS=Cricetulus griseus OX=10029 GN=I79_016805 PE=3 SV=1	90965	167.17	15	13	9	4	11	2050.8	836.66	0	1079.8	8	8	12	8	5	13	Carbamidomethylation
	1017	1073	A0A061IAE3	Cullin-5-like isoform 2 (Fragment) OS=Cricetulus griseus OX=10029 GN=H671_4g12082 PE=3 SV=1	91987	167.17	15	13	9	4	11	2050.8	836.66	0	1079.8	8	8	12	8	5	13	Carbamidomethylation
	1847	3282	A0A061IAJ4	Putative dnaJ subfamily A member 2-like protein (Fragment) OS=Cricetulus griseus OX=10029 GN=H671_3g10404 PE=4 SV=1	32447	82.4	13	13	3	3	8	2049.5	517.88	409	930.06	3	3	6	2	2	3	Deamidation (NQ)
	1373	2933	G3I2S4	3 2-trans-enoyl-CoA isomerase mitochondrial OS=Cricetulus griseus OX=10029 GN=I79_017718 PE=3 SV=1	27396	124.87	26	18	26	18	18	2045.2	508.33	682.77	624.24	4	4	4	6	6	8	Oxidation (M); Deamidation (NQ)
	1373	2932	A0A3L7HAH5	ECI1 OS=Cricetulus griseus OX=10029 GN=CgPICR_010501 PE=3 SV=1	27430	124.87	26	18	26	18	18	2045.2	508.33	682.77	624.24	4	4	4	6	6	8	Oxidation (M); Deamidation (NQ)
	1626	48982	A0A3L7H7S0	MUG1 (Fragment) OS=Cricetulus griseus OX=10029 GN=CgPICR_011415 PE=3 SV=1	116788	104.16	5	4	3	4	3	2040.3	674.57	2203	2816.8	4	3	4	2	7	4	Oxidation (M); Guanidination; Propionamide; Ethylation
	1626	40957	G3I1S1	Murinoglobulin-2 (Fragment) OS=Cricetulus griseus OX=10029 GN=I79_017340 PE=3 SV=1	145813	104.16	4	3	2	3	2	2040.3	674.57	2203	2816.8	4	3	4	2	7	4	Oxidation (M); Guanidination; Propionamide; Ethylation
	1276	2805	A0A3L7HWP4	CTBP2 OS=Cricetulus griseus OX=10029 GN=CgPICR_009749 PE=3 SV=1	106957	147.85	11	7	7	7	9	2035.8	1545.9	1175.4	1874.6	7	5	5	8	8	6	Carbamidomethylation
	1276	2804	G3HVD1	Uncharacterized protein OS=Cricetulus griseus OX=10029 GN=I79_014918 PE=3 SV=1	48960	147.85	23	14	16	16	20	2035.8	1545.9	1175.4	1874.6	7	5	5	8	8	6	Carbamidomethylation
	1800	4615	G3HT41	Abl interactor 1 OS=Cricetulus griseus OX=10029 GN=I79_014053 PE=3 SV=1	31480	95.2	15	15	10	10	10	2029.6	1580.2	1094.9	1419.8	3	3	3	5	2	4	Acetylation (Protein N-term)
	2066	4763	A0A3L7IED2	Calponin OS=Cricetulus griseus OX=10029 GN=CgPICR_004056 PE=3 SV=1	36461	61.58	7	7	3	0	7	2026.3	177.51		1032.8	2	2	5	2	0	3	Carbamidomethylation; Formylation
	1998	21003	A0A3L7IIT8	Tetraspanin OS=Cricetulus griseus OX=10029 GN=CgPICR_002453 PE=3 SV=1	26040	92.98	11	11	4	11	11	2020.9	213.41	454.5	2170.8	3	3	2	1	5	3	Carbamidomethylation
	1998	21002	G3HRL6	Tetraspanin OS=Cricetulus griseus OX=10029 GN=I79_013522 PE=3 SV=1	25495	92.98	11	11	4	11	11	2020.9	213.41	454.5	2170.8	3	3	2	1	5	3	Carbamidomethylation
	1428	3395	G3GWT5	Negative elongation factor D OS=Cricetulus griseus OX=10029 GN=I79_002217 PE=3 SV=1	65245	103.99	11	9	5	5	7	2020.7	375.79	341.94	768.83	4	4	5	3	7	7	Carbamidomethylation
	1428	3394	A0A3L7HGQ4	NELFCD OS=Cricetulus griseus OX=10029 GN=CgPICR_017978 PE=3 SV=1	64149	103.99	12	10	5	5	7	2020.7	375.79	341.94	768.83	4	4	5	3	7	7	Carbamidomethylation
	2039	3410	A0A3L7HUF4	Dolichyl-diphosphooligosaccharide--protein glycotransferase (Fragment) OS=Cricetulus griseus OX=10029 GN=CgPICR_005829 PE=3 SV=1	87658	86.57	9	4	6	2	2	2014	970.14	0	1121.5	5	5	3	3	1	3	Carbamidomethylation; Oxidation (M)
	2039	3402	G3I7I9	Dolichyl-diphosphooligosaccharide--protein glycotransferase OS=Cricetulus griseus OX=10029 GN=I79_019480 PE=3 SV=1	80584	86.57	9	5	7	2	2	2014	970.14	0	1121.5	5	5	3	3	1	3	Carbamidomethylation; Oxidation (M)
	1341	3313	G3HTH3	Active breakpoint cluster region-related protein OS=Cricetulus griseus OX=10029 GN=I79_014198 PE=4 SV=1	88151	151.19	14	8	5	4	14	2010.7	1222.7	1432.3	4046.9	9	9	4	5	4	12
	329	910	G3I6I1	26S protease regulatory subunit S10B OS=Cricetulus griseus OX=10029 GN=I79_019105 PE=4 SV=1	32277	184.95	50	46	50	50	44	1999.1	1305.1	236.09	432.68	11	2	36	36	26	35	Carbamidomethylation; Oxidation (M); Deamidation (NQ)
	721	1292	G3HKD6	Histone-binding protein RBBP7 OS=Cricetulus griseus OX=10029 GN=I79_011156 PE=4 SV=1	47031	171.89	32	32	14	14	18	1993.7	1875.3	1684.8	696.6	10	4	25	10	10	15	Carbamidomethylation; Oxidation (M); Carbamylation
	721	1293	A0A061HY56	Histone-binding protein RBBP7-like protein OS=Cricetulus griseus OX=10029 GN=H671_xg20098 PE=4 SV=1	47980	171.89	31	31	13	13	17	1993.7	1875.3	1684.8	696.6	10	4	25	10	10	15	Carbamidomethylation; Oxidation (M); Carbamylation
	721	1299	A0A061I0X8	Histone-binding protein RBBP7-like protein OS=Cricetulus griseus OX=10029 GN=H671_xg20098 PE=4 SV=1	51721	171.89	29	29	12	12	16	1993.7	1875.3	1684.8	696.6	10	4	25	10	10	15	Carbamidomethylation; Oxidation (M); Carbamylation
	721	1291	A0A3L7H2X3	RBBP7 OS=Cricetulus griseus OX=10029 GN=CgPICR_008031 PE=4 SV=1	45637	171.89	33	33	14	14	18	1993.7	1875.3	1684.8	696.6	10	4	25	10	10	15	Carbamidomethylation; Oxidation (M); Carbamylation
	1888	1971	A0A3L7H364	GJA1 OS=Cricetulus griseus OX=10029 GN=CgPICR_010979 PE=3 SV=1	10740	105.22	8	7	7	6	6	1991.45	1449.44	261.36	456.03	2	2	5	3	3	3
	1520	2895	G3HJQ8	Integrin alpha-3 OS=Cricetulus griseus OX=10029 GN=I79_010907 PE=3 SV=1	116487	115.8	5	4	4	3	3	1989.5	940.46	1480.6	1670.4	4	4	4	7	4	4
	1520	2896	A0A3L7HDM1	ITGA3 OS=Cricetulus griseus OX=10029 GN=CgPICR_018797 PE=3 SV=1	119257	115.8	5	4	4	3	3	1989.5	940.46	1480.6	1670.4	4	4	4	7	4	4
	1158	1598	A0A061IR35	Drebrin-like protein isoform 1 OS=Cricetulus griseus OX=10029 GN=H671_1g1705 PE=3 SV=1	48584	160.64	24	24	17	12	24	1979.3	1182.6	902.62	1421	6	6	10	9	3	10	Carbamidomethylation
	1158	1599	G3HM98	Drebrin-like protein OS=Cricetulus griseus OX=10029 GN=I79_011849 PE=3 SV=1	48572	160.64	24	24	17	12	24	1979.3	1182.6	902.62	1421	6	6	10	9	3	10	Carbamidomethylation
	1180	3331	A0A3L7HEA7	Sorting nexin OS=Cricetulus griseus OX=10029 GN=CgPICR_001358 PE=3 SV=1	50560	133.5	20	13	19	16	10	1978.9	1989	1169.3	1056.9	7	7	6	10	10	5	Carbamidomethylation; Oxidation (M); Deamidation (NQ); Acetylation (N-term)
	1279	4262	A0A3L7GQU0	Cathepsin B (Fragment) OS=Cricetulus griseus OX=10029 GN=CgPICR_007531 PE=3 SV=1	41838	155.42	20	10	10	12	20	1975.5	2049.7	5640.2	2333.4	6	6	5	4	8	9	Carbamidomethylation; Oxidation (M)
	1279	4261	G3H0L9	Cathepsin B OS=Cricetulus griseus OX=10029 GN=I79_003681 PE=3 SV=1	37504	155.42	22	11	11	14	22	1975.5	2049.7	5640.2	2333.4	6	6	5	4	8	9	Carbamidomethylation; Oxidation (M)
	1541	2070	A0A3L7H6N4	RNA helicase OS=Cricetulus griseus OX=10029 GN=CgPICR_015624 PE=3 SV=1	55508	134.66	18	11	11	3	10	1973.3	856.97	285.69	1419.8	7	7	5	7	1	6
	1541	2072	G3HB38	RNA helicase OS=Cricetulus griseus OX=10029 GN=I79_007653 PE=3 SV=1	65231	134.66	15	10	10	2	8	1973.3	856.97	285.69	1419.8	7	7	5	7	1	6
	1222	2500	A0A3L7HG37	NCKAP1 OS=Cricetulus griseus OX=10029 GN=CgPICR_004540 PE=4 SV=1	126512	126.63	7	5	7	7	5	1963.4	1439.6	1018.8	1114.8	5	5	6	11	6	6	Carbamidomethylation; Oxidation (M)
	1222	2496	G3H8H3	Nck-associated protein 1 (Fragment) OS=Cricetulus griseus OX=10029 GN=I79_006673 PE=4 SV=1	109070	126.63	8	6	8	8	6	1963.4	1439.6	1018.8	1114.8	5	5	6	11	6	6	Carbamidomethylation; Oxidation (M)
	1222	2499	A0A061I1U1	Nck-associated protein 1 OS=Cricetulus griseus OX=10029 GN=H671_6g15449 PE=4 SV=1	125884	126.63	7	5	7	7	5	1963.4	1439.6	1018.8	1114.8	5	5	6	11	6	6	Carbamidomethylation; Oxidation (M)
	1222	2497	A0A061I2M0	Nck-associated protein 1 OS=Cricetulus griseus OX=10029 GN=H671_6g15449 PE=4 SV=1	113500	126.63	7	6	7	7	6	1963.4	1439.6	1018.8	1114.8	5	5	6	11	6	6	Carbamidomethylation; Oxidation (M)
	1544	2431	G3GZ25	RPP40 OS=Cricetulus griseus OX=10029 GN=CgPICR_015485 PE=4 SV=1	41636	125.51	26	26	14	14	14	1963.3	1177.6	428.61	933.86	5	5	6	5	4	4	Carbamidomethylation; Deamidation (NQ); Dehydration
	1015	1831	A0A3L7I110	RNA helicase OS=Cricetulus griseus OX=10029 GN=CgPICR_005707 PE=4 SV=1	62135	160.33	20	20	18	18	20	1960.8	669.62	663	936.6	8	2	11	8	8	10	Carbamidomethylation; Acetylation (Protein N-term)
	1015	1828	G3IG25	RNA helicase OS=Cricetulus griseus OX=10029 GN=I79_022702 PE=4 SV=1	53934	160.33	23	23	21	21	23	1960.8	669.62	663	936.6	8	2	11	8	8	10	Carbamidomethylation; Acetylation (Protein N-term)
	1340	1004	A0A3L7I0N6	ACSL5 OS=Cricetulus griseus OX=10029 GN=CgPICR_007723 PE=4 SV=1	80713	160.81	21	18	12	6	7	1959.6	878.48	254.05	749.11	10	10	11	6	4	4	Carbamidomethylation; Oxidation (M); Acetylation (N-term)
	1237	3016	A0A3L7H3D4	ACTR2 OS=Cricetulus griseus OX=10029 GN=CgPICR_020382 PE=3 SV=1	44645	136.03	17	17	8	14	17	1956.1	588.67	3649.9	2455.2	4	2	8	5	3	12	Carbamidomethylation; Oxidation (M); Deamidation (NQ); Amidation; Ammonia-loss (N)
	105	489	A0A3L7HRC6	RNA helicase OS=Cricetulus griseus OX=10029 GN=CgPICR_002164 PE=3 SV=1	44700	215.93	42	37	42	23	39	1945.8	307.98	113.04	896.72	19	4	109	74	58	101	Carbamidomethylation; Oxidation (M); Deamidation (NQ); Pyro-glu from Q; Amidination of lysines or N-terminal amines with methyl acetimidate; Replacement of 2 protons by nickel
	105	490	G3HYG2	RNA helicase OS=Cricetulus griseus OX=10029 GN=H671_4g13171 PE=3 SV=1	46402	215.93	40	36	40	22	38	1945.8	307.98	113.04	896.72	19	4	109	74	58	101	Carbamidomethylation; Oxidation (M); Deamidation (NQ); Pyro-glu from Q; Amidination of lysines or N-terminal amines with methyl acetimidate; Replacement of 2 protons by nickel
	1285	3591	A0A3L7HLZ9	Component 3 of promoter of RISC (Fragment) OS=Cricetulus griseus OX=10029 GN=CgPICR_001047 PE=3 SV=1	23677	95.94	23	23	13	13	23	1945.4	1057.8	420.2	713.14	3	3	11	4	6	6
	1285	3592	P97891	Translin OS=Cricetulus griseus OX=10029 GN=TSN PE=2 SV=1	26171	95.94	21	21	12	12	21	1945.4	1057.8	420.2	713.14	3	3	11	4	6	6
	2049	4550	G3GTS4	Zinc finger protein 207 OS=Cricetulus griseus OX=10029 GN=I79_001063 PE=4 SV=1	43172	108.25	11	8	3	3	11	1923.8	626.57	269.48	1033.1	4	4	5	1	1	3
	1819	4329	G3HU24	Aflatoxin B1 aldehyde reductase member 2 OS=Cricetulus griseus OX=10029 GN=H671_2g6290 PE=4 SV=1	37531	102.45	10	10	10	10	10	1919.2	1460.1	2142	1459.2	2	2	4	3	4	2
	1819	4330	A0A3L7I8P9	AKR7A2 OS=Cricetulus griseus OX=10029 GN=CgPICR_007324 PE=4 SV=1	41796	102.45	9	9	9	9	9	1919.2	1460.1	2142	1459.2	2	2	4	3	4	2
	1476	3330	G3HR61	60S ribosomal protein L7-like 1 OS=Cricetulus griseus OX=10029 GN=H671_1g1505 PE=3 SV=1	28473	98.89	18	18	18	12	12	1917.3	459.13	126.71	603.41	3	3	5	7	5	4	Carbamidomethylation; Deamidation (NQ)
	2147	4289	F7J0L1	RNA-binding protein with serine-rich domain 1 (Fragment) OS=Cricetulus griseus OX=10029 GN=Rnps1 PE=2 SV=1	34208	99.23	11	10	5	6	5	1915.9	801	739.99	1219.3	3	3	4	1	3	1
	2147	4288	A0A061HWI7	RNA-binding protein with serine-rich domain 1 OS=Cricetulus griseus OX=10029 GN=H671_7g18411 PE=3 SV=1	32570	99.23	12	11	5	6	5	1915.9	801	739.99	1219.3	3	3	4	1	3	1
	2147	4287	A0A061HXR3	RNA-binding protein with serine-rich domain 1 OS=Cricetulus griseus OX=10029 GN=H671_7g18411 PE=3 SV=1	31773	99.23	12	11	5	6	5	1915.9	801	739.99	1219.3	3	3	4	1	3	1
	2147	4290	A0A061I318	RNA-binding protein with serine-rich domain 1 OS=Cricetulus griseus OX=10029 GN=H671_7g18411 PE=3 SV=1	35829	99.23	11	10	5	6	5	1915.9	801	739.99	1219.3	3	3	4	1	3	1
	2147	4286	G3I2S7	RNA-binding protein with serine-rich domain 1 OS=Cricetulus griseus OX=10029 GN=I79_017721 PE=3 SV=1	27069	99.23	14	12	6	7	6	1915.9	801	739.99	1219.3	3	3	4	1	3	1
	1217	1371	A0A061HW82	Coronin OS=Cricetulus griseus OX=10029 GN=H671_7g18649 PE=3 SV=1	116411	150.89	13	10	10	7	5	1915.7	528.66	81.328	1203.9	7	7	13	6	5	5	Carbamidomethylation
	1321	2839	G3H203	Nuclear inhibitor of protein phosphatase 1 OS=Cricetulus griseus OX=10029 GN=I79_004203 PE=4 SV=1	38598	117.18	17	17	11	17	17	1912.2	1325	1290.8	1475.1	4	4	6	8	6	5	Methylation(KR)
	1831	4061	G3I388	28 kDa heat-and acid-stable phosphoprotein OS=Cricetulus griseus OX=10029 GN=CgPICR_011732 PE=4 SV=1	20605	112.74	17	17	17	7	16	1908	1322.2	575.06	776.05	3	3	5	3	2	3	Pyro-glu from Q
	1831	4066	A0A061I927	Heat-and acid-stable phosphoprotein OS=Cricetulus griseus OX=10029 GN=H671_4g11474 PE=4 SV=1	22931	112.74	15	15	15	6	14	1908	1322.2	575.06	776.05	3	3	5	3	2	3	Pyro-glu from Q
	1641	3398	A0A061IBG6	Signal peptidase complex catalytic subunit SEC11 OS=Cricetulus griseus OX=10029 GN=H671_3g8646 PE=3 SV=1	25561	83.27	16	16	12	12	0	1901.1	471.76	388.06		4	4	8	5	4	0	Oxidation (M)
	1641	3393	G3I9M1	Signal peptidase complex catalytic subunit SEC11 OS=Cricetulus griseus OX=10029 GN=I79_020273 PE=3 SV=1	20625	83.27	20	20	15	15	0	1901.1	471.76	388.06		4	4	8	5	4	0	Oxidation (M)
	1674	2091	A0A061IN38	Polynucleotide phosphorylase 1 OS=Cricetulus griseus OX=10029 GN=H671_1g2803 PE=3 SV=1	162175	139.99	7	5	2	1	4	1899.5	417.02	159.3	1155.4	7	6	6	2	1	7	Carbamidomethylation
	1674	2092	A0A061IPL2	Polynucleotide phosphorylase 1 OS=Cricetulus griseus OX=10029 GN=H671_1g2803 PE=3 SV=1	171447	139.99	7	5	1	1	4	1899.5	417.02	159.3	1155.4	7	6	6	2	1	7	Carbamidomethylation
	617	1721	A0A061I2D1	Bromodomain adjacent to zinc finger domain protein 1A OS=Cricetulus griseus OX=10029 GN=H671_5g14938 PE=3 SV=1	229308	150.82	5	4	4	3	3	1898.4	1388.5	610.16	277.81	8	5	25	22	18	9	Carbamidomethylation; Acetylation (N-term)
	617	1722	A0A061I383	Bromodomain adjacent to zinc finger domain protein 1A OS=Cricetulus griseus OX=10029 GN=H671_5g14938 PE=3 SV=1	232625	150.82	5	4	4	3	3	1898.4	1388.5	610.16	277.81	8	5	25	22	18	9	Carbamidomethylation; Acetylation (N-term)
	617	1720	A0A061I5B9	Bromodomain adjacent to zinc finger domain protein 1A OS=Cricetulus griseus OX=10029 GN=H671_5g14938 PE=3 SV=1	228510	150.82	5	4	4	3	3	1898.4	1388.5	610.16	277.81	8	5	25	22	18	9	Carbamidomethylation; Acetylation (N-term)
	1965	20992	A0A3L7HAL2	PGP OS=Cricetulus griseus OX=10029 GN=CgPICR_010507 PE=3 SV=1	34543	108.02	22	13	8	13	17	1896.9	121.8	0	291.89	4	4	4	2	2	3	Carbamidomethylation; Oxidation (M)
	1185	2000	G3H3H9	Aminopeptidase B OS=Cricetulus griseus OX=10029 GN=I79_004826 PE=3 SV=1	72991	142.28	13	11	10	10	13	1888.4	1499	1435.9	1946.3	6	6	9	6	7	9	Carbamidomethylation
	1364	2181	G3GR95	La-related protein 4B OS=Cricetulus griseus OX=10029 GN=I79_000038 PE=4 SV=1	68382	132.03	11	11	8	5	11	1887.9	680.63	381.86	966.91	4	4	7	7	4	6
	1364	2182	A0A3L7I1Z8	LARP4B OS=Cricetulus griseus OX=10029 GN=CgPICR_005290 PE=4 SV=1	89533	132.03	8	8	6	4	8	1887.9	680.63	381.86	966.91	4	4	7	7	4	6
	706	1695	A0A3L7HMC9	LAMB1 OS=Cricetulus griseus OX=10029 GN=CgPICR_020078 PE=4 SV=1	186166	174.81	10	4	7	8	10	1882.9	3693.4	4196.1	6274.2	13	13	9	13	20	20	Oxidation (M)
	706	1697	A0A061I094	Laminin subunit beta-1 OS=Cricetulus griseus OX=10029 GN=H671_5g13632 PE=4 SV=1	205147	174.81	10	4	7	8	9	1882.9	3693.4	4196.1	6274.2	13	13	9	13	20	20	Oxidation (M)
	706	1696	A0A061I6V4	Laminin subunit beta-1 OS=Cricetulus griseus OX=10029 GN=H671_5g13632 PE=4 SV=1	199936	174.81	10	4	7	8	9	1882.9	3693.4	4196.1	6274.2	13	13	9	13	20	20	Oxidation (M)
	706	1694	G3I278	Laminin subunit beta-1 OS=Cricetulus griseus OX=10029 GN=I79_017505 PE=4 SV=1	178134	174.81	11	4	8	9	11	1882.9	3693.4	4196.1	6274.2	13	13	9	13	20	20	Oxidation (M)
	528	631	G3H2C6	Voltage-dependent anion-selective channel protein 1 OS=Cricetulus griseus OX=10029 GN=I79_004334 PE=3 SV=1	53379	208.67	33	32	26	26	28	1877.5	537.85	0	1378.2	14	4	26	23	16	22	Carbamidomethylation; Deamidation (NQ); Acetylation (Protein N-term)
	181	1569	G3H2T7	Histone H3 OS=Cricetulus griseus OX=10029 GN=I79_004539 PE=3 SV=1	29581	220.07	40	28	40	34	27	1873	864.18	1914.4	729.29	13	2	54	65	71	25	Carbamidomethylation; Oxidation (M); Deamidation (NQ); Methylation(KR); Pyro-glu from E; 2 more
	181	1602	A0A3L7IFK3	Uncharacterized protein OS=Cricetulus griseus OX=10029 GN=CgPICR_014459 PE=3 SV=1	64413	220.07	18	12	18	15	12	1873	864.18	1914.4	729.29	13	2	54	65	71	25	Carbamidomethylation; Oxidation (M); Deamidation (NQ); Methylation(KR); Pyro-glu from E; 2 more
	1738	21146	A0A3L7HTA3	SDF2L1 OS=Cricetulus griseus OX=10029 GN=CgPICR_002299 PE=4 SV=1	23511	88.87	26	26	26	9	15	1864.6	1039	634.51	364.23	3	3	4	7	2	2	Carbamidomethylation; Oxidation (M)
	1738	21145	G3HFY6	Stromal cell-derived factor 2-like protein 1 OS=Cricetulus griseus OX=10029 GN=I79_009504 PE=4 SV=1	19011	88.87	32	32	32	11	18	1864.6	1039	634.51	364.23	3	3	4	7	2	2	Carbamidomethylation; Oxidation (M)
	1967	3688	A0A061IQJ9	Calcyclin OS=Cricetulus griseus OX=10029 GN=H671_1g1493 PE=3 SV=1	28436	91.05	16	10	7	13	0	1864.3	682.21	901.39		4	4	4	4	3	0
	1776	3157	A0A3L7HRH1	GMPPB (Fragment) OS=Cricetulus griseus OX=10029 GN=CgPICR_013282 PE=3 SV=1	35203	115.23	18	18	14	14	6	1861	1554.7	527.55	760.79	3	3	5	3	5	1	Carbamidomethylation
	1776	3156	G3H8E7	Mannose-1-phosphate guanyltransferase beta OS=Cricetulus griseus OX=10029 GN=I79_006647 PE=3 SV=1	26783	115.23	24	24	19	19	7	1861	1554.7	527.55	760.79	3	3	5	3	5	1	Carbamidomethylation
	1890	4064	A0A061IIZ7	Nucleoporin Nup43-like isoform 2 OS=Cricetulus griseus OX=10029 GN=H671_2g5639 PE=4 SV=1	41958	95.99	8	8	4	4	4	1859.5	582.53	350.45	154.29	2	2	4	3	2	3
	1890	4059	A0A3L7I560	NUP43 OS=Cricetulus griseus OX=10029 GN=CgPICR_011884 PE=4 SV=1	26223	95.99	13	13	6	6	6	1859.5	582.53	350.45	154.29	2	2	4	3	2	3
	1000	1102	A0A3L7HQ77	Dynein light intermediate chain OS=Cricetulus griseus OX=10029 GN=CgPICR_014596 PE=3 SV=1	48259	180.52	28	28	16	16	21	1857.8	686.49	592.83	710.46	10	9	13	7	7	11	Carbamidomethylation; Deamidation (NQ); Ammonia-loss (N)
	864	4284	A0A3L7I5W7	40S ribosomal protein S23 (Fragment) OS=Cricetulus griseus OX=10029 GN=CgPICR_002964 PE=3 SV=1	15619	101.27	28	28	28	28	8	1857.3	7087.7	2242.1		3	2	11	19	12	3	Carbamidomethylation; Deamidation (NQ)
	864	4285	G3HIY3	40S ribosomal protein S23 OS=Cricetulus griseus OX=10029 GN=I79_010614 PE=3 SV=1	15808	101.27	27	27	27	27	8	1857.3	7087.7	2242.1		3	2	11	19	12	3	Carbamidomethylation; Deamidation (NQ)
	1712	3117	A0A3L7HVX2	Splicing factor 1 OS=Cricetulus griseus OX=10029 GN=CgPICR_009457 PE=3 SV=1	65358	107.75	9	9	6	6	6	1848.6	2058.9	1549.7	1217.7	3	3	5	4	4	2	Oxidation (M)
	1712	3116	G3I6H3	Splicing factor 1 OS=Cricetulus griseus OX=10029 GN=I79_019082 PE=3 SV=1	56756	107.75	10	10	7	7	7	1848.6	2058.9	1549.7	1217.7	3	3	5	4	4	2	Oxidation (M)
	1699	4849	A0A3L7GSM2	Paraspeckle component 1 (Fragment) OS=Cricetulus griseus OX=10029 GN=CgPICR_007579 PE=3 SV=1	32737	88.37	11	11	11	11	11	1839.8	795.57	831.14	1711.2	2	2	3	4	5	3
	1699	4850	G3HDG6	Paraspeckle component 1 OS=Cricetulus griseus OX=10029 GN=I79_008512 PE=3 SV=1	58675	88.37	6	6	6	6	6	1839.8	795.57	831.14	1711.2	2	2	3	4	5	3
	1981	4943	G3HNQ5	Phospholipase D3 OS=Cricetulus griseus OX=10029 GN=H671_21068 PE=3 SV=1	54444	75.16	6	5	5	2	6	1837.6	928.14	640.58	2834.1	3	3	4	2	1	4
	1981	4944	A0A3L7H5Q4	PLD3 OS=Cricetulus griseus OX=10029 GN=CgPICR_018602 PE=4 SV=1	54295	75.16	6	4	4	2	6	1837.6	928.14	640.58	2834.1	3	3	4	2	1	4
	1638	2818	A0A3L7HU03	PRMT3 OS=Cricetulus griseus OX=10029 GN=CgPICR_015811 PE=4 SV=1	56081	105.33	8	8	8	3	8	1836.4	1031.2	525.2	950.75	3	3	6	6	1	3	Pyro-glu from Q
	1638	2816	A0A061I8E8	Protein arginine N-methyltransferase 3 OS=Cricetulus griseus OX=10029 GN=H671_3g9730 PE=4 SV=1	29309	105.33	15	15	15	5	15	1836.4	1031.2	525.2	950.75	3	3	6	6	1	3	Pyro-glu from Q
	1638	2817	G3HE38	Protein arginine N-methyltransferase 3 OS=Cricetulus griseus OX=10029 GN=I79_008810 PE=4 SV=1	56219	105.33	8	8	8	3	8	1836.4	1031.2	525.2	950.75	3	3	6	6	1	3	Pyro-glu from Q
	1002	1724	A0A3L7HN93	KIF15 (Fragment) OS=Cricetulus griseus OX=10029 GN=CgPICR_014677 PE=3 SV=1	150464	174.09	14	7	11	4	8	1834.5	1594	745.59	2699.5	12	12	10	12	6	11	Carbamidomethylation; Amidation; Pyro-glu from Q; Ammonia-loss (C@N-term); Carbamidomethylation (DHKE X@N-term)
	1002	1719	A0A061I2E3	Kinesin-like protein KIF15 OS=Cricetulus griseus OX=10029 GN=H671_4g13212 PE=3 SV=1	191352	174.09	11	5	9	3	6	1834.5	1594	745.59	2699.5	12	12	10	12	6	11	Carbamidomethylation; Amidation; Pyro-glu from Q; Ammonia-loss (C@N-term); Carbamidomethylation (DHKE X@N-term)
	1246	2415	A0A3L7H5B7	HSPBP1 OS=Cricetulus griseus OX=10029 GN=CgPICR_020662 PE=4 SV=1	39076	125.83	17	17	17	10	17	1833.7	942.4	531.61	1157.7	5	5	11	7	4	7	Carbamidomethylation
	1100	1236	A0A3L7GPK3	TRPV2 OS=Cricetulus griseus OX=10029 GN=CgPICR_003759 PE=4 SV=1	85626	145.9	17	15	11	6	10	1833.6	852.03	716.22	1355	9	9	10	9	6	9	Carbamidomethylation
	1746	4389	A0A3L7I4N2	Ribosome production factor 2 homolog OS=Cricetulus griseus OX=10029 GN=CgPICR_012588 PE=3 SV=1	35400	86.26	10	10	10	10	10	1829	962.9	309.66	1019.3	2	2	3	4	4	4
	2493	5151	G3HGL0	Single-stranded DNA-binding protein mitochondrial OS=Cricetulus griseus OX=10029 GN=I79_009748 PE=3 SV=1	17184	72.95	28	14	8	14	0	1823	711.15	0		3	3	2	2	1	0
	1802	3692	A0A3L7IIX3	ERI1 OS=Cricetulus griseus OX=10029 GN=CgPICR_009011 PE=4 SV=1	39668	59.58	10	10	3	3	6	1821	0	0	1109.6	3	3	6	2	1	5	Carbamidomethylation; Deamidation (NQ)
	2098	2934	A0A3L7HA97	MRPS7 OS=Cricetulus griseus OX=10029 GN=CgPICR_012055 PE=3 SV=1	30690	123.6	18	18	12	5	12	1820.3	1176.8	466.23	457.59	3	3	3	2	2	2	Carbamidomethylation
	1956	5155	A0A3L7HCH2	PTGES2 OS=Cricetulus griseus OX=10029 GN=CgPICR_015455 PE=4 SV=1	37230	68.09	6	6	4	4	4	1810	506.02	188.56	514.89	2	2	4	3	1	2
	1050	1776	A0A3L7H5T8	ARHGEF1 (Fragment) OS=Cricetulus griseus OX=10029 GN=CgPICR_018549 PE=4 SV=1	142515	152.38	8	7	7	7	8	1807.2	1298.7	1454.6	769.43	6	3	11	8	8	8	Carbamidomethylation; Deamidation (NQ)
	961	2325	A0A3L7HSQ4	ILF3 OS=Cricetulus griseus OX=10029 GN=CgPICR_019672 PE=4 SV=1	84478	151.33	12	8	9	3	5	1806.9	770.41	190.54	1117.8	6	6	24	7	2	9	Carbamidomethylation
	961	2226	G3H6B5	Interleukin enhancer-binding factor 3 OS=Cricetulus griseus OX=10029 GN=I79_005870 PE=4 SV=1	97551	151.33	11	7	8	2	5	1806.9	770.41	190.54	1117.8	6	6	24	7	2	9	Carbamidomethylation
	961	2320	A0A061I9S0	Interleukin enhancer-binding factor 3-like protein OS=Cricetulus griseus OX=10029 GN=H671_4g12318 PE=4 SV=1	75848	151.33	14	9	11	3	6	1806.9	770.41	190.54	1117.8	6	6	24	7	2	9	Carbamidomethylation
	1508	2791	A0A3L7H6U5	DFNA5 OS=Cricetulus griseus OX=10029 GN=CgPICR_014780 PE=3 SV=1	41680	122.72	20	17	7	7	8	1803.9	1258.9	842.77	870.97	5	5	4	8	2	5	Carbamidomethylation; Oxidation (M)
	1401	2477	G3HH22	Coiled-coil-helix-coiled-coil-helix domain-containing protein 3 mitochondrial OS=Cricetulus griseus OX=10029 GN=I79_009918 PE=4 SV=1	26270	159.14	31	31	15	15	20	1797.4	1006.4	69.139	651.9	6	6	7	6	4	6	Carbamidomethylation
	1506	2396	A0A061IM88	La ribonucleoprotein domain family member 7 OS=Cricetulus griseus OX=10029 GN=CgPICR_004084 PE=3 SV=1	66354	127.12	12	12	5	5	7	1794.5	622.36	454.49	1073.8	5	5	10	3	2	5	Carbamidomethylation; Ammonia-loss (N)
	1370	2216	Q6V9Y0	AP-3 complex subunit mu-1 OS=Cricetulus griseus OX=10029 GN=CgPICR_018323 PE=2 SV=1	46909	152.61	22	16	16	20	13	1787.8	696.58	1075.9	1027.9	5	5	6	4	10	4	Carbamidomethylation; Amidation
	1161	2392	G3HPU1	Aspartyl/asparaginyl beta-hydroxylase (Fragment) OS=Cricetulus griseus OX=10029 GN=I79_012811 PE=3 SV=1	64535	143.39	16	11	12	11	12	1783.9	1168.6	1265.1	1635.1	7	7	10	6	5	11	Amidation
	715	844	A0A3L7I7Q2	PGM1 OS=Cricetulus griseus OX=10029 GN=CgPICR_010832 PE=3 SV=1	83187	205.73	31	18	12	22	24	1777.2	2458.4	4111.2	7613	17	17	13	6	22	20	Carbamidomethylation; Oxidation (M); Deamidation (NQ); Biotinylation; Pyro-glu from Q
	1130	2960	A0A3L7IGZ6	Secretory carrier-associated membrane protein OS=Cricetulus griseus OX=10029 GN=CgPICR_013538 PE=3 SV=1	104617	152.51	6	6	6	6	6	1776	1390.6	1549.6	2053.1	4	4	12	9	4	7	Deamidation (NQ)
	1433	2872	A0A3L7HC66	Serine/threonine-protein phosphatase OS=Cricetulus griseus OX=10029 GN=CgPICR_015351 PE=3 SV=1	35159	107.63	13	13	9	4	13	1776	1090	859.79	966.68	3	3	8	5	2	7	Carbamidomethylation
	2209	5676	A0A3L7GMI4	Synaptobrevin-2 OS=Cricetulus griseus OX=10029 GN=CgPICR_003706 PE=4 SV=1	12057	78.7	22	22	22	22	22	1773	1000.3	344.74	126.3	2	2	3	3	1	1
	2209	5679	G3GY55	Transmembrane protein 107 OS=Cricetulus griseus OX=10029 GN=I79_002719 PE=4 SV=1	137399	78.7	2	2	2	2	2	1773	1000.3	344.74	126.3	2	2	3	3	1	1
	1994	5206	A0A3L7I411	CXXC motif containing zinc binding protein (Fragment) OS=Cricetulus griseus OX=10029 GN=CgPICR_012677 PE=3 SV=1	17890	74.08	18	18	18	18	18	1766.5	1558	1037.8	1030.7	2	2	4	3	2	2
	1403	5011	A0A3L7HUU1	TMED9 OS=Cricetulus griseus OX=10029 GN=CgPICR_010348 PE=3 SV=1	27181	101.9	15	11	15	11	11	1763.5	1231.5	555.75	1305.1	4	4	5	6	3	8	Oxidation (M); Pyro-glu from Q
	1403	5009	A0A061IAS2	Transmembrane emp24 domain-containing protein 9 OS=Cricetulus griseus OX=10029 GN=H671_3g8824 PE=3 SV=1	25121	101.9	17	12	17	13	12	1763.5	1231.5	555.75	1305.1	4	4	5	6	3	8	Oxidation (M); Pyro-glu from Q
	1403	5010	G3H162	Transmembrane emp24 domain-containing protein 9 OS=Cricetulus griseus OX=10029 GN=I79_003886 PE=3 SV=1	26766	101.9	16	11	16	12	11	1763.5	1231.5	555.75	1305.1	4	4	5	6	3	8	Oxidation (M); Pyro-glu from Q
	1016	880	A0A3L7H8Y4	RNA helicase OS=Cricetulus griseus OX=10029 GN=CgPICR_016819 PE=4 SV=1	101434	164.1	24	15	9	6	16	1753.5	1143.7	578.9	2312.8	12	12	12	7	5	13	Carbamidomethylation; Deamidation (NQ); Oxidation (HW)
	1016	881	G3HCV0	RNA helicase OS=Cricetulus griseus OX=10029 GN=I79_008317 PE=4 SV=1	101663	164.1	24	15	9	6	16	1753.5	1143.7	578.9	2312.8	12	12	12	7	5	13	Carbamidomethylation; Deamidation (NQ); Oxidation (HW)
	2842	5757	A0A3L7GMB3	TAX1BP3 OS=Cricetulus griseus OX=10029 GN=CgPICR_003573 PE=4 SV=1	12219	75.41	28	28	0	0	0	1752.5				2	2	2	0	0	0	Acetylation (Protein N-term)
	903	813	A0A3L7H6S1	DNA ligase OS=Cricetulus griseus OX=10029 GN=CgPICR_021523 PE=3 SV=1	92173	192.99	21	16	8	7	14	1738.2	1430.8	1171.3	2457.7	12	12	15	6	5	19	Carbamidomethylation; Oxidation (M)
	1636	3489	G3H1Z4	DnaJ-like subfamily C member 8 OS=Cricetulus griseus OX=10029 GN=I79_004193 PE=4 SV=1	29841	120.97	29	17	14	20	16	1734.5	351.92	210.09	964.3	5	5	5	5	3	4
	1795	4805	A0A3L7I6R8	Ras-related GTP-binding protein OS=Cricetulus griseus OX=10029 GN=CgPICR_010768 PE=3 SV=1	36566	93.66	10	6	6	6	10	1732.5	911.5	881.58	1772.5	3	3	3	5	3	3	Carbamidomethylation
	1795	4813	A0A3L7H602	Ras-related GTP-binding protein OS=Cricetulus griseus OX=10029 GN=CgPICR_019714 PE=3 SV=1	42235	93.66	9	5	5	5	9	1732.5	911.5	881.58	1772.5	3	3	3	5	3	3	Carbamidomethylation
	1795	4811	A0A061HUP3	Ras-related GTP-binding protein OS=Cricetulus griseus OX=10029 GN=H671_xg20293 PE=3 SV=1	41583	93.66	9	6	6	6	9	1732.5	911.5	881.58	1772.5	3	3	3	5	3	3	Carbamidomethylation
	1795	4814	A0A061HXU8	Ras-related GTP-binding protein OS=Cricetulus griseus OX=10029 GN=H671_xg20293 PE=3 SV=1	43209	93.66	9	5	5	5	9	1732.5	911.5	881.58	1772.5	3	3	3	5	3	3	Carbamidomethylation
	1795	4810	A0A061HYE7	Ras-related GTP-binding protein OS=Cricetulus griseus OX=10029 GN=H671_xg20293 PE=3 SV=1	41375	93.66	9	6	6	6	9	1732.5	911.5	881.58	1772.5	3	3	3	5	3	3	Carbamidomethylation
	1795	4807	G3HWV0	Ras-related GTP-binding protein OS=Cricetulus griseus OX=10029 GN=H671_xg20293 PE=3 SV=1	40131	93.66	9	6	6	6	9	1732.5	911.5	881.58	1772.5	3	3	3	5	3	3	Carbamidomethylation
	1795	4803	G3IHJ3	Ras-related GTP-binding protein OS=Cricetulus griseus OX=10029 GN=I79_023283 PE=3 SV=1	34289	93.66	11	7	7	7	11	1732.5	911.5	881.58	1772.5	3	3	3	5	3	3	Carbamidomethylation
	1406	2582	A0A061IG12	Elongation factor Tu GTP-binding domain-containing protein 1 OS=Cricetulus griseus OX=10029 GN=H671_3g8635 PE=4 SV=1	121118	160.46	10	7	6	4	5	1732	963.22	603.47	677.15	7	7	9	5	4	5	Carbamidomethylation; Ammonia-loss (C@N-term); Carbamidomethylation (DHKE X@N-term)
	1473	2635	A0A3L7I7U7	CAAX prenyl protease OS=Cricetulus griseus OX=10029 GN=CgPICR_007020 PE=3 SV=1	48966	121.53	18	11	14	4	4	1729.3	673.12	326.84	884.01	5	5	9	6	3	2
	1473	2638	G3HCM4	CAAX prenyl protease OS=Cricetulus griseus OX=10029 GN=I79_008235 PE=3 SV=1	54705	121.53	16	10	12	4	4	1729.3	673.12	326.84	884.01	5	5	9	6	3	2
	2011	3644	G3HAB1	NAD-dependent deacetylase sirtuin-1 OS=Cricetulus griseus OX=10029 GN=I79_007357 PE=4 SV=1	61792	100.72	10	8	0	0	7	1728.9			562.52	4	4	5	0	0	5	Carbamidomethylation
	2011	3645	A0A061IN20	NAD-dependent deacetylase sirtuin-1-like protein OS=Cricetulus griseus OX=10029 GN=H671_1g2427 PE=4 SV=1	64878	100.72	9	8	0	0	7	1728.9			562.52	4	4	5	0	0	5	Carbamidomethylation
	2011	3646	A0A3L7IF96	SIRT1 OS=Cricetulus griseus OX=10029 GN=CgPICR_017027 PE=4 SV=1	75877	100.72	8	6	0	0	6	1728.9			562.52	4	4	5	0	0	5	Carbamidomethylation
	1196	2116	A0A3L7I3S3	ARHGAP18 OS=Cricetulus griseus OX=10029 GN=CgPICR_014177 PE=4 SV=1	70613	134.44	15	10	5	11	11	1722	1036.3	1194.2	2341.9	7	6	8	5	8	8	Oxidation (M); Deamidation (NQ)
	1416	3806	A0A3L7IAH2	NUP50 OS=Cricetulus griseus OX=10029 GN=CgPICR_000029 PE=4 SV=1	49862	120.97	25	16	19	10	7	1708.2	1475.3	1019.5	989.49	5	5	7	7	4	3	Deamidation (NQ); Carbamidomethylation (DHKE X@N-term)
	1320	3756	G3HM24	Serine/threonine-protein kinase Nek7 OS=Cricetulus griseus OX=10029 GN=I79_011769 PE=3 SV=1	34556	137.69	18	14	14	5	10	1707.6	1784.7	1184.5	948.79	5	5	9	8	2	6	Carbamidomethylation
	1675	1596	A0A061IHN6	Putative pseudouridylate synthase 7 isoform 1 OS=Cricetulus griseus OX=10029 GN=H671_1g3069 PE=3 SV=1	74553	109.91	13	13	5	0	6	1706.9	353.97		504.25	6	6	7	3	0	5
	1675	1597	A0A061IP45	Putative pseudouridylate synthase 7 isoform 1 OS=Cricetulus griseus OX=10029 GN=H671_1g3069 PE=3 SV=1	75521	109.91	13	13	5	0	6	1706.9	353.97		504.25	6	6	7	3	0	5
	601	2701	G3I3X4	Fructose-bisphosphate aldolase OS=Cricetulus griseus OX=10029 GN=CgPICR_016294 PE=3 SV=1	39604	183.66	28	26	17	18	20	1702.9		0		13	3	26	14	16	22	Carbamidomethylation; Deamidation (NQ); Acetylation (N-term); Dehydration; Carbamidomethylation (DHKE X@N-term); 2 more
	1725	4699	A0A3L7I8R1	MRTO4 OS=Cricetulus griseus OX=10029 GN=CgPICR_007326 PE=4 SV=1	20487	90.06	19	19	13	7	19	1702.9	578.97	210.55	905.98	3	3	7	3	1	3	Carbamidomethylation; Lysine oxidation to aminoadipic semialdehyde
	1725	4701	A0A3L7I8X0	Ribosome assembly factor mrt4 (Fragment) OS=Cricetulus griseus OX=10029 GN=CgPICR_007327 PE=3 SV=1	24182	90.06	16	16	11	6	16	1702.9	578.97	210.55	905.98	3	3	7	3	1	3	Carbamidomethylation; Lysine oxidation to aminoadipic semialdehyde
	1216	3963	A0A3L7H9B1	RPL32 OS=Cricetulus griseus OX=10029 GN=CgPICR_011350 PE=3 SV=1	15874	145.25	35	35	35	35	10	1697.2	883.71	422.66	131.68	6	6	13	10	6	1	Carbamidomethylation; Oxidation (M)
	1216	3962	A0A3L7IFL1	RPL32 OS=Cricetulus griseus OX=10029 GN=CgPICR_014469 PE=3 SV=1	15777	145.25	35	35	35	35	10	1697.2	883.71	422.66	131.68	6	6	13	10	6	1	Carbamidomethylation; Oxidation (M)
	1033	1357	A0A061I288	AP-3 complex subunit delta OS=Cricetulus griseus OX=10029 GN=H671_5g15014 PE=3 SV=1	132160	158.49	12	10	5	7	7	1697	907.67	1497.4	997.88	9	9	10	6	13	7	Carbamidomethylation; Amidation
	1033	1355	A0A061I335	AP-3 complex subunit delta OS=Cricetulus griseus OX=10029 GN=H671_5g15014 PE=3 SV=1	127292	158.49	12	10	6	8	8	1697	907.67	1497.4	997.88	9	9	10	6	13	7	Carbamidomethylation; Amidation
	1033	1356	A0A061I569	AP-3 complex subunit delta OS=Cricetulus griseus OX=10029 GN=H671_5g15014 PE=3 SV=1	129756	158.49	12	10	6	7	8	1697	907.67	1497.4	997.88	9	9	10	6	13	7	Carbamidomethylation; Amidation
	1033	1358	G3HFA8	AP-3 complex subunit delta OS=Cricetulus griseus OX=10029 GN=I79_009264 PE=3 SV=1	135122	158.49	12	10	5	7	7	1697	907.67	1497.4	997.88	9	9	10	6	13	7	Carbamidomethylation; Amidation
	398	187	G3GWQ1	Metavinculin OS=Cricetulus griseus OX=10029 GN=I79_002180 PE=3 SV=1	124877	238.85	29	28	18	14	22	1689.7	1341.5	566.59	976.71	24	3	33	32	17	30	Carbamidomethylation; Deamidation (NQ); Pyro-glu from Q; Ammonia-loss (C@N-term)
	1974	2947	A0A3L7I816	THRAP3 (Fragment) OS=Cricetulus griseus OX=10029 GN=CgPICR_007088 PE=3 SV=1	92477	108.88	5	5	4	2	4	1683.4	874.77	702.17	1391.8	3	3	4	3	1	3
	885	1112	G3GY70	Fragile X mental retardation syndrome-related protein 2 OS=Cricetulus griseus OX=10029 GN=I79_002741 PE=3 SV=1	76659	185.4	19	16	16	13	19	1669.7	313.09	312.91	1171	9	2	12	11	11	13	Carbamidomethylation
	1850	3689	A0A3L7HT88	NAA50 (Fragment) OS=Cricetulus griseus OX=10029 GN=CgPICR_002020 PE=4 SV=1	19098	95.06	22	22	9	9	9	1663.2	473.35	236.69	100.37	3	3	6	3	3	1	Carbamidomethylation; Deamidation (NQ)
	876	1550	G3H8G1	Ubiquitin carboxyl-terminal hydrolase OS=Cricetulus griseus OX=10029 GN=I79_006661 PE=3 SV=1	105851	158.91	14	10	11	6	14	1662.4	1280.9	1153	1826.8	9	8	8	15	9	14	Carbamidomethylation; Deamidation (NQ); Carboxymethyl
	1933	4580	G3H6T8	Vacuolar protein sorting-associated protein 26A OS=Cricetulus griseus OX=10029 GN=I79_006057 PE=3 SV=1	38114	87.35	13	9	4	4	13	1655.5	722.13	807.78	1989.6	3	3	4	1	1	5	Oxidation (M)
	1933	4579	A0A3L7IM10	VPS26A (Fragment) OS=Cricetulus griseus OX=10029 GN=CgPICR_018876 PE=3 SV=1	37983	87.35	13	9	4	4	13	1655.5	722.13	807.78	1989.6	3	3	4	1	1	5	Oxidation (M)
	505	1038	G3H037	U5 small nuclear ribonucleoprotein 200 kDa helicase OS=Cricetulus griseus OX=10029 GN=I79_003485 PE=3 SV=1	158229	223.79	21	8	14	12	17	1651.7	5890.7	3673.2	8277.8	23	22	12	26	18	31	Carbamidomethylation; Oxidation (M); Deamidation (NQ); Amidation; Pyro-glu from Q
	2512	4893	A0A3L7HY44	USMG5 OS=Cricetulus griseus OX=10029 GN=CgPICR_007763 PE=4 SV=1	6407	71.16	45	45	0	0	0	1649.6				3	3	5	0	0	0
	1503	3221	G3I7T3	FIP1-like 1 protein OS=Cricetulus griseus OX=10029 GN=I79_019581 PE=3 SV=1	44116	115.36	14	14	7	7	7	1648.1	849.24	738.16	990.7	3	3	7	4	5	4
	2247	6167	A0A3L7HX48	PFDN1 OS=Cricetulus griseus OX=10029 GN=CgPICR_010268 PE=3 SV=1	12213	66.88	20	20	0	10	0	1647.7		72.007		2	2	5	0	3	0	Acetylation (Protein N-term)
	968	1043	A0A3L7HBZ7	Ubiquitin carboxyl-terminal hydrolase 7 OS=Cricetulus griseus OX=10029 GN=CgPICR_017492 PE=3 SV=1	121319	161.18	13	12	10	9	13	1641.9	930.57	797.38	1029.5	9	9	10	12	8	9	Carbamidomethylation; Oxidation (M); Deamidation (NQ)
	968	1044	A0A061I0A8	Ubiquitin carboxyl-terminal hydrolase 7 OS=Cricetulus griseus OX=10029 GN=H671_7g18767 PE=3 SV=1	127233	161.18	13	12	10	9	12	1641.9	930.57	797.38	1029.5	9	9	10	12	8	9	Carbamidomethylation; Oxidation (M); Deamidation (NQ)
	968	1045	A0A061I2E8	Ubiquitin carboxyl-terminal hydrolase 7 OS=Cricetulus griseus OX=10029 GN=H671_7g18767 PE=3 SV=1	128983	161.18	13	12	9	8	12	1641.9	930.57	797.38	1029.5	9	9	10	12	8	9	Carbamidomethylation; Oxidation (M); Deamidation (NQ)
	2516	4955	A0A3L7HXE0	Chloride channel nucleotide sensitive 1A OS=Cricetulus griseus OX=10029 GN=CgPICR_008669 PE=3 SV=1	27489	66.73	10	10	5	0	5	1641.8	833.92		590.59	2	2	3	1	0	1
	2516	4954	G3I5E0	Chloride channel nucleotide sensitive 1A OS=Cricetulus griseus OX=10029 GN=I79_018685 PE=3 SV=1	26077	66.73	11	11	6	0	6	1641.8	833.92		590.59	2	2	3	1	0	1
	1735	3404	G3I903	Acyl-coenzyme A thioesterase 9 mitochondrial OS=Cricetulus griseus OX=10029 GN=I79_020036 PE=4 SV=1	51295	90.59	14	12	9	9	4	1641.3	530.96	396.7	821.61	5	5	4	4	4	3
	1735	3405	A0A061HU40	Acyl-coenzyme A thioesterase 9 OS=Cricetulus griseus OX=10029 GN=H671_xg20731 PE=4 SV=1	52109	90.59	14	12	9	9	4	1641.3	530.96	396.7	821.61	5	5	4	4	4	3
	1735	3407	A0A061HUM6	Acyl-coenzyme A thioesterase 9 OS=Cricetulus griseus OX=10029 GN=H671_xg20731 PE=4 SV=1	53035	90.59	14	12	9	9	4	1641.3	530.96	396.7	821.61	5	5	4	4	4	3
	1735	3403	A0A061HWK5	Acyl-coenzyme A thioesterase 9 OS=Cricetulus griseus OX=10029 GN=H671_xg20731 PE=4 SV=1	49764	90.59	14	13	9	9	4	1641.3	530.96	396.7	821.61	5	5	4	4	4	3
	1735	3406	A0A061HX39	Acyl-coenzyme A thioesterase 9 OS=Cricetulus griseus OX=10029 GN=H671_xg20731 PE=4 SV=1	52260	90.59	14	12	9	9	4	1641.3	530.96	396.7	821.61	5	5	4	4	4	3
	1735	3409	A0A061HZ82	Acyl-coenzyme A thioesterase 9 OS=Cricetulus griseus OX=10029 GN=H671_xg20731 PE=4 SV=1	55171	90.59	13	11	8	8	4	1641.3	530.96	396.7	821.61	5	5	4	4	4	3
	1735	3408	A0A061HZ86	Acyl-coenzyme A thioesterase 9 OS=Cricetulus griseus OX=10029 GN=H671_xg20731 PE=4 SV=1	53221	90.59	13	12	9	9	4	1641.3	530.96	396.7	821.61	5	5	4	4	4	3
	2073	39836	A0A3L7HQN6	TFG OS=Cricetulus griseus OX=10029 GN=CgPICR_001957 PE=4 SV=1	43210	55.26	7	5	5	5	7	1640	753.8	547.39	2077.6	2	2	2	3	2	3	Deamidation (NQ)
	1435	4256	G3I8B3	TATA-binding protein-associated factor 2N OS=Cricetulus griseus OX=10029 GN=I79_019776 PE=3 SV=1	39516	114.63	18	8	18	8	8	1634.6	1783.1	1642.1	1589	4	2	6	6	5	3
	1435	4257	A0A061I2P9	TATA-binding protein-associated factor 2N-like protein OS=Cricetulus griseus OX=10029 GN=H671_7g18643 PE=3 SV=1	63438	114.63	12	5	12	5	5	1634.6	1783.1	1642.1	1589	4	2	6	6	5	3
	1528	2538	A0A3L7HUW9	FAF2 OS=Cricetulus griseus OX=10029 GN=CgPICR_010378 PE=4 SV=1	50503	128.08	14	14	10	4	14	1634.5	292.83	0	467.98	4	4	7	3	1	8	Carbamidomethylation
	1528	2536	A0A061IDM4	FAS-associated factor 2 OS=Cricetulus griseus OX=10029 GN=H671_3g9068 PE=4 SV=1	47144	128.08	15	15	11	5	15	1634.5	292.83	0	467.98	4	4	7	3	1	8	Carbamidomethylation
	1528	2537	G3H193	FAS-associated factor 2 OS=Cricetulus griseus OX=10029 GN=I79_003917 PE=4 SV=1	49385	128.08	15	15	10	5	15	1634.5	292.83	0	467.98	4	4	7	3	1	8	Carbamidomethylation
	1732	3198	G3I054	Proteasome assembly chaperone 1 OS=Cricetulus griseus OX=10029 GN=I79_016730 PE=3 SV=1	32955	106.38	19	19	10	10	10	1629.7	677.15	210.83	315.8	4	4	7	4	2	2	Carbamidomethylation; Acetylation (Protein N-term)
	952	1111	Q9Z1E9	Golgi apparatus protein 1 OS=Cricetulus griseus OX=10029 GN=GLG1 PE=1 SV=1	132326	158.99	11	9	8	6	6	1629	1167.3	636.83	2824	10	10	11	10	12	9	Carbamidomethylation; Oxidation (M); Acetylation (N-term); Ethylation
	1084	1852	G3GUS6	2' 5'-phosphodiesterase 12 OS=Cricetulus griseus OX=10029 GN=I79_001449 PE=4 SV=1	67055	146.26	14	12	7	9	11	1628.7	1018.6	891.96	1678.3	6	6	12	5	7	11	Carbamidomethylation; Deamidation (NQ)
	1084	1851	A0A3L7GWW1	PDE12 OS=Cricetulus griseus OX=10029 GN=CgPICR_006321 PE=4 SV=1	64330	146.26	14	13	8	10	11	1628.7	1018.6	891.96	1678.3	6	6	12	5	7	11	Carbamidomethylation; Deamidation (NQ)
	2185	3176	G3HST8	p21-activated protein kinase-interacting protein 1 OS=Cricetulus griseus OX=10029 GN=H671_3g9564 PE=4 SV=1	42723	100.45	12	12	3	3	9	1627.6	462.48	0	542.99	3	3	4	1	1	2	Carbamidomethylation
	2185	3175	A0A3L7GNX9	PAK1IP1 OS=Cricetulus griseus OX=10029 GN=CgPICR_015517 PE=4 SV=1	33969	100.45	16	16	4	4	11	1627.6	462.48	0	542.99	3	3	4	1	1	2	Carbamidomethylation
	1359	1998	A0A061I599	39S ribosomal protein L39 OS=Cricetulus griseus OX=10029 GN=H671_4g12028 PE=4 SV=1	38790	121.13	22	22	22	12	10	1627	878.09	420.04	495.38	5	5	6	7	9	2	Carbamidomethylation
	1359	1999	A0A3L7HQG2	MRPL39 OS=Cricetulus griseus OX=10029 GN=CgPICR_001889 PE=4 SV=1	39769	121.13	21	21	21	11	9	1627	878.09	420.04	495.38	5	5	6	7	9	2	Carbamidomethylation
	1047	2232	A0A3L7IJF6	DNA-directed RNA polymerase subunit beta OS=Cricetulus griseus OX=10029 GN=CgPICR_008537 PE=3 SV=1	122935	151.15	14	7	6	6	13	1625.6	1045.3	925.62	2445.8	10	10	10	6	5	13
	1047	2231	A0A061IQG9	DNA-directed RNA polymerase subunit beta OS=Cricetulus griseus OX=10029 GN=H671_1g1054 PE=3 SV=1	123195	151.15	14	7	6	6	13	1625.6	1045.3	925.62	2445.8	10	10	10	6	5	13
	1047	2234	A0A061IR03	DNA-directed RNA polymerase subunit beta OS=Cricetulus griseus OX=10029 GN=H671_1g1054 PE=3 SV=1	133896	151.15	13	6	5	5	12	1625.6	1045.3	925.62	2445.8	10	10	10	6	5	13
	1962	3374	A0A061I4S4	Putative tumor suppressor protein MN1-like protein (Fragment) OS=Cricetulus griseus OX=10029 GN=H671_4g13438 PE=4 SV=1	106199	97.97	5	4	3	2	3	1610.8	751.44	379.49	771.79	4	2	5	2	2	2	Carbamidomethylation; Oxidation (M)
	1342	1982	A0A3L7IN22	CD2AP (Fragment) OS=Cricetulus griseus OX=10029 GN=CgPICR_018175 PE=4 SV=1	68451	135.56	19	12	13	14	4	1606	1095.3	820.74	832.43	7	7	6	8	7	4
	1112	1289	G3HVJ5	Squamous cell carcinoma antigen recognized by T-cells 3 OS=Cricetulus griseus OX=10029 GN=I79_014984 PE=4 SV=1	92070	141.29	13	13	8	8	8	1605.3	407.95	163.9	1021.3	7	7	14	5	5	10	Carbamidomethylation; Deamidation (NQ)
	1537	3790	A0A3L7HIE0	GNA11 OS=Cricetulus griseus OX=10029 GN=CgPICR_013000 PE=3 SV=1	86562	105.21	7	3	6	6	6	1603.3	824.01	802.66	1232	4	3	4	6	4	4	Iodination
	1537	3789	Q3HR09	Guanine nucleotide binding protein alpha 11 OS=Cricetulus griseus OX=10029 GN=GNA11 PE=2 SV=1	42024	105.21	15	7	13	12	13	1603.3	824.01	802.66	1232	4	3	4	6	4	4	Iodination
	2230	4103	G3H0E6	IMP3 OS=Cricetulus griseus OX=10029 GN=CgPICR_013712 PE=3 SV=1	21660	89.56	18	18	18	8	0	1597.4	810.28	423.16		2	2	3	4	1	0
	1547	2117	A0A3L7I2W2	Protein HGH1 homolog OS=Cricetulus griseus OX=10029 GN=CgPICR_014932 PE=3 SV=1	43056	141.08	22	22	12	12	9	1596.4	474.51	237.54	133.81	5	5	10	3	3	3	Carbamidomethylation
	1547	2118	G3HWI0	Protein HGH1 homolog OS=Cricetulus griseus OX=10029 GN=I79_015363 PE=3 SV=1	42984	141.08	22	22	12	12	9	1596.4	474.51	237.54	133.81	5	5	10	3	3	3	Carbamidomethylation
	598	867	G3GWM0	Eukaryotic peptide chain release factor GTP-binding subunit ERF3B OS=Cricetulus griseus OX=10029 GN=I79_002147 PE=3 SV=1	65337	180.82	30	30	26	24	26	1595.7	625.75	295.09	808.27	10	3	28	17	13	18	Carbamidomethylation; Oxidation (M); Deamidation (NQ); Amidation; Pyro-glu from Q; Lysine oxidation to aminoadipic semialdehyde
	808	1269	A0A2Z6LBQ0	26S proteasome non-ATPase regulatory subunit 4 OS=Cricetulus griseus OX=10029 GN=H671_1g1430 PE=3 SV=1	104170	177.09	15	13	9	11	12	1594.5	1089.3	737.47	1322.8	11	2	15	13	8	16	Carbamidomethylation; Oxidation (M); Deamidation (NQ); Amidation
	1702	3028	A0A3L7I3B8	Nucleolar protein 6 OS=Cricetulus griseus OX=10029 GN=CgPICR_003190 PE=3 SV=1	123380	132.27	7	5	5	0	7	1594.2	468.85		1288.5	6	6	5	4	0	6
	1702	3027	G3IAJ8	Nucleolar protein 6 OS=Cricetulus griseus OX=10029 GN=I79_020621 PE=3 SV=1	103668	132.27	8	6	5	0	8	1594.2	468.85		1288.5	6	6	5	4	0	6
	812	2141	A0A061HYZ9	26S protease regulatory subunit 6B-like protein OS=Cricetulus griseus OX=10029 GN=H671_20884 PE=4 SV=1	30499	134.62	39	39	28	35	32	1594	806.07	1132	175.89	6	2	18	10	10	14	Carbamidomethylation; Oxidation (M); Deamidation (NQ); Acetylation (N-term)
	966	3571	A0A3L7IN14	Histone H2A OS=Cricetulus griseus OX=10029 GN=CgPICR_005020 PE=3 SV=1	27065	103.66	15	15	15	15	11	1593.1	1566.8	2452.2	0	4	2	13	12	8	9	Deamidation (NQ)
	966	3529	A0A061IIJ6	Histone H2A OS=Cricetulus griseus OX=10029 GN=H671_1g3099 PE=3 SV=1	14565	103.66	29	29	29	29	22	1593.1	1566.8	2452.2	0	4	2	13	12	8	9	Deamidation (NQ)
	966	3526	G3HMB9	Histone H2A OS=Cricetulus griseus OX=10029 GN=I79_011871 PE=3 SV=1	13509	103.66	31	31	31	31	23	1593.1	1566.8	2452.2	0	4	2	13	12	8	9	Deamidation (NQ)
	923	2153	A0A3L7H9Y4	UBE2O (Fragment) OS=Cricetulus griseus OX=10029 GN=CgPICR_012017 PE=4 SV=1	146032	194.53	17	5	14	8	10	1591.3	2946.3	1787.7	3052.7	12	12	7	14	7	14	Carbamidomethylation
	2054	21034	G3HLX5	Bifunctional coenzyme A synthase OS=Cricetulus griseus OX=10029 GN=CgPICR_016955 PE=3 SV=1	61941	89.39	9	9	3	3	3	1587.2	502.55	70.665	378.6	3	3	4	2	2	2
	401	1013	A0A3L7H9U0	RNA helicase (Fragment) OS=Cricetulus griseus OX=10029 GN=CgPICR_011969 PE=3 SV=1	41684	180.31	44	38	18	15	30	1586.4	419.2	65.059	1981	11	3	36	24	21	29	Carbamidomethylation; Oxidation (M); Acetylation (Protein N-term)
	2639	6843	A0A3L7H508	MICOS complex subunit OS=Cricetulus griseus OX=10029 GN=CgPICR_018823 PE=3 SV=1	28711	55.59	10	10	4	0	0	1585.5	282.91			2	2	3	1	0	0
	1530	3840	A0A3L7I618	Calpain inhibitor (Fragment) OS=Cricetulus griseus OX=10029 GN=CgPICR_003012 PE=3 SV=1	71424	121.48	9	9	9	9	9	1585.3	1053.6	567.72	1491.2	3	3	4	4	6	4	Deamidation (NQ); Ammonia-loss (C@N-term); Carbamidomethylation (DHKE X@N-term); 2-amino-3-oxo-butanoic_acid
	1530	3841	G3H750	Calpain inhibitor OS=Cricetulus griseus OX=10029 GN=I79_006176 PE=3 SV=1	83976	121.48	7	7	7	7	7	1585.3	1053.6	567.72	1491.2	3	3	4	4	6	4	Deamidation (NQ); Ammonia-loss (C@N-term); Carbamidomethylation (DHKE X@N-term); 2-amino-3-oxo-butanoic_acid
	701	556	G3HHE3	Leucyl-tRNA synthetase OS=Cricetulus griseus OX=10029 GN=I79_010043 PE=3 SV=1	83449	211.29	28	27	18	14	21	1580.9	315.23	193.72	884.34	15	2	26	12	10	15	Carbamidomethylation; Oxidation (M); Deamidation (NQ); Pyro-glu from Q
	1353	3072	A0A061I931	Tumor susceptibility protein OS=Cricetulus griseus OX=10029 GN=H671_3g9447 PE=3 SV=1	90160	101.94	5	5	5	5	5	1572	1183.1	895.46	1338.2	3	3	8	6	5	6
	1353	3070	A0A061IA89	Tumor susceptibility protein OS=Cricetulus griseus OX=10029 GN=H671_3g9447 PE=3 SV=1	87788	101.94	5	5	5	5	5	1572	1183.1	895.46	1338.2	3	3	8	6	5	6
	1353	3071	A0A061ICP4	Tumor susceptibility protein OS=Cricetulus griseus OX=10029 GN=H671_3g9447 PE=3 SV=1	89318	101.94	5	5	5	5	5	1572	1183.1	895.46	1338.2	3	3	8	6	5	6
	1353	3068	A0A061IFT6	Tumor susceptibility protein OS=Cricetulus griseus OX=10029 GN=H671_3g9447 PE=3 SV=1	81153	101.94	6	6	6	6	6	1572	1183.1	895.46	1338.2	3	3	8	6	5	6
	1395	2911	A0A3L7I477	Fatty acid amide hydrolase OS=Cricetulus griseus OX=10029 GN=CgPICR_012745 PE=3 SV=1	70138	100.21	9	9	6	4	6	1570.4	547.21	736.09	901.76	4	4	7	8	3	5	Carbamidomethylation; Acetylation (N-term); Methylation(others); Diethylation
	1395	2946	G3GYM8	Fatty acid amide hydrolase OS=Cricetulus griseus OX=10029 GN=I79_002933 PE=3 SV=1	63329	100.21	10	10	6	5	6	1570.4	547.21	736.09	901.76	4	4	7	8	3	5	Carbamidomethylation; Acetylation (N-term); Methylation(others); Diethylation
	1684	3246	G3H088	Autophagy-related protein 3 OS=Cricetulus griseus OX=10029 GN=I79_003524 PE=4 SV=1	35776	98.5	14	14	14	9	14	1566.3	622.55	480.88	989.13	3	3	3	4	3	6
	536	779	G3INU6	UDP-glucose 6-dehydrogenase OS=Cricetulus griseus OX=10029 GN=I79_025636 PE=3 SV=1	30729	205.33	62	55	52	48	62	1564.5	340.91	1539.8	1520.3	15	3	18	21	20	27	Carbamidomethylation; Oxidation (M); Deamidation (NQ)
	1717	3869	G3IFT9	Actin-related protein 2 OS=Cricetulus griseus OX=10029 GN=I79_022612 PE=3 SV=1	17713	119.78	20	20	20	20	20	1564.2	336.51	137.33	1077	3	2	3	6	3	3	Carbamidomethylation; Carboxymethyl
	1131	861	G3H283	TPR_REGION domain-containing protein OS=Cricetulus griseus OX=10029 GN=I79_004254 PE=3 SV=1	111841	161.35	15	11	7	3	8	1563.8	725.44	176.82	527.71	10	10	11	7	3	9	Carbamidomethylation
	502	775	A0A3L7ILI2	UDP-glucose 6-dehydrogenase OS=Cricetulus griseus OX=10029 GN=CgPICR_008446 PE=3 SV=1	44588	208.14	48	38	43	33	48	1561.1	2456.1	3339.7	3240.8	16	4	17	27	18	29	Carbamidomethylation; Oxidation (M); Deamidation (NQ); Formylation
	1564	2949	G3H2I6	Neural cell adhesion molecule 1 OS=Cricetulus griseus OX=10029 GN=I79_004399 PE=4 SV=1	114317	118.11	9	5	6	1	2	1559.7	849.04	122.42	1179.8	6	6	6	8	2	2	Carbamidomethylation; Ammonia-loss (C@N-term); Carbamidomethylation (DHKE X@N-term)
	1955	5096	A0A3L7HEP2	MYEF2 OS=Cricetulus griseus OX=10029 GN=CgPICR_001496 PE=4 SV=1	15043	60.01	15	15	15	15	7	1554.2	980.64	1195.2	399.02	2	2	2	3	4	2	Oxidation (M)
	1493	2051	G3HIH0	ER membrane protein complex subunit 7 OS=Cricetulus griseus OX=10029 GN=CgPICR_001633 PE=3 SV=1	26324	130.75	38	35	22	28	0	1552.7	580.11	274.97		6	6	9	4	7	0
	1483	1327	A0A061I1F7	U2 snRNP-associated SURP motif-containing protein OS=Cricetulus griseus OX=10029 GN=H671_4g13052 PE=4 SV=1	118278	152.85	14	10	5	1	8	1543.6	451.48	307.53	1634.7	9	9	7	3	2	7	Carbamidomethylation; Deamidation (NQ); Acetylation (N-term)
	1483	1325	A0A061I541	U2 snRNP-associated SURP motif-containing protein OS=Cricetulus griseus OX=10029 GN=H671_4g13052 PE=4 SV=1	113266	152.85	14	11	5	1	8	1543.6	451.48	307.53	1634.7	9	9	7	3	2	7	Carbamidomethylation; Deamidation (NQ); Acetylation (N-term)
	1483	1326	A0A061I5Y5	U2 snRNP-associated SURP motif-containing protein OS=Cricetulus griseus OX=10029 GN=H671_4g13052 PE=4 SV=1	118221	152.85	14	10	5	1	8	1543.6	451.48	307.53	1634.7	9	9	7	3	2	7	Carbamidomethylation; Deamidation (NQ); Acetylation (N-term)
	869	1691	A0A3L7HT15	Coproporphyrinogen oxidase OS=Cricetulus griseus OX=10029 GN=CgPICR_001942 PE=3 SV=1	57007	168.24	27	17	19	21	21	1534.9	1308.1	611.66	1902.8	13	13	10	12	7	17	Carbamidomethylation; Oxidation (M); Deamidation (NQ); Methylation(KR)
	869	1690	A0A061I6N6	Coproporphyrinogen oxidase OS=Cricetulus griseus OX=10029 GN=H671_4g12806 PE=3 SV=1	47110	168.24	33	20	22	25	26	1534.9	1308.1	611.66	1902.8	13	13	10	12	7	17	Carbamidomethylation; Oxidation (M); Deamidation (NQ); Methylation(KR)
[truncated: 1,589 more rows]
