# Supplementary material for: Electronic cigarette liquids impair metabolic cooperation and alter proteomic profiles in V79 cells
Source: Respir Res. 2022 Jul 15;23:191. doi: 10.1186/s12931-022-02102-w (PMC9285873; doi:10.1186/s12931-022-02102-w)
Supplement: Supplementary file 11 — Additional file 11: Table S4. List of mitochondrial proteins identified uniquely in untreated V79 cells. [file 12931_2022_2102_MOESM11_ESM.xlsx]

## Sheet: Table S2 - LFQ
Protein Group	Protein ID	Accession	Description	Avg. Mass	Significance	Coverage (%)	#Peptides	#Unique	Control Area	ECL Area	ECL-N 2 Area	NIC Area	Control Area (top-3 peptides)	ECL Area (top-3 peptides)	ECL-N Area (top-3 peptides)	NIK Area (top-3 peptides)	Group Profile (Ratio) C:ECLN: ECL: NIC	C	ECL	ECLN	NIC	PTM
277	2152	A0A3L7I5B5|A0A3L7I5B5_CRIGR	GAPDH OS=Cricetulus griseus OX=10029 GN=CgPICR_002765 PE=3 SV=1	38701	15.17	18	6	1	469.92	10037	4336.9	6404.5	469.92	4336.9	10037	6404.5	1,00:9,23:21,36:13,63	1	21.36	9.23	13.63	Carbamidomethylation; Oxidation (M); Deamidation (NQ)
933	3036	A0A3L7IP82|A0A3L7IP82_CRIGR	PSAP OS=Cricetulus griseus OX=10029 GN=CgPICR_018903 PE=4 SV=1	53946	21.12	9	2	2	480.23	865.25	4257.5	2495.6	480.23	4257.5	865.25	2495.6	1,00:8,87:1,80:5,20	1	1.8	8.87	5.2	Carbamidomethylation
1741	48921	A0A3L7IJ32|A0A3L7IJ32_CRIGR	CDKN2AIP OS=Cricetulus griseus OX=10029 GN=CgPICR_008932 PE=3 SV=1	60203	15.93	2	1	1	83.689	588.17	711.35	717.18	83.689	711.35	588.17	717.18	1,00:8,50:7,03:8,57	1	7.03	8.5	8.57	Acetylation (Protein N-term)
31	144	G3HN02|G3HN02_CRIGR	Talin-1 OS=Cricetulus griseus OX=10029 GN=I79_012132 PE=3 SV=1	199085	30.38	11	14	2	931.87	5019.5	7381.6	7183.5	931.87	7381.6	5019.5	7183.5	1,00:7,92:5,39:7,71	1	5.39	7.92	7.71	Carbamidomethylation; Dehydration; Methylation(KR); Pyro-glu from Q
64	2757	A0A3L7I607|A0A3L7I607_CRIGR	IGF2R OS=Cricetulus griseus OX=10029 GN=CgPICR_011495 PE=4 SV=1	261576	24.33	2	3	3	697.04	1706.8	4326.2	4096.7	697.04	4326.2	1706.8	4096.7	1,00:6,21:2,45:5,88	1	2.45	6.21	5.88
21	289	G3HFM4|G3HFM4_CRIGR	Filamin-B OS=Cricetulus griseus OX=10029 GN=I79_009386 PE=3 SV=1	277843	87.84	6	11	10	4479.2	14611	25278	31305	1825.8	10901	6481.4	12365	1,00:5,97:3,55:6,77	1	3.55	5.97	6.77	Carbamidomethylation
833	5481	G3GUN0|G3GUN0_CRIGR	DNA helicase OS=Cricetulus griseus OX=10029 GN=I79_001396 PE=3 SV=1	219346	18.49	1	1	1	379.27	1420.5	2215.6	2601.7	379.27	2215.6	1420.5	2601.7	1,00:5,84:3,75:6,86	1	3.75	5.84	6.86
6	46	G3GXD7|G3GXD7_CRIGR	3-hydroxyacyl-[acyl-carrier-protein] dehydratase OS=Cricetulus griseus OX=10029 GN=I79_002427 PE=4 SV=1	271856	200	17	27	27	19924	72681	96422	105450	3485	19804	14902	21251	1,00:5,68:4,28:6,10	1	4.28	5.68	6.1	Carbamidomethylation; Oxidation (M); Deamidation (NQ); Pyro-glu from Q
11	52	A0A3L7I3Y1|A0A3L7I3Y1_CRIGR	TLN1 OS=Cricetulus griseus OX=10029 GN=CgPICR_003143 PE=4 SV=1	261182	58.06	11	16	5	1998.6	7001.3	10436	11942	1573.4	8769	5668.2	9370.5	1,00:5,57:3,60:5,96	1	3.6	5.57	5.96	Carbamidomethylation; Pyro-glu from Q
354	1822	G3IEY9|G3IEY9_CRIGR	14-3-3 protein theta OS=Cricetulus griseus OX=10029 GN=I79_022299 PE=3 SV=1	27749	64.91	38	5	4	2980.9	10131	10773	6210.9	1964.4	10263	9419.7	5127.1	1,00:5,22:4,80:2,61	1	4.8	5.22	2.61	Carbamidomethylation; Oxidation (M); Deamidation (NQ)
401	1319	A0A3L7HSR9|A0A3L7HSR9_CRIGR	Hsp90 chaperone protein kinase-targeting subunit OS=Cricetulus griseus OX=10029 GN=CgPICR_019663 PE=3 SV=1	39723	29.05	17	4	4	14926	10455	56705	51275	11025	53458	7124.5	48143	1,00:4,85:0,65:4,37	1	0.65	4.85	4.37
401	1320	G3H6C5|G3H6C5_CRIGR	Hsp90 chaperone protein kinase-targeting subunit OS=Cricetulus griseus OX=10029 GN=I79_005880 PE=3 SV=1	44461	29.05	15	4	4	14926	10455	56705	51275	11025	53458	7124.5	48143	1,00:4,85:0,65:4,37	1	0.65	4.85	4.37
89	231	A0A061IEX9|A0A061IEX9_CRIGR	Myoferlin isoform 1 OS=Cricetulus griseus OX=10029 GN=H671_3g8947 PE=3 SV=1	234173	40.71	10	14	14	5757.8	14427	14047	20728	1366.9	6369.8	5585.4	7320.5	1,00:4,66:4,09:5,36	1	4.09	4.66	5.36	Carbamidomethylation; Ammonia-loss (C@N-term); Carbamidomethylation (DHKE X@N-term)
1141	3016	A0A3L7H3D4|A0A3L7H3D4_CRIGR	ACTR2 OS=Cricetulus griseus OX=10029 GN=CgPICR_020382 PE=3 SV=1	44645	23.11	8	2	1	397.12	773.16	1703.9	1766.6	397.12	1703.9	773.16	1766.6	1,00:4,29:1,95:4,45	1	1.95	4.29	4.45	Oxidation (M)
345	2127	G3I5N5|G3I5N5_CRIGR	DNA topoisomerase 2 OS=Cricetulus griseus OX=10029 GN=I79_018788 PE=3 SV=1	173196	25.96	3	3	2	436.06	1147.1	1667.1	2456.4	436.06	1667.1	1147.1	2456.4	1,00:3,82:2,63:5,63	1	2.63	3.82	5.63
345	2128	sp|P41515|TOP2A_CRIGR	DNA topoisomerase 2-alpha OS=Cricetulus griseus OX=10029 GN=TOP2A PE=2 SV=1	173196	25.96	3	3	2	436.06	1147.1	1667.1	2456.4	436.06	1667.1	1147.1	2456.4	1,00:3,82:2,63:5,63	1	2.63	3.82	5.63
149	547	G3HBI1|G3HBI1_CRIGR	Peroxidase OS=Cricetulus griseus OX=10029 GN=I79_007809 PE=4 SV=1	165364	25.9	8	8	8	2857.9	5018.6	9930.6	11021	1525.4	5747.6	2857.8	5861.3	1,00:3,77:1,87:3,84	1	1.87	3.77	3.84	Carbamidomethylation
683	1607	A0A3L7I574|A0A3L7I574_CRIGR	3-hydroxy-3-methylglutaryl coenzyme A synthase OS=Cricetulus griseus OX=10029 GN=CgPICR_002798 PE=3 SV=1	55446	25.5	13	4	4	3101.3	4085.6	9228.5	9736.1	2031.5	7445.8	3141.6	7770.1	1,00:3,67:1,55:3,82	1	1.55	3.67	3.82	Carbamidomethylation
683	1608	G3HMY0|G3HMY0_CRIGR	3-hydroxy-3-methylglutaryl coenzyme A synthase OS=Cricetulus griseus OX=10029 GN=I79_012110 PE=3 SV=1	57379	25.5	13	4	4	3101.3	4085.6	9228.5	9736.1	2031.5	7445.8	3141.6	7770.1	1,00:3,67:1,55:3,82	1	1.55	3.67	3.82	Carbamidomethylation
683	1609	sp|P13704|HMCS1_CRIGR	Hydroxymethylglutaryl-CoA synthase cytoplasmic OS=Cricetulus griseus OX=10029 GN=HMGCS1 PE=1 SV=1	57319	25.5	13	4	4	3101.3	4085.6	9228.5	9736.1	2031.5	7445.8	3141.6	7770.1	1,00:3,67:1,55:3,82	1	1.55	3.67	3.82	Carbamidomethylation
258	1038	G3H037|G3H037_CRIGR	U5 small nuclear ribonucleoprotein 200 kDa helicase OS=Cricetulus griseus OX=10029 GN=I79_003485 PE=3 SV=1	158229	23.98	5	4	4	1320.5	4365.3	4253	4252.9	1179	3870.3	4212.2	3884	1,00:3,28:3,57:3,29	1	3.57	3.28	3.29	Carbamidomethylation
685	3719	M5AJ86|M5AJ86_CRIGR	Acetyl-CoA carboxylase 1 OS=Cricetulus griseus OX=10029 GN=Acaca PE=2 SV=1	265376	15.1	2	3	3	583.16	1652.7	1887.9	2066.3	583.16	1887.9	1652.7	2066.3	1,00:3,24:2,83:3,54	1	2.83	3.24	3.54
667	1695	A0A3L7HMC9|A0A3L7HMC9_CRIGR	LAMB1 OS=Cricetulus griseus OX=10029 GN=CgPICR_020078 PE=4 SV=1	186166	17.26	3	4	4	1597.5	3600.8	4748.3	5257.6	1483.4	4580.4	3344.3	4456.4	1,00:3,09:2,25:3,00	1	2.25	3.09	3
667	1697	A0A061I094|A0A061I094_CRIGR	Laminin subunit beta-1 OS=Cricetulus griseus OX=10029 GN=H671_5g13632 PE=4 SV=1	205147	17.26	3	4	4	1597.5	3600.8	4748.3	5257.6	1483.4	4580.4	3344.3	4456.4	1,00:3,09:2,25:3,00	1	2.25	3.09	3
667	1696	A0A061I6V4|A0A061I6V4_CRIGR	Laminin subunit beta-1 OS=Cricetulus griseus OX=10029 GN=H671_5g13632 PE=4 SV=1	199936	17.26	3	4	4	1597.5	3600.8	4748.3	5257.6	1483.4	4580.4	3344.3	4456.4	1,00:3,09:2,25:3,00	1	2.25	3.09	3
667	1694	G3I278|G3I278_CRIGR	Laminin subunit beta-1 OS=Cricetulus griseus OX=10029 GN=I79_017505 PE=4 SV=1	178134	17.26	4	4	4	1597.5	3600.8	4748.3	5257.6	1483.4	4580.4	3344.3	4456.4	1,00:3,09:2,25:3,00	1	2.25	3.09	3
55	155	A0A3L7HBY6|A0A3L7HBY6_CRIGR	Aspartate carbamoyltransferase OS=Cricetulus griseus OX=10029 GN=CgPICR_006372 PE=3 SV=1	239933	32.78	9	13	13	7837.8	21949	21067	25671	2912.7	8835.1	8408.1	9875.5	1,00:3,03:2,89:3,39	1	2.89	3.03	3.39	Carbamidomethylation
55	156	G3GXT2|G3GXT2_CRIGR	Aspartate carbamoyltransferase OS=Cricetulus griseus OX=10029 GN=I79_002575 PE=3 SV=1	243028	32.78	9	13	13	7837.8	21949	21067	25671	2912.7	8835.1	8408.1	9875.5	1,00:3,03:2,89:3,39	1	2.89	3.03	3.39	Carbamidomethylation
22	84	G3IF62|G3IF62_CRIGR	Ras GTPase-activating-like protein IQGAP1 OS=Cricetulus griseus OX=10029 GN=I79_022378 PE=4 SV=1	191377	118.63	21	25	24	24420	45492	53025	62915	6006.3	17164	12724	16043	1,00:2,86:2,12:2,67	1	2.12	2.86	2.67	Carbamidomethylation; Oxidation (M); Pyro-glu from Q
966	2779	A0A3L7HY18|A0A3L7HY18_CRIGR	Non-specific serine/threonine protein kinase (Fragment) OS=Cricetulus griseus OX=10029 GN=CgPICR_007755 PE=4 SV=1	135222	20.14	2	2	2	379.57	1224.1	1019.8	1758.9	379.57	1019.8	1224.1	1758.9	1,00:2,69:3,23:4,63	1	3.23	2.69	4.63
966	2780	G3IGI9|G3IGI9_CRIGR	Non-specific serine/threonine protein kinase OS=Cricetulus griseus OX=10029 GN=I79_022906 PE=4 SV=1	138458	20.14	2	2	2	379.57	1224.1	1019.8	1758.9	379.57	1019.8	1224.1	1758.9	1,00:2,69:3,23:4,63	1	3.23	2.69	4.63
512	1473	A0A3L7IP56|A0A3L7IP56_CRIGR	FACT complex subunit OS=Cricetulus griseus OX=10029 GN=CgPICR_017412 PE=3 SV=1	114011	22.92	4	3	3	1949.6	3498.5	5083.1	6570.6	1949.6	5083.1	3498.5	6570.6	1,00:2,61:1,79:3,37	1	1.79	2.61	3.37	Carbamidomethylation
512	1474	A0A061IP93|A0A061IP93_CRIGR	FACT complex subunit OS=Cricetulus griseus OX=10029 GN=H671_1g2255 PE=3 SV=1	118297	22.92	4	3	3	1949.6	3498.5	5083.1	6570.6	1949.6	5083.1	3498.5	6570.6	1,00:2,61:1,79:3,37	1	1.79	2.61	3.37	Carbamidomethylation
871	2827	A0A3L7GMY7|A0A3L7GMY7_CRIGR	Osteonectin (Fragment) OS=Cricetulus griseus OX=10029 GN=CgPICR_003858 PE=3 SV=1	32803	124.49	17	3	3	9757.1	21652	23180	26737	9757.1	23180	21652	26737	1,00:2,38:2,22:2,74	1	2.22	2.38	2.74	Carbamidomethylation
204	722	G3GVX1|G3GVX1_CRIGR	Ribosome-binding protein 1 OS=Cricetulus griseus OX=10029 GN=I79_001876 PE=4 SV=1	216696	104.06	4	4	4	2528.9	4773.9	6250.7	6511.9	2387.7	5394	4320.5	5966.9	1,00:2,26:1,81:2,50	1	1.81	2.26	2.5
471	1399	A0A3L7HH90|A0A3L7HH90_CRIGR	THBS1 OS=Cricetulus griseus OX=10029 GN=CgPICR_001610 PE=4 SV=1	118962	32.12	4	4	4	2853.6	2727.7	6101.4	10919	2530.3	5420.2	2234.7	9434.1	1,00:2,14:0,88:3,73	1	0.88	2.14	3.73
139	370	G3I306|G3I306_CRIGR	Eukaryotic translation initiation factor 4 gamma 1 OS=Cricetulus griseus OX=10029 GN=I79_017805 PE=3 SV=1	175082	98.99	7	7	7	6522.4	14021	14422	17734	5430.9	11458	10869	13246	1,00:2,11:2,00:2,44	1	2	2.11	2.44	Pyro-glu from Q
1094	2675	A0A3L7IIY8|A0A3L7IIY8_CRIGR	Ceramidase (Fragment) OS=Cricetulus griseus OX=10029 GN=CgPICR_008984 PE=3 SV=1	43040	16.06	6	2	2	696.79	2328.1	1454.4	2309.1	696.79	1454.4	2328.1	2309.1	1,00:2,09:3,34:3,31	1	3.34	2.09	3.31
1094	2676	G3GZB2|G3GZB2_CRIGR	Ceramidase OS=Cricetulus griseus OX=10029 GN=I79_003173 PE=3 SV=1	44696	16.06	6	2	2	696.79	2328.1	1454.4	2309.1	696.79	1454.4	2328.1	2309.1	1,00:2,09:3,34:3,31	1	3.34	2.09	3.31
14	35	G3HJ89|G3HJ89_CRIGR	Clathrin heavy chain OS=Cricetulus griseus OX=10029 GN=I79_010729 PE=3 SV=1	223961	40.76	24	32	32	45797	85450	79833	94903	11926	23337	18668	20571	1,00:1,96:1,57:1,72	1	1.57	1.96	1.72	Carbamidomethylation; Oxidation (M); Deamidation (NQ); Pyro-glu from Q; Ammonia-loss (N)
203	871	A0A3L7HUR8|A0A3L7HUR8_CRIGR	Heme oxygenase OS=Cricetulus griseus OX=10029 GN=CgPICR_015826 PE=3 SV=1	31986	22.95	28	7	7	32891	39532	62875	50089	25169	43567	28493	37118	1,00:1,73:1,13:1,47	1	1.13	1.73	1.47	Oxidation (M); Pyro-glu from Q
203	872	G3IAI6|G3IAI6_CRIGR	Heme oxygenase OS=Cricetulus griseus OX=10029 GN=I79_020609 PE=3 SV=1	33024	22.95	28	7	7	32891	39532	62875	50089	25169	43567	28493	37118	1,00:1,73:1,13:1,47	1	1.13	1.73	1.47	Oxidation (M); Pyro-glu from Q
1271	2761	A0A3L7IPJ5|A0A3L7IPJ5_CRIGR	RAD21 OS=Cricetulus griseus OX=10029 GN=CgPICR_010685 PE=3 SV=1	73581	20.91	7	3	3	7614.5	8505	12762	10991	7614.5	12762	8505	10991	1,00:1,68:1,12:1,44	1	1.12	1.68	1.44	Carbamidomethylation
82	140	A0A3L7HAZ3|A0A3L7HAZ3_CRIGR	ATP-citrate synthase OS=Cricetulus griseus OX=10029 GN=CgPICR_016973 PE=3 SV=1	119243	16.32	18	12	9	10622	10838	16141	22645	5339.2	8112.6	4941.9	10091	1,00:1,52:0,93:1,89	1	0.93	1.52	1.89	Carbamidomethylation; Oxidation (M); Pyro-glu from Q
212	1401	A0A3L7HGF6|A0A3L7HGF6_CRIGR	HNRNPA3 OS=Cricetulus griseus OX=10029 GN=CgPICR_004586 PE=4 SV=1	37086	16.37	30	7	7	41440	50210	55075	52458	34415	52044	46955	47157	1,00:1,51:1,36:1,37	1	1.36	1.51	1.37	Carbamidomethylation
690	1574	A0A3L7I6V4|A0A3L7I6V4_CRIGR	Eukaryotic peptide chain release factor subunit 1 OS=Cricetulus griseus OX=10029 GN=CgPICR_011084 PE=3 SV=1	46064	28.84	14	4	4	11398	16166	15155	16286	8728.6	12901	13815	13630	1,00:1,48:1,58:1,56	1	1.58	1.48	1.56	Acetylation (Protein N-term)
764	1536	G3I2K8|G3I2K8_CRIGR	RRM2 OS=Cricetulus griseus OX=10029 GN=CgPICR_006470 PE=3 SV=1	45044	18.14	12	3	3	3346.3	5008.4	4939.5	7677.6	3346.3	4939.5	5008.4	7677.6	1,00:1,48:1,50:2,29	1	1.5	1.48	2.29
115	277	G3I973|G3I973_CRIGR	Hypoxia up-regulated protein 1 OS=Cricetulus griseus OX=10029 GN=I79_020107 PE=3 SV=1	111464	18.5	11	8	8	13420	15160	17491	19572	10280	14970	12652	14446	1,00:1,46:1,23:1,41	1	1.23	1.46	1.41	Carbamidomethylation; Oxidation (M)
328	1791	G3H2J8|G3H2J8_CRIGR	Heterogeneous nuclear ribonucleoproteins A2/B1 OS=Cricetulus griseus OX=10029 GN=I79_004411 PE=4 SV=1	29047	17.19	22	7	3	27845	32149	40066	38536	27845	40066	32149	38536	1,00:1,44:1,15:1,38	1	1.15	1.44	1.38
125	725	G3HGY8|G3HGY8_CRIGR	Elongation factor 1-alpha OS=Cricetulus griseus OX=10029 GN=I79_009882 PE=3 SV=1	50512	107.47	27	10	1	3653.4	8782.6	5212.6	9277.2	3653.4	5212.6	8782.6	9277.2	1,00:1,43:2,40:2,54	1	2.4	1.43	2.54	Carbamidomethylation; Oxidation (M); Dimethylation(KR); Oxidation (HW); Pyro-glu from E; Carbamidomethylation (DHKE X@N-term)
356	886	sp|O08782|ALD2_CRIGR	Aldose reductase-related protein 2 OS=Cricetulus griseus OX=10029 GN=AKR1B8 PE=1 SV=3	36340	17.27	29	7	7	26458	36181	35267	39163	18567	26605	26782	25719	1,00:1,43:1,44:1,39	1	1.44	1.43	1.39	Carbamidomethylation; Oxidation (M); Acetylation (Protein N-term)
356	885	G3IE21|G3IE21_CRIGR	Aldose reductase-related protein 2 OS=Cricetulus griseus OX=10029 GN=I79_021963 PE=3 SV=1	36340	17.27	29	7	7	26458	36181	35267	39163	18567	26605	26782	25719	1,00:1,43:1,44:1,39	1	1.44	1.43	1.39	Carbamidomethylation; Oxidation (M); Acetylation (Protein N-term)
1946	5955	G3GYZ1|G3GYZ1_CRIGR	CD44 antigen OS=Cricetulus griseus OX=10029 GN=I79_003042 PE=4 SV=1	54039	27.92	5	2	2	6872.5	10373	9636.9	10641	6872.5	9636.9	10373	10641	1,00:1,40:1,51:1,55	1	1.51	1.4	1.55	Carbamidomethylation; Pyro-glu from Q
141	413	G3IHY5|G3IHY5_CRIGR	6-phosphogluconate dehydrogenase decarboxylating OS=Cricetulus griseus OX=10029 GN=I79_023445 PE=3 SV=1	53376	29.94	25	11	11	38037	42492	40245	48126	17375	24330	24131	27405	1,00:1,40:1,39:1,58	1	1.39	1.4	1.58	Carbamidomethylation; Oxidation (M)
76	120	G3H4V0|G3H4V0_CRIGR	Vigilin OS=Cricetulus griseus OX=10029 GN=I79_005313 PE=4 SV=1	141720	21.7	16	15	15	27014	39224	38364	45043	14002	19439	19109	20382	1,00:1,39:1,36:1,46	1	1.36	1.39	1.46	Oxidation (M); Acetylation (Protein N-term)
925	2649	G3GRA0|G3GRA0_CRIGR	3-beta-hydroxysterol Delta (14)-reductase OS=Cricetulus griseus OX=10029 GN=I79_000043 PE=3 SV=1	70429	21.97	9	4	4	9515.1	10894	12179	4733.1	7855.7	10931	9354.5	3496.9	1,00:1,39:1,19:0,45	1	1.19	1.39	0.45
1422	2596	A0A3L7HCL7|A0A3L7HCL7_CRIGR	LIM and SH3 domain protein 1 OS=Cricetulus griseus OX=10029 GN=CgPICR_018726 PE=4 SV=1	30023	28.95	11	2	2	4669.4	5172.4	6471.4	7401.2	4669.4	6471.4	5172.4	7401.2	1,00:1,39:1,11:1,59	1	1.11	1.39	1.59	Oxidation (M)
1422	2595	G3H5W5|G3H5W5_CRIGR	LIM and SH3 domain protein 1 OS=Cricetulus griseus OX=10029 GN=I79_005710 PE=4 SV=1	25822	28.95	12	2	2	4669.4	5172.4	6471.4	7401.2	4669.4	6471.4	5172.4	7401.2	1,00:1,39:1,11:1,59	1	1.11	1.39	1.59	Oxidation (M)
33	175	sp|P50310|PGK1_CRIGR	Phosphoglycerate kinase 1 OS=Cricetulus griseus OX=10029 GN=PGK1 PE=2 SV=2	44563	15.68	56	16	11	227090	224030	259830	267200	144430	190460	157660	196240	1,00:1,32:1,09:1,36	1	1.09	1.32	1.36	Carbamidomethylation; Oxidation (M); Deamidation (NQ); Acetylation (Protein N-term); Oxidation or Hydroxylation
217	467	G3I220|G3I220_CRIGR	Cytoskeleton-associated protein 4 OS=Cricetulus griseus OX=10029 GN=I79_017443 PE=4 SV=1	36360	27.08	44	10	10	17211	15241	18052	26043	9931.8	12943	9749.5	15257	1,00:1,30:0,98:1,54	1	0.98	1.3	1.54	Oxidation (M)
4	315	G3GVD0|G3GVD0_CRIGR	ACTB OS=Cricetulus griseus OX=10029 GN=CgPICR_011696 PE=3 SV=1	41737	18.13	64	24	1	59052	80310	72556	98785	34400	44311	46706	55815	1,00:1,29:1,36:1,62	1	1.36	1.29	1.62	Carbamidomethylation; Oxidation (M); Deamidation (NQ); Acetylation (Protein N-term); Dehydration; 4 more
4	316	sp|P48975|ACTB_CRIGR	Actin cytoplasmic 1 OS=Cricetulus griseus OX=10029 GN=ACTB PE=3 SV=1	41738	18.13	64	24	1	59052	80310	72556	98785	34400	44311	46706	55815	1,00:1,29:1,36:1,62	1	1.36	1.29	1.62	Carbamidomethylation; Oxidation (M); Deamidation (NQ); Acetylation (Protein N-term); Dehydration; 4 more
327	453	A0A061IFD0|A0A061IFD0_CRIGR	Ribonucleoside-diphosphate reductase OS=Cricetulus griseus OX=10029 GN=H671_3g9592 PE=3 SV=1	90043	42.47	10	6	6	5549	8532.5	8872.1	9814.3	4877.5	6199.9	6595.7	8523.7	1,00:1,27:1,35:1,75	1	1.35	1.27	1.75	Carbamidomethylation
327	454	G3I3B7|G3I3B7_CRIGR	Ribonucleoside-diphosphate reductase OS=Cricetulus griseus OX=10029 GN=I79_017921 PE=3 SV=1	90217	42.47	10	6	6	5549	8532.5	8872.1	9814.3	4877.5	6199.9	6595.7	8523.7	1,00:1,27:1,35:1,75	1	1.35	1.27	1.75	Carbamidomethylation
280	588	A0A061IHR2|A0A061IHR2_CRIGR	Non-specific serine/threonine protein kinase (Fragment) OS=Cricetulus griseus OX=10029 GN=H671_2g6399 PE=3 SV=1	219968	19.34	2	2	2	3199	4467.3	4014.4	5416.8	3199	4014.4	4467.3	5416.8	1,00:1,25:1,40:1,69	1	1.4	1.25	1.69	Carbamidomethylation
348	1120	G3HGP4|G3HGP4_CRIGR	ACAT2 OS=Cricetulus griseus OX=10029 GN=CgPICR_011488 PE=3 SV=1	40997	43.44	34	6	6	15772	13557	22568	27748	9442	11639	8395.9	16620	1,00:1,23:0,89:1,76	1	0.89	1.23	1.76	Carbamidomethylation; Oxidation (M); Deamidation (NQ); Acetylation (Protein N-term)
24	17	G3HQM6|G3HQM6_CRIGR	Endoplasmin OS=Cricetulus griseus OX=10029 GN=I79_013131 PE=3 SV=1	92623	19	41	22	20	156630	190280	190770	205160	62602	76233	76598	88470	1,00:1,22:1,22:1,41	1	1.22	1.22	1.41	Carbamidomethylation; Oxidation (M); Deamidation (NQ); Dehydration; Pyro-glu from E; Carbamidomethylation (DHKE X@N-term)
399	810	G3HNP4|G3HNP4_CRIGR	rRNA 2'-O-methyltransferase fibrillarin OS=Cricetulus griseus OX=10029 GN=I79_012386 PE=3 SV=1	25970	15.85	17	3	3	6853.2	8113	7174.7	8603.7	5556.9	6661	7219.8	7565.9	1,00:1,20:1,30:1,36	1	1.3	1.2	1.36	Carbamidomethylation
399	815	A0A061HTZ6|A0A061HTZ6_CRIGR	rRNA 2'-O-methyltransferase fibrillarin-like protein OS=Cricetulus griseus OX=10029 GN=H671_21340 PE=3 SV=1	34405	15.85	12	3	3	6853.2	8113	7174.7	8603.7	5556.9	6661	7219.8	7565.9	1,00:1,20:1,30:1,36	1	1.3	1.2	1.36	Carbamidomethylation
197	266	G3IL48|G3IL48_CRIGR	Protein transport protein Sec31A OS=Cricetulus griseus OX=10029 GN=I79_024610 PE=3 SV=1	126151	18.65	12	8	8	8323.6	10895	10763	13344	5963.9	7169.2	6915.7	8395.6	1,00:1,20:1,16:1,41	1	1.16	1.2	1.41	Carbamidomethylation; Deamidation (NQ)
47	33	sp|Q7SIA2|SYEP_CRIGR	Bifunctional glutamate/proline--tRNA ligase OS=Cricetulus griseus OX=10029 GN=EPRS1 PE=1 SV=3	169780	36.66	16	17	17	27337	31578	22148	33274	7871.7	9360.3	11991	13274	1,00:1,19:1,52:1,69	1	1.52	1.19	1.69	Carbamidomethylation
179	323	A0A3L7HDH6|A0A3L7HDH6_CRIGR	UAP1L1 OS=Cricetulus griseus OX=10029 GN=CgPICR_012366 PE=4 SV=1	56447	26.28	28	10	9	36545	22025	43442	58698	22474	26774	14712	34261	1,00:1,19:0,65:1,52	1	0.65	1.19	1.52	Carbamidomethylation; Oxidation (M)
179	324	G3IJB9|G3IJB9_CRIGR	UDP-N-acetylhexosamine pyrophosphorylase-like protein 1 OS=Cricetulus griseus OX=10029 GN=I79_023952 PE=4 SV=1	58176	26.28	28	10	9	36545	22025	43442	58698	22474	26774	14712	34261	1,00:1,19:0,65:1,52	1	0.65	1.19	1.52	Carbamidomethylation; Oxidation (M)
182	364	sp|Q9JKY1|PRDX1_CRIGR	Peroxiredoxin-1 OS=Cricetulus griseus OX=10029 GN=PRDX1 PE=1 SV=1	22263	21.95	60	14	11	176890	207520	167300	123620	87545	102880	128070	59980	1,00:1,18:1,46:0,69	1	1.46	1.18	0.69	Carbamidomethylation; Oxidation (M); Deamidation (NQ); Pyro-glu from Q
372	543	A0A3L7GVU3|A0A3L7GVU3_CRIGR	Glutamate dehydrogenase (NAD(P)(+)) OS=Cricetulus griseus OX=10029 GN=CgPICR_006231 PE=3 SV=1	57342	21.59	21	8	4	6012.9	7139.5	7161.6	10837	5602.8	6540.8	6670.1	10721	1,00:1,17:1,19:1,91	1	1.19	1.17	1.91	Carbamidomethylation; Oxidation (M); Deamidation (NQ)
463	468	G3HVL1|G3HVL1_CRIGR	Cell division control protein 2-like OS=Cricetulus griseus OX=10029 GN=I79_015000 PE=3 SV=1	34135	21.44	32	6	6	13359	15426	13975	9677.2	9360.8	10872	12123	6202.1	1,00:1,16:1,30:0,66	1	1.3	1.16	0.66
1067	3099	G3GSY1|G3GSY1_CRIGR	Sodium/potassium-transporting ATPase subunit beta OS=Cricetulus griseus OX=10029 GN=I79_000753 PE=3 SV=1	31963	15.59	17	3	3	3843.2	4114	4613.5	8408.5	3786.7	4378.4	3716.4	7762.6	1,00:1,16:0,98:2,05	1	0.98	1.16	2.05	Carbamidomethylation; Oxidation (M); Pyro-glu from Q
439	1836	A0A061IQ58|A0A061IQ58_CRIGR	40S ribosomal protein S27a OS=Cricetulus griseus OX=10029 GN=H671_1g1295 PE=3 SV=1	18593	61.79	21	2	2	49541	24504	56337	24867	49541	56337	24504	24867	1,00:1,14:0,49:0,50	1	0.49	1.14	0.5
442	965	A0A3L7HM39|A0A3L7HM39_CRIGR	ELAV-like protein (Fragment) OS=Cricetulus griseus OX=10029 GN=CgPICR_016525 PE=3 SV=1	38671	25.47	21	6	6	10144	9778.2	9056.4	14086	7367.5	8309.3	8179.2	11144	1,00:1,13:1,11:1,51	1	1.11	1.13	1.51	Oxidation (M)
442	964	G3HRR5|G3HRR5_CRIGR	ELAV-like protein OS=Cricetulus griseus OX=10029 GN=I79_013537 PE=3 SV=1	37147	25.47	21	6	6	10144	9778.2	9056.4	14086	7367.5	8309.3	8179.2	11144	1,00:1,13:1,11:1,51	1	1.11	1.13	1.51	Oxidation (M)
58	91	A0A061IKK9|A0A061IKK9_CRIGR	Sodium/potassium-transporting ATPase subunit alpha OS=Cricetulus griseus OX=10029 GN=H671_1g1941 PE=3 SV=1	116889	24.86	22	17	17	51212	51526	52987	72196	18780	20901	18776	28235	1,00:1,11:1,00:1,50	1	1	1.11	1.5	Carbamidomethylation; Oxidation (M); Pyro-glu from Q
58	90	A0A061ILJ8|A0A061ILJ8_CRIGR	Sodium/potassium-transporting ATPase subunit alpha OS=Cricetulus griseus OX=10029 GN=H671_1g1941 PE=3 SV=1	115366	24.86	22	17	17	51212	51526	52987	72196	18780	20901	18776	28235	1,00:1,11:1,00:1,50	1	1	1.11	1.5	Carbamidomethylation; Oxidation (M); Pyro-glu from Q
1198	3604	A0A3L7HN28|A0A3L7HN28_CRIGR	60S ribosomal protein L14 OS=Cricetulus griseus OX=10029 GN=CgPICR_014642 PE=3 SV=1	19392	200	6	1	1	312.6	1126.7	342.34	1054.7	312.6	342.34	1126.7	1054.7	1,00:1,10:3,60:3,37	1	3.6	1.1	3.37	Carbamidomethylation; Oxidation (M)
320	464	G3H9T1|G3H9T1_CRIGR	Dolichyl-diphosphooligosaccharide--protein glycosyltransferase 48 kDa subunit OS=Cricetulus griseus OX=10029 GN=CgPICR_007306 PE=3 SV=1	48802	32.29	21	8	8	19075	20284	18637	32214	11237	12178	13031	18094	1,00:1,08:1,16:1,61	1	1.16	1.08	1.61
522	1447	sp|P47952|APT_CRIGR	Adenine phosphoribosyltransferase OS=Cricetulus griseus OX=10029 GN=APRT PE=3 SV=2	19404	95.67	21	3	3	14474	16086	15571	6031.3	14474	15571	16086	6031.3	1,00:1,08:1,11:0,42	1	1.11	1.08	0.42	Acetylation (Protein N-term)
113	95	G3H7Y0|G3H7Y0_CRIGR	Coatomer subunit alpha OS=Cricetulus griseus OX=10029 GN=I79_006476 PE=4 SV=1	138331	28.71	17	15	15	17260	23575	16254	25594	7309.3	7804.4	9292.6	11400	1,00:1,07:1,27:1,56	1	1.27	1.07	1.56	Carbamidomethylation
623	1224	A0A061INC7|A0A061INC7_CRIGR	Heterogeneous nuclear ribonucleoprotein C-like 1-like isoform 1 OS=Cricetulus griseus OX=10029 GN=H671_1g2253 PE=3 SV=1	33143	28.78	17	5	5	12131	15001	12502	19236	10716	11491	13591	16724	1,00:1,07:1,27:1,56	1	1.27	1.07	1.56	Oxidation (M); Pyro-glu from Q
623	1222	A0A061IKW7|A0A061IKW7_CRIGR	Heterogeneous nuclear ribonucleoprotein C-like 1-like isoform 2 OS=Cricetulus griseus OX=10029 GN=H671_1g2253 PE=3 SV=1	32310	28.78	18	5	5	12131	15001	12502	19236	10716	11491	13591	16724	1,00:1,07:1,27:1,56	1	1.27	1.07	1.56	Oxidation (M); Pyro-glu from Q
623	1223	A0A061IQH5|A0A061IQH5_CRIGR	HNRNPC OS=Cricetulus griseus OX=10029 GN=CgPICR_017410 PE=3 SV=1	32410	28.78	18	5	5	12131	15001	12502	19236	10716	11491	13591	16724	1,00:1,07:1,27:1,56	1	1.27	1.07	1.56	Oxidation (M); Pyro-glu from Q
566	650	G3H533|G3H533_CRIGR	Peptidyl-prolyl cis-trans isomerase OS=Cricetulus griseus OX=10029 GN=CgPICR_005246 PE=3 SV=1	23634	72.73	34	6	6	52729	55199	46673	20413	34159	35998	41870	16069	1,00:1,05:1,23:0,47	1	1.23	1.05	0.47	Deamidation (NQ)
180	357	A0A061I9W3|A0A061I9W3_CRIGR	Calcium-transporting ATPase OS=Cricetulus griseus OX=10029 GN=H671_4g11507 PE=3 SV=1	112379	15.37	14	11	11	22894	26068	25178	30012	13152	13723	13506	17801	1,00:1,04:1,03:1,35	1	1.03	1.04	1.35	Carbamidomethylation; Oxidation (M)
363	733	G3I877|G3I877_CRIGR	Stress-induced-phosphoprotein 1 OS=Cricetulus griseus OX=10029 GN=I79_019739 PE=4 SV=1	62637	54.92	18	7	7	25283	14265	19737	12942	15169	15745	8913.9	7954.7	1,00:1,04:0,59:0,52	1	0.59	1.04	0.52	Carbamidomethylation; Oxidation (M)
224	896	sp|P14851|PPIA_CRIGR	Peptidyl-prolyl cis-trans isomerase A OS=Cricetulus griseus OX=10029 GN=PPIA PE=2 SV=2	17899	200	60	7	1	113360	137310	122270	14122	102220	104990	123550	13915	1,00:1,03:1,21:0,14	1	1.21	1.03	0.14	Carbamidomethylation; Oxidation (M); Acetylation (Protein N-term)
224	897	A0A3L7IP88|A0A3L7IP88_CRIGR	Peptidyl-prolyl cis-trans isomerase OS=Cricetulus griseus OX=10029 GN=CgPICR_005021 PE=3 SV=1	17899	200	60	7	1	113360	137310	122270	14122	102220	104990	123550	13915	1,00:1,03:1,21:0,14	1	1.21	1.03	0.14	Carbamidomethylation; Oxidation (M); Acetylation (Protein N-term)
751	1681	A0A3L7IKU4|A0A3L7IKU4_CRIGR	40S ribosomal protein S18 OS=Cricetulus griseus OX=10029 GN=CgPICR_020481 PE=3 SV=1	17719	200	32	4	1	30637	33809	31106	4995.9	30637	31106	33809	4995.9	1,00:1,02:1,10:0,16	1	1.1	1.02	0.16	Deamidation (NQ); Acetylation (Protein N-term)
43	111	G3HZ42|G3HZ42_CRIGR	CCT-beta OS=Cricetulus griseus OX=10029 GN=I79_016337 PE=3 SV=1	57490	15.11	36	13	1	9427.6	14084	9514.1	12717	9427.6	9514.1	14084	12717	1,00:1,01:1,49:1,35	1	1.49	1.01	1.35	Carbamidomethylation; Oxidation (M); Pyro-glu from Q
216	389	A0A3L7GLW5|A0A3L7GLW5_CRIGR	PSMD11 OS=Cricetulus griseus OX=10029 GN=CgPICR_003443 PE=3 SV=1	46152	17.67	30	11	8	19642	19284	19094	17081	13105	13280	11619	9415.7	1,00:1,01:0,89:0,72	1	0.89	1.01	0.72	Acetylation (Protein N-term)
60	79	G3GZ85|G3GZ85_CRIGR	Staphylococcal nuclease domain-containing protein OS=Cricetulus griseus OX=10029 GN=I79_003116 PE=4 SV=1	99749	20.37	26	14	14	35328	37527	28252	46546	11416	11470	13651	16381	1,00:1,00:1,20:1,43	1	1.2	1	1.43	Carbamidomethylation; Deamidation (NQ)
642	2552	G3HDU9|G3HDU9_CRIGR	Histone H1.1 OS=Cricetulus griseus OX=10029 GN=I79_008715 PE=3 SV=1	21736	41.34	14	2	1	10826	13919	10691	6248.2	10826	10691	13919	6248.2	1,00:0,99:1,29:0,58	1	1.28	0.99	0.58
1179	2317	G3HSW8|G3HSW8_CRIGR	Signal sequence receptor subunit delta OS=Cricetulus griseus OX=10029 GN=I79_013967 PE=3 SV=1	26269	21.49	13	2	2	6125.6	7862	6093.5	1931.8	6125.6	6093.5	7862	1931.8	1,00:0,99:1,28:0,32	1	1.28	0.99	0.32
154	227	G3HWC3|G3HWC3_CRIGR	EZR OS=Cricetulus griseus OX=10029 GN=CgPICR_011481 PE=4 SV=1	69373	26.97	31	15	9	25099	25864	26204	35587	15048	14720	14375	23092	1,00:0,98:0,96:1,53	1	0.96	0.98	1.53	Carbamidomethylation; Oxidation (M); Pyro-glu from Q
810	983	A0A3L7H770|A0A3L7H770_CRIGR	S-adenosylmethionine synthase OS=Cricetulus griseus OX=10029 GN=CgPICR_013822 PE=3 SV=1	41487	22.16	10	3	3	4088.6	4080.3	3918.3	6328.5	4088.6	3918.3	4080.3	6328.5	1,00:0,96:1,00:1,55	1	1	0.96	1.55	Oxidation (M)
87	410	A0A3L7HAT5|A0A3L7HAT5_CRIGR	Triosephosphate isomerase OS=Cricetulus griseus OX=10029 GN=CgPICR_018409 PE=3 SV=1	31697	15.5	63	14	7	112500	105050	101410	85139	93311	89327	92195	68835	1,00:0,96:0,99:0,74	1	0.99	0.96	0.74	Carbamidomethylation; Oxidation (M); Ammonia-loss (C@N-term); Carbamidomethylation (DHKE X@N-term)
458	693	A0A3L7HJ58|A0A3L7HJ58_CRIGR	Proteasome subunit alpha type OS=Cricetulus griseus OX=10029 GN=CgPICR_018000 PE=3 SV=1	27855	21.19	21	4	3	18423	18422	17747	11759	13656	12906	14434	9432.1	1,00:0,95:1,06:0,69	1	1.06	0.95	0.69
428	769	G3HID1|G3HID1_CRIGR	RAB7A OS=Cricetulus griseus OX=10029 GN=CgPICR_020452 PE=4 SV=1	23518	31.06	45	7	7	29794	23090	24499	15589	16967	16200	14826	10652	1,00:0,95:0,87:0,63	1	0.87	0.95	0.63	Carbamidomethylation
584	771	G3HD44|G3HD44_CRIGR	Vesicle-fusing ATPase (Fragment) OS=Cricetulus griseus OX=10029 GN=I79_008418 PE=3 SV=1	48635	15.89	17	4	4	5543.2	5040.2	5157.6	4192.4	5186.4	4948.3	4460	3807.3	1,00:0,95:0,86:0,73	1	0.86	0.95	0.73	Carbamidomethylation
136	203	A0A3L7GPV1|A0A3L7GPV1_CRIGR	GNB2L1 OS=Cricetulus griseus OX=10029 GN=CgPICR_003950 PE=4 SV=1	36850	82.37	62	13	2	13063	18300	12222	5827.6	13063	12222	18300	5827.6	1,00:0,94:1,40:0,45	1	1.4	0.94	0.45	Carbamidomethylation; Oxidation (M); Deamidation (NQ)
466	1442	G3HSF3|G3HSF3_CRIGR	Proteasome subunit alpha type OS=Cricetulus griseus OX=10029 GN=H671_3g9744 PE=3 SV=1	25899	42.32	38	6	6	22067	24030	20527	11887	17020	16033	17500	9750.5	1,00:0,94:1,03:0,57	1	1.03	0.94	0.57
511	1914	A0A3L7INR8|A0A3L7INR8_CRIGR	YWHAH OS=Cricetulus griseus OX=10029 GN=CgPICR_004468 PE=3 SV=1	28212	16.89	17	3	2	13254	12534	12523	9611.8	13254	12523	12534	9611.8	1,00:0,94:0,95:0,73	1	0.95	0.94	0.73
452	1648	A0A3L7HDQ3|A0A3L7HDQ3_CRIGR	40S ribosomal protein S7 OS=Cricetulus griseus OX=10029 GN=CgPICR_006492 PE=3 SV=1	22127	200	27	7	7	80464	87900	75246	25570	66834	61128	71620	20810	1,00:0,91:1,07:0,31	1	1.07	0.91	0.31
1207	3021	A0A3L7IM36|A0A3L7IM36_CRIGR	40S ribosomal protein S24 OS=Cricetulus griseus OX=10029 GN=CgPICR_020717 PE=3 SV=1	15423	133.03	20	2	2	37599	48278	32161	5956.3	37599	32161	48278	5956.3	1,00:0,86:1,28:0,16	1	1.28	0.86	0.16	Oxidation (M)
994	2318	A0A3L7I5P9|A0A3L7I5P9_CRIGR	Transcription factor BTF3 OS=Cricetulus griseus OX=10029 GN=CgPICR_002902 PE=3 SV=1	17699	99.63	12	1	1	13693	15705	11462	5596.8	13693	11462	15705	5596.8	1,00:0,84:1,15:0,41	1	1.15	0.84	0.41
856	2409	G3HIM4|G3HIM4_CRIGR	Cell division control protein 42 homolog OS=Cricetulus griseus OX=10029 GN=CgPICR_007293 PE=3 SV=1	21259	200	20	2	2	13578	14852	11420	2431	13578	11420	14852	2431	1,00:0,84:1,09:0,18	1	1.09	0.84	0.18
563	2391	A0A061HTF9|A0A061HTF9_CRIGR	40S ribosomal protein S5 OS=Cricetulus griseus OX=10029 GN=CgPICR_021440 PE=3 SV=1	22906	41.89	34	6	6	90322	95479	79155	51547	79732	66820	80778	45826	1,00:0,84:1,01:0,57	1	1.01	0.84	0.57	Carbamidomethylation; Acetylation (Protein N-term); Oxidation or Hydroxylation; Aminoethylcysteine
287	756	A0A3L7GMZ8|A0A3L7GMZ8_CRIGR	G3BP1 (Fragment) OS=Cricetulus griseus OX=10029 GN=CgPICR_003856 PE=4 SV=1	51368	27.19	17	6	5	29569	21089	20844	19409	21506	17618	17108	13986	1,00:0,82:0,80:0,65	1	0.8	0.82	0.65	Oxidation (M); Pyro-glu from Q
1153	2436	G3HSH4|G3HSH4_CRIGR	60S ribosomal protein L24 OS=Cricetulus griseus OX=10029 GN=I79_013806 PE=3 SV=1	12971	27.58	31	3	3	24714	27358	15881	10142	18709	15101	26167	9524.7	1,00:0,81:1,40:0,51	1	1.4	0.81	0.51	Oxidation (M)
1153	2444	A0A061I3X8|A0A061I3X8_CRIGR	60S ribosomal protein L24-like protein OS=Cricetulus griseus OX=10029 GN=H671_4g12624 PE=3 SV=1	15498	27.58	25	3	3	24714	27358	15881	10142	18709	15101	26167	9524.7	1,00:0,81:1,40:0,51	1	1.4	0.81	0.51	Oxidation (M)
129	124	G3I7Z8|G3I7Z8_CRIGR	Importin-7 OS=Cricetulus griseus OX=10029 GN=I79_019653 PE=4 SV=1	119502	18.85	16	12	12	17472	15918	11423	20120	8585.7	6974.8	9004.3	12113	1,00:0,81:1,05:1,41	1	1.05	0.81	1.41	Carbamidomethylation; Oxidation (M); Acetylation (Protein N-term)
781	1993	A0A3L7HBQ0|A0A3L7HBQ0_CRIGR	Proteasome subunit beta OS=Cricetulus griseus OX=10029 GN=CgPICR_018732 PE=3 SV=1	22979	51.44	23	3	3	14231	15271	11417	7638.5	14231	11417	15271	7638.5	1,00:0,80:1,07:0,54	1	1.07	0.8	0.54	Oxidation (M)
781	1992	G3H5W0|G3H5W0_CRIGR	Proteasome subunit beta OS=Cricetulus griseus OX=10029 GN=I79_005704 PE=3 SV=1	21868	51.44	25	3	3	14231	15271	11417	7638.5	14231	11417	15271	7638.5	1,00:0,80:1,07:0,54	1	1.07	0.8	0.54	Oxidation (M)
1167	3498	A0A061IHN3|A0A061IHN3_CRIGR	1-alkyl-2-acetylglycerophosphocholine esterase OS=Cricetulus griseus OX=10029 GN=H671_2g6450 PE=3 SV=1	68956	73.36	4	2	2	6101.7	5592.9	4879.7	874.62	6101.7	4879.7	5592.9	874.62	1,00:0,80:0,92:0,14	1	0.92	0.8	0.14
1167	3495	A0A061IJR9|A0A061IJR9_CRIGR	Platelet-activating factor acetylhydrolase OS=Cricetulus griseus OX=10029 GN=H671_2g6450 PE=3 SV=1	65752	73.36	4	2	2	6101.7	5592.9	4879.7	874.62	6101.7	4879.7	5592.9	874.62	1,00:0,80:0,92:0,14	1	0.92	0.8	0.14
1566	2659	A0A3L7HQ44|A0A3L7HQ44_CRIGR	RAC1 OS=Cricetulus griseus OX=10029 GN=CgPICR_011709 PE=4 SV=1	21450	22.19	12	2	2	5293.1	4455.6	4245.4	1176.9	5293.1	4245.4	4455.6	1176.9	1,00:0,80:0,84:0,22	1	0.84	0.8	0.22	Carbamidomethylation; Oxidation (M)
1566	2655	G3GVB5|G3GVB5_CRIGR	Ras-related C3 botulinum toxin substrate 1 OS=Cricetulus griseus OX=10029 GN=I79_001650 PE=4 SV=1	16797	22.19	16	2	2	5293.1	4455.6	4245.4	1176.9	5293.1	4245.4	4455.6	1176.9	1,00:0,80:0,84:0,22	1	0.84	0.8	0.22	Carbamidomethylation; Oxidation (M)
1566	2660	A0A061I5F7|A0A061I5F7_CRIGR	Ras-related C3 botulinum toxin substrate 1-like protein OS=Cricetulus griseus OX=10029 GN=H671_4g11901 PE=4 SV=1	22150	22.19	12	2	2	5293.1	4455.6	4245.4	1176.9	5293.1	4245.4	4455.6	1176.9	1,00:0,80:0,84:0,22	1	0.84	0.8	0.22	Carbamidomethylation; Oxidation (M)
205	457	G3IDT6|G3IDT6_CRIGR	Protein disulfide-isomerase A4 OS=Cricetulus griseus OX=10029 GN=CgPICR_019838 PE=3 SV=1	72586	29.05	19	8	8	22044	18803	16955	34445	14846	11767	14493	23226	1,00:0,79:0,98:1,56	1	0.98	0.79	1.56	Oxidation (M); Pyro-glu from Q
205	460	A0A061HWS2|A0A061HWS2_CRIGR	Protein disulfide-isomerase OS=Cricetulus griseus OX=10029 GN=H671_8g19557 PE=3 SV=1	156372	29.05	9	8	8	22044	18803	16955	34445	14846	11767	14493	23226	1,00:0,79:0,98:1,56	1	0.98	0.79	1.56	Oxidation (M); Pyro-glu from Q
682	2311	A0A3L7HXB8|A0A3L7HXB8_CRIGR	40S ribosomal protein S17 (Fragment) OS=Cricetulus griseus OX=10029 GN=CgPICR_009362 PE=3 SV=1	16589	65.16	26	3	3	21056	20083	14900	2012.1	19005	14776	19434	1953.2	1,00:0,78:1,02:0,10	1	1.02	0.78	0.1	Carbamidomethylation; Oxidation (M)
682	2310	G3ICY6|G3ICY6_CRIGR	40S ribosomal protein S17 OS=Cricetulus griseus OX=10029 GN=I79_021541 PE=3 SV=1	15524	65.16	28	3	3	21056	20083	14900	2012.1	19005	14776	19434	1953.2	1,00:0,78:1,02:0,10	1	1.02	0.78	0.1	Carbamidomethylation; Oxidation (M)
682	2309	sp|P63274|RS17_CRIGR	40S ribosomal protein S17 OS=Cricetulus griseus OX=10029 GN=RPS17 PE=2 SV=2	15524	65.16	28	3	3	21056	20083	14900	2012.1	19005	14776	19434	1953.2	1,00:0,78:1,02:0,10	1	1.02	0.78	0.1	Carbamidomethylation; Oxidation (M)
276	1158	A0A3L7HVZ8|A0A3L7HVZ8_CRIGR	Cofilin non-muscle isoform OS=Cricetulus griseus OX=10029 GN=CgPICR_009503 PE=3 SV=1	18932	200	56	7	5	132190	124810	96392	30634	120630	93990	120200	28566	1,00:0,78:1,00:0,24	1	1	0.78	0.24	Carbamidomethylation; Acetylation (Protein N-term)
276	1157	G3IDM2|G3IDM2_CRIGR	Cofilin non-muscle isoform OS=Cricetulus griseus OX=10029 GN=I79_021805 PE=3 SV=1	18533	200	58	7	5	132190	124810	96392	30634	120630	93990	120200	28566	1,00:0,78:1,00:0,24	1	1	0.78	0.24	Carbamidomethylation; Acetylation (Protein N-term)
709	1924	A0A3L7I8J8|A0A3L7I8J8_CRIGR	60S ribosomal protein L11 OS=Cricetulus griseus OX=10029 GN=CgPICR_007275 PE=3 SV=1	24289	200	20	4	4	52172	48687	34483	12833	43074	33215	45792	10011	1,00:0,77:1,06:0,23	1	1.06	0.77	0.23	Carbamidomethylation
709	1923	G3HMV2|G3HMV2_CRIGR	60S ribosomal protein L11 OS=Cricetulus griseus OX=10029 GN=I79_012069 PE=3 SV=1	20268	200	25	4	4	52172	48687	34483	12833	43074	33215	45792	10011	1,00:0,77:1,06:0,23	1	1.06	0.77	0.23	Carbamidomethylation
763	836	G3H0B5|G3H0B5_CRIGR	Isocitrate dehydrogenase [NAD] subunit mitochondrial OS=Cricetulus griseus OX=10029 GN=I79_003570 PE=3 SV=1	39684	31.15	3	1	1	5476.1	4058.2	4215.6	2896	5476.1	4215.6	4058.2	2896	1,00:0,77:0,74:0,53	1	0.74	0.77	0.53
943	1920	G3H9V0|G3H9V0_CRIGR	Proteasome subunit beta OS=Cricetulus griseus OX=10029 GN=I79_007181 PE=3 SV=1	22839	86.17	21	3	3	15805	14471	10968	6699.4	13462	10155	12915	5886.3	1,00:0,75:0,96:0,44	1	0.96	0.75	0.44	Deamidation (NQ)
687	1116	A0A061IBF1|A0A061IBF1_CRIGR	ATP synthase subunit O mitochondrial (Fragment) OS=Cricetulus griseus OX=10029 GN=H671_4g11691 PE=3 SV=1	23467	96.56	23	4	4	17605	17308	13432	7051.9	16521	12185	15955	6854.3	1,00:0,74:0,97:0,41	1	0.97	0.74	0.41	Pyro-glu from Q
945	1588	G3GTF9|G3GTF9_CRIGR	ATP synthase subunit d mitochondrial OS=Cricetulus griseus OX=10029 GN=I79_000940 PE=3 SV=1	18897	16.63	16	2	2	8447.4	7152.1	6278.8	3066.2	8447.4	6278.8	7152.1	3066.2	1,00:0,74:0,85:0,36	1	0.85	0.74	0.36
472	1546	A0A3L7GNI5|A0A3L7GNI5_CRIGR	Profilin OS=Cricetulus griseus OX=10029 GN=CgPICR_003620 PE=3 SV=1	14957	200	33	3	3	171760	98404	132510	8904.6	151640	112190	84080	7345.7	1,00:0,74:0,55:0,05	1	0.55	0.74	0.05	Oxidation (M); Deamidation (NQ)
1266	3197	A0A3L7IER8|A0A3L7IER8_CRIGR	SRSF3 OS=Cricetulus griseus OX=10029 GN=CgPICR_016063 PE=4 SV=1	20894	156.54	17	3	2	21801	18427	15535	6958.4	21801	15535	18427	6958.4	1,00:0,71:0,85:0,32	1	0.85	0.71	0.32
523	1124	G3HRD9|G3HRD9_CRIGR	Proteasome subunit beta OS=Cricetulus griseus OX=10029 GN=CgPICR_007649 PE=3 SV=1	28698	73.09	13	2	2	8259.7	8409.2	5805.6	2660.5	8259.7	5805.6	8409.2	2660.5	1,00:0,70:1,02:0,32	1	1.02	0.7	0.32
1440	4697	G3IA30|G3IA30_CRIGR	60S acidic ribosomal protein P1 OS=Cricetulus griseus OX=10029 GN=I79_020446 PE=3 SV=1	11669	48.14	14	1	1	10996	10436	7693.3	1753	10996	7693.3	10436	1753	1,00:0,70:0,95:0,16	1	0.95	0.7	0.16
1287	2580	A0A3L7HE62|A0A3L7HE62_CRIGR	Actin-depolymerizing factor OS=Cricetulus griseus OX=10029 GN=CgPICR_001361 PE=3 SV=1	18872	90.83	14	2	2	10555	7367	7347.8	2394.6	10555	7347.8	7367	2394.6	1,00:0,70:0,70:0,23	1	0.7	0.7	0.23	Carbamidomethylation; Acetylation (Protein N-term)
1287	2579	G3GVX2|G3GVX2_CRIGR	Actin-depolymerizing factor OS=Cricetulus griseus OX=10029 GN=I79_001877 PE=3 SV=1	18567	90.83	14	2	2	10555	7367	7347.8	2394.6	10555	7347.8	7367	2394.6	1,00:0,70:0,70:0,23	1	0.7	0.7	0.23	Carbamidomethylation; Acetylation (Protein N-term)
406	1441	G3I2E9|G3I2E9_CRIGR	Ras-related protein Rab-1B OS=Cricetulus griseus OX=10029 GN=I79_017591 PE=4 SV=1	22187	18.11	45	6	3	4445	2932.8	2445.4	1253	3005.8	2047.5	2304.4	781.75	1,00:0,68:0,77:0,26	1	0.77	0.68	0.26
574	1155	A0A061I019|A0A061I019_CRIGR	Proteasome subunit alpha type OS=Cricetulus griseus OX=10029 GN=H671_5g14943 PE=3 SV=1	27885	15.86	21	4	4	18431	17512	11897	13107	16391	11014	16029	12037	1,00:0,67:0,98:0,73	1	0.98	0.67	0.73
574	1154	A0A061I2E1|A0A061I2E1_CRIGR	Proteasome subunit alpha type OS=Cricetulus griseus OX=10029 GN=H671_5g14943 PE=3 SV=1	27385	15.86	21	4	4	18431	17512	11897	13107	16391	11014	16029	12037	1,00:0,67:0,98:0,73	1	0.98	0.67	0.73
211	400	A0A3L7HBS3|A0A3L7HBS3_CRIGR	KPNB1 OS=Cricetulus griseus OX=10029 GN=CgPICR_018745 PE=3 SV=1	87367	49.46	10	6	2	23251	17637	15580	12651	23251	15580	17637	12651	1,00:0,67:0,76:0,54	1	0.76	0.67	0.54	Oxidation (M); Acetylation (Protein N-term)
177	529	A0A3L7HFA5|A0A3L7HFA5_CRIGR	PSMC3 OS=Cricetulus griseus OX=10029 GN=CgPICR_001750 PE=3 SV=1	49563	66.28	23	8	7	17949	12152	11739	8727.8	13279	8840.3	9425.9	6485.7	1,00:0,67:0,71:0,49	1	0.71	0.67	0.49	Acetylation (Protein N-term); Pyro-glu from Q
661	1283	F7J0L2|F7J0L2_CRIGR	Serine/arginine-rich splicing factor 1 (Fragment) OS=Cricetulus griseus OX=10029 GN=Srsf1 PE=2 SV=1	27745	28.83	27	4	4	21158	18175	12169	10818	16622	10649	16280	9420.5	1,00:0,64:0,98:0,57	1	0.98	0.64	0.57	Carbamidomethylation
661	1281	F7J0L3|F7J0L3_CRIGR	Serine/arginine-rich splicing factor 1 (Fragment) OS=Cricetulus griseus OX=10029 GN=Srsf1 PE=2 SV=1	22320	28.83	33	4	4	21158	18175	12169	10818	16622	10649	16280	9420.5	1,00:0,64:0,98:0,57	1	0.98	0.64	0.57	Carbamidomethylation
661	1280	A0A3L7GM29|A0A3L7GM29_CRIGR	Serine/arginine-rich splicing factor 1 OS=Cricetulus griseus OX=10029 GN=CgPICR_003338 PE=3 SV=1	22276	28.83	33	4	4	21158	18175	12169	10818	16622	10649	16280	9420.5	1,00:0,64:0,98:0,57	1	0.98	0.64	0.57	Carbamidomethylation
964	997	A0A061I1H8|A0A061I1H8_CRIGR	Eukaryotic translation initiation factor 4C OS=Cricetulus griseus OX=10029 GN=H671_xg19889 PE=3 SV=1	102565	23.96	5	3	2	8037.5	7469.6	5108.1	1809.9	8037.5	5108.1	7469.6	1809.9	1,00:0,64:0,93:0,23	1	0.93	0.64	0.23
474	1448	A0A3L7HCF2|A0A3L7HCF2_CRIGR	60S ribosomal protein L12 OS=Cricetulus griseus OX=10029 GN=CgPICR_015435 PE=3 SV=1	24402	200	39	6	6	47147	36891	24865	11292	33334	21032	30132	7978.9	1,00:0,63:0,90:0,24	1	0.9	0.63	0.24	Carbamidomethylation; Pyro-glu from Q; Ammonia-loss (C@N-term); Carbamidomethylation (DHKE X@N-term)
916	1848	G3HW62|G3HW62_CRIGR	Elongation factor Ts mitochondrial OS=Cricetulus griseus OX=10029 GN=TSFM PE=3 SV=1	35512	16.25	5	1	1	1322	1069.9	828.92	242.53	1322	828.92	1069.9	242.53	1,00:0,63:0,81:0,18	1	0.81	0.63	0.18
326	878	A0A3L7IGD5|A0A3L7IGD5_CRIGR	FDPS OS=Cricetulus griseus OX=10029 GN=CgPICR_013532 PE=3 SV=1	46310	24.72	23	6	6	14319	10840	12107	21805	10550	6631.2	6476	15840	1,00:0,63:0,61:1,50	1	0.61	0.63	1.5	Carbamidomethylation
1000	2374	sp|Q9WVM7|AIMP2_CRIGR	Aminoacyl tRNA synthase complex-interacting multifunctional protein 2 OS=Cricetulus griseus OX=10029 GN=AIMP2 PE=2 SV=1	35433	20.84	5	1	1	5606	2961.5	3465.2	2148.7	5606	3465.2	2961.5	2148.7	1,00:0,62:0,53:0,38	1	0.53	0.62	0.38	Carbamidomethylation
1000	2375	G3GVA8|G3GVA8_CRIGR	Aminoacyl tRNA synthase complex-interacting multifunctional protein 2 OS=Cricetulus griseus OX=10029 GN=H671_4g11910 PE=4 SV=1	35433	20.84	5	1	1	5606	2961.5	3465.2	2148.7	5606	3465.2	2961.5	2148.7	1,00:0,62:0,53:0,38	1	0.53	0.62	0.38	Carbamidomethylation
780	2630	A0A3L7HFQ3|A0A3L7HFQ3_CRIGR	RPL18 OS=Cricetulus griseus OX=10029 GN=CgPICR_019265 PE=3 SV=1	22206	34	13	2	2	72206	55436	43998	44194	72206	43998	55436	44194	1,00:0,61:0,77:0,61	1	0.77	0.61	0.61
200	258	G3HIC5|G3HIC5_CRIGR	RuvB-like helicase OS=Cricetulus griseus OX=10029 GN=I79_010385 PE=3 SV=1	50214	20.71	27	8	8	31423	22258	16663	22190	19953	11967	14316	13853	1,00:0,60:0,72:0,69	1	0.72	0.6	0.69	Carbamidomethylation
553	1374	A0A3L7I6A2|A0A3L7I6A2_CRIGR	PSMB1 OS=Cricetulus griseus OX=10029 GN=CgPICR_011530 PE=4 SV=1	24623	16.5	14	2	2	7075.9	6690.1	4188.4	3677.5	7075.9	4188.4	6690.1	3677.5	1,00:0,59:0,95:0,52	1	0.95	0.59	0.52
79	301	A0A3L7HVN5|A0A3L7HVN5_CRIGR	L-lactate dehydrogenase OS=Cricetulus griseus OX=10029 GN=CgPICR_015787 PE=3 SV=1	39785	15.46	37	12	11	107970	108330	80782	136890	68601	40242	53788	92951	1,00:0,59:0,78:1,35	1	0.78	0.59	1.35	Carbamidomethylation; Oxidation (M); Acetylation (N-term); Pyro-glu from Q
79	304	G3I255|G3I255_CRIGR	L-lactate dehydrogenase OS=Cricetulus griseus OX=10029 GN=I79_017480 PE=3 SV=1	42176	15.46	35	12	11	107970	108330	80782	136890	68601	40242	53788	92951	1,00:0,59:0,78:1,35	1	0.78	0.59	1.35	Carbamidomethylation; Oxidation (M); Acetylation (N-term); Pyro-glu from Q
110	115	sp|P37880|SYRC_CRIGR	Arginine--tRNA ligase cytoplasmic OS=Cricetulus griseus OX=10029 GN=RARS1 PE=2 SV=1	75602	16.14	25	12	12	49767	34838	25530	39069	18613	10893	13296	13622	1,00:0,59:0,71:0,73	1	0.71	0.59	0.73	Carbamidomethylation
646	1499	A0A061HVT8|A0A061HVT8_CRIGR	40S ribosomal protein S19 OS=Cricetulus griseus OX=10029 GN=CgPICR_010067 PE=3 SV=1	16085	200	25	3	3	19704	19060	11509	1645.1	19704	11509	19060	1645.1	1,00:0,58:0,97:0,08	1	0.97	0.58	0.08
766	1056	A0A3L7H764|A0A3L7H764_CRIGR	40S ribosomal protein S9 OS=Cricetulus griseus OX=10029 GN=CgPICR_021097 PE=3 SV=1	22591	50	22	7	7	55113	43359	27084	26369	37897	21171	31858	20543	1,00:0,56:0,84:0,54	1	0.84	0.56	0.54	Pyro-glu from Q
305	1118	G3HBJ9|G3HBJ9_CRIGR	Methionine aminopeptidase 2 OS=Cricetulus griseus OX=10029 GN=METAP2 PE=3 SV=1	52892	25.26	17	4	4	11522	9344.7	6106.5	7722.7	9093	5131.7	7588.1	6024.2	1,00:0,56:0,83:0,66	1	0.83	0.56	0.66	Carbamidomethylation; Deamidation (NQ)
305	1117	A0A3L7II69|A0A3L7II69_CRIGR	Methionine aminopeptidase 2 OS=Cricetulus griseus OX=10029 GN=METAP2 PE=3 SV=1	50495	25.26	17	4	4	11522	9344.7	6106.5	7722.7	9093	5131.7	7588.1	6024.2	1,00:0,56:0,83:0,66	1	0.83	0.56	0.66	Carbamidomethylation; Deamidation (NQ)
409	751	D0UZH9|D0UZH9_CRIGR	Adenylosuccinate lyase OS=Cricetulus griseus OX=10029 GN=ADSL PE=2 SV=1	55002	22.59	19	5	5	12889	9596.3	7280.2	8662.7	10308	5789.7	7503.8	7015.4	1,00:0,56:0,73:0,68	1	0.73	0.56	0.68	Carbamidomethylation
409	800	D0UZH8|D0UZH8_CRIGR	Adenylosuccinate lyase OS=Cricetulus griseus OX=10029 GN=ADSL PE=2 SV=1	54961	22.59	19	5	5	12889	9596.3	7280.2	8662.7	10308	5789.7	7503.8	7015.4	1,00:0,56:0,73:0,68	1	0.73	0.56	0.68	Carbamidomethylation
409	801	G3HW06|G3HW06_CRIGR	Adenylosuccinate lyase OS=Cricetulus griseus OX=10029 GN=I79_015153 PE=3 SV=1	54973	22.59	19	5	5	12889	9596.3	7280.2	8662.7	10308	5789.7	7503.8	7015.4	1,00:0,56:0,73:0,68	1	0.73	0.56	0.68	Carbamidomethylation
963	1877	G3I979|G3I979_CRIGR	40S ribosomal protein S25 (Fragment) OS=Cricetulus griseus OX=10029 GN=I79_020113 PE=3 SV=1	13514	115.45	9	1	1	9144.3	6219.3	5020.8	3472.3	9144.3	5020.8	6219.3	3472.3	1,00:0,55:0,68:0,38	1	0.68	0.55	0.38
963	1878	A0A061I1P3|A0A061I1P3_CRIGR	40S ribosomal protein S25 OS=Cricetulus griseus OX=10029 GN=H671_4g12992 PE=3 SV=1	13742	115.45	9	1	1	9144.3	6219.3	5020.8	3472.3	9144.3	5020.8	6219.3	3472.3	1,00:0,55:0,68:0,38	1	0.68	0.55	0.38
293	1115	G3GU60|G3GU60_CRIGR	Phosphatidylethanolamine-binding protein 1 OS=Cricetulus griseus OX=10029 GN=I79_001211 PE=3 SV=1	20923	200	40	5	5	38111	29575	25525	10449	33100	17758	22399	9425.8	1,00:0,54:0,68:0,28	1	0.68	0.54	0.28	Carbamidomethylation
840	1876	A0A3L7IBK4|A0A3L7IBK4_CRIGR	Elongation factor 1-beta OS=Cricetulus griseus OX=10029 GN=CgPICR_000395 PE=3 SV=1	24736	32.33	12	2	2	10387	5665.5	5620	6448.6	10387	5620	5665.5	6448.6	1,00:0,54:0,55:0,62	1	0.55	0.54	0.62
759	2106	A0A3L7H386|A0A3L7H386_CRIGR	RPL10 (Fragment) OS=Cricetulus griseus OX=10029 GN=CgPICR_020926 PE=4 SV=1	23676	25.47	26	4	4	20496	21940	9801	3694.9	15331	7762.3	18187	3293.5	1,00:0,51:1,19:0,21	1	1.19	0.51	0.21	Carbamidomethylation; Oxidation (M)
749	852	G3I004|G3I004_CRIGR	40S ribosomal protein S11 OS=Cricetulus griseus OX=10029 GN=CgPICR_019310 PE=3 SV=1	18431	146.99	11	1	1	19252	17620	9635.9	6404.5	19252	9635.9	17620	6404.5	1,00:0,50:0,92:0,33	1	0.92	0.5	0.33	Carbamidomethylation
1219	2826	A0A061I7Y4|A0A061I7Y4_CRIGR	60S ribosomal protein L21 OS=Cricetulus griseus OX=10029 GN=H671_4g11840 PE=3 SV=1	25420	64.74	12	2	1	16399	15940	8094.3	8084.2	16399	8094.3	15940	8084.2	1,00:0,49:0,97:0,49	1	0.97	0.49	0.49	Oxidation (M)
583	1129	A0A061II25|A0A061II25_CRIGR	Ras-related protein Rab-2A-like protein OS=Cricetulus griseus OX=10029 GN=H671_2g5957 PE=4 SV=1	23628	15.44	46	8	3	8701.4	6851.1	4182.1	4097.5	7125.2	3511.7	5686.3	3699.5	1,00:0,49:0,80:0,52	1	0.8	0.49	0.52	Carbamidomethylation; Deamidation (NQ)
186	485	G3HRK0|G3HRK0_CRIGR	PA2G4 OS=Cricetulus griseus OX=10029 GN=CgPICR_002470 PE=3 SV=1	43715	15.35	25	6	6	28365	18533	10487	21205	17678	8573	13613	13065	1,00:0,48:0,77:0,74	1	0.77	0.48	0.74	Carbamidomethylation; Acetylation (Protein N-term); Aminoethylcysteine
595	2338	A0A3L7IE94|A0A3L7IE94_CRIGR	60S ribosomal protein L18a (Fragment) OS=Cricetulus griseus OX=10029 GN=CgPICR_016198 PE=3 SV=1	20166	81.14	8	1	1	10512	8857.1	4581.4	4720.5	10512	4581.4	8857.1	4720.5	1,00:0,44:0,84:0,45	1	0.84	0.44	0.45	Carbamidomethylation
595	2345	A0A061IJV0|A0A061IJV0_CRIGR	60S ribosomal protein L18a OS=Cricetulus griseus OX=10029 GN=H671_1g2638 PE=3 SV=1	22885	81.14	7	1	1	10512	8857.1	4581.4	4720.5	10512	4581.4	8857.1	4720.5	1,00:0,44:0,84:0,45	1	0.84	0.44	0.45	Carbamidomethylation
729	1005	A0A061HTB4|A0A061HTB4_CRIGR	40S ribosomal protein S16-like protein OS=Cricetulus griseus OX=10029 GN=CgPICR_018623 PE=3 SV=1	16445	200	14	2	2	37592	23559	16697	3060.6	37592	16697	23559	3060.6	1,00:0,44:0,63:0,08	1	0.63	0.44	0.08
729	1006	A0A061HWF5|A0A061HWF5_CRIGR	40S ribosomal protein S16-like protein OS=Cricetulus griseus OX=10029 GN=H671_21736 PE=3 SV=1	16930	200	14	2	2	37592	23559	16697	3060.6	37592	16697	23559	3060.6	1,00:0,44:0,63:0,08	1	0.63	0.44	0.08
603	1232	A0A3L7I286|A0A3L7I286_CRIGR	CYC1 (Fragment) OS=Cricetulus griseus OX=10029 GN=CgPICR_014929 PE=3 SV=1	31154	15.35	22	4	4	11593	7130.2	4864.9	4956	11064	4760.9	6546.3	4199.5	1,00:0,43:0,59:0,38	1	0.59	0.43	0.38	Deamidation (NQ)
603	1230	G3HWI4|G3HWI4_CRIGR	Cytochrome c1 heme protein mitochondrial OS=Cricetulus griseus OX=10029 GN=I79_015367 PE=3 SV=1	29540	15.35	23	4	4	11593	7130.2	4864.9	4956	11064	4760.9	6546.3	4199.5	1,00:0,43:0,59:0,38	1	0.59	0.43	0.38	Deamidation (NQ)
234	350	G3HP75|G3HP75_CRIGR	D-3-phosphoglycerate dehydrogenase OS=Cricetulus griseus OX=10029 GN=CgPICR_014506 PE=3 SV=1	56583	26.22	23	8	8	33555	16835	13327	21750	20921	9057.8	11940	13732	1,00:0,43:0,57:0,66	1	0.57	0.43	0.66	Carbamidomethylation
299	714	A0A3L7I1Z5|A0A3L7I1Z5_CRIGR	Elongation factor Tu mitochondrial OS=Cricetulus griseus OX=10029 GN=CgPICR_017719 PE=3 SV=1	46712	32.45	14	4	4	17189	8903.7	7455	10699	16385	7110.1	8385.5	10162	1,00:0,43:0,51:0,62	1	0.51	0.43	0.62	Pyro-glu from Q
299	716	A0A061IAR7|A0A061IAR7_CRIGR	Elongation factor Tu OS=Cricetulus griseus OX=10029 GN=H671_3g10221 PE=3 SV=1	50233	32.45	13	4	4	17189	8903.7	7455	10699	16385	7110.1	8385.5	10162	1,00:0,43:0,51:0,62	1	0.51	0.43	0.62	Pyro-glu from Q
299	715	G3I7M2|G3I7M2_CRIGR	Elongation factor Tu OS=Cricetulus griseus OX=10029 GN=H671_3g10221 PE=3 SV=1	49558	32.45	13	4	4	17189	8903.7	7455	10699	16385	7110.1	8385.5	10162	1,00:0,43:0,51:0,62	1	0.51	0.43	0.62	Pyro-glu from Q
714	2483	A0A3L7GLT3|A0A3L7GLT3_CRIGR	RPL23A OS=Cricetulus griseus OX=10029 GN=CgPICR_003484 PE=3 SV=1	17695	89.1	16	3	3	43322	37619	30517	16761	36869	15350	22032	15879	1,00:0,42:0,60:0,43	1	0.6	0.42	0.43
236	276	A0A3L7I8Y1|A0A3L7I8Y1_CRIGR	RCC2 OS=Cricetulus griseus OX=10029 GN=CgPICR_007337 PE=4 SV=1	55881	22.78	17	7	7	26158	17327	11229	15151	13592	5557.7	10526	9232.2	1,00:0,41:0,77:0,68	1	0.77	0.41	0.68	Carbamidomethylation
1497	3143	A0A061HTI3|A0A061HTI3_CRIGR	NEDD8-conjugating enzyme Ubc12-like protein (Fragment) OS=Cricetulus griseus OX=10029 GN=H671_21728 PE=3 SV=1	16867	28.62	15	2	2	6373.9	4555.2	2642.7	1632.3	6373.9	2642.7	4555.2	1632.3	1,00:0,41:0,71:0,26	1	0.71	0.41	0.26	Carbamidomethylation
520	1036	A0A3L7HUB5|A0A3L7HUB5_CRIGR	40S ribosomal protein S13 OS=Cricetulus griseus OX=10029 GN=CgPICR_010920 PE=3 SV=1	17222	200	17	3	3	24766	18711	11691	5591.7	18906	7838.4	11926	4216.7	1,00:0,41:0,63:0,22	1	0.63	0.41	0.22
905	2592	G3I3W6|G3I3W6_CRIGR	60S ribosomal protein L27a OS=Cricetulus griseus OX=10029 GN=CgPICR_010865 PE=3 SV=1	16577	200	16	2	1	21553	14352	8546.8	6511.3	21553	8546.8	14352	6511.3	1,00:0,40:0,67:0,30	1	0.67	0.4	0.3
678	3088	sp|P62265|RS14_CRIGR	40S ribosomal protein S14 OS=Cricetulus griseus OX=10029 GN=RPS14 PE=2 SV=3	16273	156.54	19	2	2	15681	9899.9	6186	399.48	15681	6186	9899.9	399.48	1,00:0,39:0,63:0,03	1	0.63	0.39	0.03	Ammonia-loss (C@N-term); Carbamidomethylation (DHKE X@N-term)
678	3087	A0A3L7GVJ0|A0A3L7GVJ0_CRIGR	RPS14 OS=Cricetulus griseus OX=10029 GN=CgPICR_014026 PE=3 SV=1	16273	156.54	19	2	2	15681	9899.9	6186	399.48	15681	6186	9899.9	399.48	1,00:0,39:0,63:0,03	1	0.63	0.39	0.03	Ammonia-loss (C@N-term); Carbamidomethylation (DHKE X@N-term)
1080	2033	G3GX96|G3GX96_CRIGR	Actin-related protein 2/3 complex subunit 4 OS=Cricetulus griseus OX=10029 GN=I79_002331 PE=3 SV=1	19667	200	7	1	1	2324.1	2589.1	873.33	194.86	2324.1	873.33	2589.1	194.86	1,00:0,38:1,11:0,08	1	1.11	0.38	0.08
961	2485	G3IGN7|G3IGN7_CRIGR	BRCA2 and CDKN1A-interacting protein OS=Cricetulus griseus OX=10029 GN=CgPICR_009743 PE=3 SV=1	35565	18.49	10	2	2	5461	1847.4	2013.9	1428.1	5461	2013.9	1847.4	1428.1	1,00:0,37:0,34:0,26	1	0.34	0.37	0.26
588	1929	A0A3L7IM84|A0A3L7IM84_CRIGR	RPS10 OS=Cricetulus griseus OX=10029 GN=CgPICR_020505 PE=3 SV=1	18916	200	23	3	3	54245	30981	19394	10477	54245	19394	30981	10477	1,00:0,36:0,57:0,19	1	0.57	0.36	0.19
1272	3632	G3HRM9|G3HRM9_CRIGR	Prostaglandin E synthase 3 (Fragment) OS=Cricetulus griseus OX=10029 GN=I79_013473 PE=4 SV=1	25155	15.81	7	2	2	5315.8	3652.8	1398.9	1387.3	2879	1001.2	1994.7	878.79	1,00:0,35:0,69:0,31	1	0.69	0.35	0.31	Carbamidomethylation
1310	3328	G3I071|G3I071_CRIGR	60S ribosomal protein L35 OS=Cricetulus griseus OX=10029 GN=CgPICR_009381 PE=3 SV=1	14455	200	11	1	1	27349	18706	10095	4641.2	24193	8533.4	15774	4068	1,00:0,35:0,65:0,17	1	0.65	0.35	0.17	Pyro-glu from Q
1310	3329	G3HZI1|G3HZI1_CRIGR	60S ribosomal protein L35 OS=Cricetulus griseus OX=10029 GN=CgPICR_015357 PE=3 SV=1	14553	200	11	1	1	27349	18706	10095	4641.2	24193	8533.4	15774	4068	1,00:0,35:0,65:0,17	1	0.65	0.35	0.17	Pyro-glu from Q
427	1052	A0A3L7H5V4|A0A3L7H5V4_CRIGR	HNRNPL (Fragment) OS=Cricetulus griseus OX=10029 GN=CgPICR_018645 PE=4 SV=1	60345	83.79	5	2	2	1483.5	1773.4	508.91	3350.6	1483.5	508.91	1773.4	3350.6	1,00:0,34:1,20:2,26	1	1.2	0.34	2.26	Carbamidomethylation; Deamidation (NQ)
369	1660	G3IEU2|G3IEU2_CRIGR	Maillard deglycase OS=Cricetulus griseus OX=10029 GN=I79_022246 PE=3 SV=1	19929	72.96	30	3	3	20342	11812	6764.7	4327.5	20342	6764.7	11812	4327.5	1,00:0,33:0,58:0,21	1	0.58	0.33	0.21	Carbamidomethylation; Oxidation (M)
1401	3171	A0A3L7HGX8|A0A3L7HGX8_CRIGR	Deoxyuridine 5'-triphosphate nucleotidohydrolase OS=Cricetulus griseus OX=10029 GN=CgPICR_001493 PE=3 SV=1	17455	20.77	19	2	2	7361.5	4474.8	2315.7	605.64	7361.5	2315.7	4474.8	605.64	1,00:0,31:0,61:0,08	1	0.61	0.31	0.08	Carbamidomethylation
670	1978	A0A3L7HDL6|A0A3L7HDL6_CRIGR	SET OS=Cricetulus griseus OX=10029 GN=CgPICR_012488 PE=3 SV=1	33370	49.36	10	3	3	7761	5551.3	3374.9	4467.6	6932.9	1735.4	3319.7	3699.9	1,00:0,25:0,48:0,53	1	0.48	0.25	0.53
611	1307	A0A3L7IK11|A0A3L7IK11_CRIGR	NAP1L1 (Fragment) OS=Cricetulus griseus OX=10029 GN=CgPICR_002613 PE=3 SV=1	51035	17.75	13	5	5	13256	6709.2	3979.1	5978.1	12097	3080.8	5207.8	4648.6	1,00:0,25:0,43:0,38	1	0.43	0.25	0.38
611	1306	A0A3L7IHR3|A0A3L7IHR3_CRIGR	NAP1L1 (Fragment) OS=Cricetulus griseus OX=10029 GN=CgPICR_002613 PE=3 SV=1	48763	17.75	14	5	5	13256	6709.2	3979.1	5978.1	12097	3080.8	5207.8	4648.6	1,00:0,25:0,43:0,38	1	0.43	0.25	0.38
611	1308	A0A061IHW7|A0A061IHW7_CRIGR	Nucleosome assembly protein 1-like 1 isoform 1 OS=Cricetulus griseus OX=10029 GN=H671_1g2981 PE=3 SV=1	65394	17.75	10	5	5	13256	6709.2	3979.1	5978.1	12097	3080.8	5207.8	4648.6	1,00:0,25:0,43:0,38	1	0.43	0.25	0.38
611	1303	G3HT18|G3HT18_CRIGR	Nucleosome assembly protein 1-like 1 OS=Cricetulus griseus OX=10029 GN=I79_014020 PE=3 SV=1	27086	17.75	25	5	5	13256	6709.2	3979.1	5978.1	12097	3080.8	5207.8	4648.6	1,00:0,25:0,43:0,38	1	0.43	0.25	0.38
1792	4496	G3HY08|G3HY08_CRIGR	MIF OS=Cricetulus griseus OX=10029 GN=CgPICR_015963 PE=3 SV=1	12375	21.1	8	1	1	4462.6	819.16	1106.4	475.88	4462.6	1106.4	819.16	475.88	1,00:0,25:0,18:0,11	1	0.18	0.25	0.11	Carbamidomethylation
757	1751	G3IKE2|G3IKE2_CRIGR	40S ribosomal protein S15a OS=Cricetulus griseus OX=10029 GN=CgPICR_010925 PE=3 SV=1	14840	20.5	8	1	1	5369.5	2677.3	1280.1	222.26	5369.5	1280.1	2677.3	222.26	1,00:0,24:0,50:0,04	1	0.5	0.24	0.04
692	1976	A0A3L7IA10|A0A3L7IA10_CRIGR	RPL22 OS=Cricetulus griseus OX=10029 GN=CgPICR_017934 PE=3 SV=1	14775	200	19	2	2	28883	11645	6504.1	2280.9	28883	6504.1	11645	2280.9	1,00:0,23:0,40:0,08	1	0.4	0.23	0.08
1296	3348	G3GY47|G3GY47_CRIGR	60S ribosomal protein L26 OS=Cricetulus griseus OX=10029 GN=I79_002702 PE=3 SV=1	17215	15.36	11	2	2	9913	4502.4	1896.7	4956	9913	1896.7	4502.4	4956	1,00:0,19:0,45:0,50	1	0.45	0.19	0.5
1296	3347	A0A3L7GMJ6|A0A3L7GMJ6_CRIGR	RPL26 OS=Cricetulus griseus OX=10029 GN=CgPICR_003716 PE=3 SV=1	17258	15.36	11	2	2	9913	4502.4	1896.7	4956	9913	1896.7	4502.4	4956	1,00:0,19:0,45:0,50	1	0.45	0.19	0.5
1888	1971	A0A3L7H364	GJA1 OS=Cricetulus griseus OX=10029 GN=CgPICR_010979 PE=3 SV=1	10740	20.2	6	3	2	1991.45	1649.44	353	592.839	1991.45	1649.44	353	592.839	1,00:0,18:0,83:0,30	1	0.83	0.18	0.3
983	1850	A0A3L7GLK0|A0A3L7GLK0_CRIGR	Notchless protein homolog 1 OS=Cricetulus griseus OX=10029 GN=CgPICR_003425 PE=4 SV=1	52927	16.84	4	1	1	1003.4	546.23	71.899	721.08	1003.4	71.899	546.23	721.08	1,00:0,07:0,54:0,72	1	0.54	0.07	0.72
578	3509	G3HDU1|G3HDU1_CRIGR	HIST1H1D OS=Cricetulus griseus OX=10029 GN=CgPICR_009866 PE=3 SV=1	21285	17.16	27	6	2	8795.4	1649.9	596.72	7639.5	6194.9	294.04	1068.9	5051.2	1,00:0,05:0,17:0,82	1	0.17	0.05	0.82	Acetylation (Protein N-term)
