# Supplementary material for: Electronic cigarette liquids impair metabolic cooperation and alter proteomic profiles in V79 cells
Source: Respir Res. 2022 Jul 15;23:191. doi: 10.1186/s12931-022-02102-w (PMC9285873; doi:10.1186/s12931-022-02102-w)
Supplement: Supplementary file 12 — Additional file 12: Table S5. The list of all PTMs, specific peptides and proteins affected by e-cigarette treatment. [file 12931_2022_2102_MOESM12_ESM.xlsx]

## Sheet: Table S3- Cell Compont Compare
Enrichment analysis: Cellular component
Number of proteins in background: 28680
Number of datasets: 4
Dataset 1: Name = Control No of proteins = 3011 [ 2094 annotated ]
Dataset 2: Name = ECL-N No of proteins = 2304 [ 1634 annotated ]
Dataset 3: Name = ECL No of proteins = 2556 [ 1791 annotated ]
Dataset 4: Name = NIC No of proteins = 2686 [ 1898 annotated ]
Cellular component	CTRL	ECL-N	ECL	NIC
cytosol	12,70% p < 0.001	12,36% p < 0.001	12,12% p < 0.001	12,01% p < 0.001
nucleoplasm	9,74% p < 0.001	9,06% p < 0.001	9,55% p < 0.001	9,38% p < 0.001
nucleolus	6,06% p < 0.001	4,47% p < 0.001	5,25% p < 0.001	5,48% p < 0.001
nuclear pore	1,05% p < 0.001	0,86% p < 0.001	1,01% p < 0.001	1,32% p < 0.001
eukaryotic 48S preinitiation complex	0,72% p < 0.001	0,92% p < 0.001	0,73% p < 0.001	0,79% p < 0.001
perinuclear region of cytoplasm	2,24% p < 0.001	2,33% p < 0.001	2,40% p < 0.001	2,48% p < 0.001
endoplasmic reticulum	2,87% p < 0.001	3,30% p < 0.001	3,18% p < 0.001	3,21% p < 0.001
nuclear speck	2,48% p < 0.001	2,63% p < 0.001	2,29% p < 0.001	2,21% p < 0.001
COPII vesicle coat	0,62% p < 0.001	0,49% p = 0,002	0,50% p < 0.001	0,63% p < 0.001
endoplasmic reticulum lumen	1,00% p < 0.001	1,22% p < 0.001	1,12% p < 0.001	1,05% p < 0.001
cytosolic ribosome	0,53% p < 0.001	0,55% p < 0.001	0,61% p < 0.001	0,53% p < 0.001
nuclear membrane	1,29% p < 0.001	0,98% p = 1	1,17% p = 0,017	1,58% p < 0.001
cytosolic small ribosomal subunit	0,81% p < 0.001	0,98% p < 0.001	0,95% p < 0.001	0,63% p < 0.001
catalytic step 2 spliceosome	0,62% p < 0.001	0,67% p < 0.001	0,73% p < 0.001	0,74% p < 0.001
ruffle	0,91% p < 0.001	1,16% p < 0.001	1,28% p < 0.001	1,00% p < 0.001
lamellipodium	1,10% p < 0.001	1,22% p < 0.001	1,12% p < 0.001	1,26% p < 0.001
mitochondrial matrix	1,48% p < 0.001	1,59% p < 0.001	1,40% p < 0.001	1,42% p < 0.001
COP9 signalosome	0,67% p < 0.001	0,92% p < 0.001	0,84% p < 0.001	0,79% p < 0.001
synapse	1,38% p = 0,009	1,84% p < 0.001	1,51% p = 0,004	1,74% p < 0.001
eukaryotic translation initiation factor 3 complex, eIF3m	0,29% p < 0.001	0,37% p < 0.001	0,34% p < 0.001	0,32% p < 0.001
U2-type precatalytic spliceosome	0,62% p < 0.001	0,67% p < 0.001	0,67% p < 0.001	0,58% p < 0.001
clathrin adaptor complex	0,62% p < 0.001	0,67% p < 0.001	0,73% p < 0.001	0,63% p < 0.001
endoplasmic reticulum-Golgi intermediate compartment	0,53% p = 0,005	0,61% p = 0,004	0,56% p = 0,01	0,63% p < 0.001
ribonucleoprotein complex	0,91% p < 0.001	0,98% p < 0.001	1,12% p < 0.001	0,95% p < 0.001
chromosome	1,72% p < 0.001	1,16% p = 0,659	1,23% p = 0,106	1,48% p < 0.001
cytoplasmic stress granule	0,48% p = 0,054	0,80% p < 0.001	0,73% p < 0.001	0,63% p < 0.001
proteasome complex	1,00% p < 0.001	1,04% p < 0.001	0,78% p = 0,006	0,84% p < 0.001
endosome	1,00% p = 0,028	0,92% p = 1	1,01% p = 0,114	1,21% p < 0.001
mitochondrion	4,54% p < 0.001	4,16% p < 0.001	4,52% p < 0.001	3,69% p < 0.001
eukaryotic translation initiation factor 3 complex	0,57% p = 0,002	0,67% p = 0,001	0,67% p < 0.001	0,63% p < 0.001
melanosome	0,86% p < 0.001	0,98% p < 0.001	0,89% p < 0.001	0,74% p < 0.001
lysosome	1,24% p = 0,13	1,35% p = 0,151	1,34% p = 0,077	1,53% p < 0.001
aminoacyl-tRNA synthetase multienzyme complex	0,57% p < 0.001	0,67% p < 0.001	0,45% p < 0.001	0,42% p < 0.001
mitochondrial nucleoid	0,48% p = 0,004	0,61% p < 0.001	0,61% p < 0.001	0,53% p = 0,002
mRNA cleavage factor complex	0,33% p = 0,003	0,31% p = 0,247	0,28% p = 0,381	0,37% p = 0,002
mRNA cleavage and polyadenylation specificity factor complex	0,29% p = 0,004	0,12% p = 1	0,28% p = 0,054	0,32% p = 0,002
glutamatergic synapse	0,81% p = 0,167	0,98% p = 0,03	0,67% p = 1	1,00% p = 0,003
midbody	0,96% p = 0,059	1,22% p = 0,002	1,12% p = 0,006	1,11% p = 0,004
proteasome core complex, alpha-subunit complex	0,38% p = 0,082	0,61% p < 0.001	0,56% p < 0.001	0,47% p = 0,004
cell body	0,43% p = 0,097	0,61% p = 0,001	0,61% p < 0.001	0,53% p = 0,006
filopodium	0,43% p = 1	0,67% p = 0,165	0,56% p = 1	0,74% p = 0,006
nuclear envelope	0,48% p = 0,451	0,55% p = 0,332	0,56% p = 0,126	0,63% p = 0,006
spindle	0,57% p = 1	0,80% p = 0,126	0,78% p = 0,079	0,84% p = 0,008
endoplasmic reticulum chaperone complex	0,24% p = 0,014	0,31% p = 0,004	0,28% p = 0,006	0,26% p = 0,009
mitochondrial inner membrane	1,91% p < 0.001	2,20% p < 0.001	2,12% p < 0.001	1,84% p = 0,009
membrane raft	0,72% p = 1	0,55% p = 1	0,61% p = 1	0,95% p = 0,009
focal adhesion	0,81% p = 0,446	1,29% p < 0.001	1,17% p < 0.001	1,00% p = 0,011
signal recognition particle, endoplasmic reticulum targeting	0,33% p = 0,028	0,24% p = 1	0,22% p = 1	0,37% p = 0,015
U4/U6 x U5 tri-snRNP complex	0,48% p = 0,039	0,49% p = 0,248	0,61% p = 0,001	0,53% p = 0,017
flotillin complex	0,19% p = 0,034	0,24% p = 0,013	0,22% p = 0,018	0,21% p = 0,023
chaperonin-containing T-complex	0,24% p = 0,046	0,31% p = 0,014	0,28% p = 0,021	0,26% p = 0,028
zona pellucida receptor complex	0,14% p = 1	0,31% p = 0,014	0,17% p = 1	0,26% p = 0,028
spliceosomal complex	1,38% p < 0.001	1,10% p = 0,045	1,06% p = 0,045	1,05% p = 0,03
AP-3 adaptor complex	0,29% p = 0,06	0,37% p = 0,015	0,34% p = 0,025	0,32% p = 0,035
neuron projection	0,38% p = 1	0,49% p = 0,504	0,39% p = 1	0,53% p = 0,043
MCM complex	0,38% p = 0,007	0,24% p = 1	0,34% p = 0,327	0,37% p = 0,044
basement membrane	0,43% p = 1	0,61% p = 1	0,50% p = 1	0,68% p = 0,046
microtubule	1,86% p = 1	2,08% p = 0,53	1,90% p = 1	2,16% p = 0,059
extracellular exosome	0,48% p = 0,02	0,55% p = 0,019	0,50% p = 0,04	0,47% p = 0,062
phagocytic vesicle	0,62% p = 0,007	0,61% p = 0,116	0,50% p = 1	0,58% p = 0,078
actin cytoskeleton	0,76% p = 0,072	0,80% p = 0,267	0,84% p = 0,045	0,79% p = 0,087
clathrin-coated vesicle	0,33% p = 1	0,55% p = 0,172	0,50% p = 0,342	0,53% p = 0,098
centrosome	1,62% p = 0,007	1,65% p = 0,053	1,62% p = 0,039	1,53% p = 0,108
EMC complex	0,38% p = 0,022	0,18% p = 1	0,22% p = 1	0,37% p = 0,11
heterochromatin	0,29% p = 1	0,37% p = 0,416	0,34% p = 0,681	0,37% p = 0,11
cell leading edge	0,33% p = 0,015	0,37% p = 0,049	0,34% p = 0,083	0,32% p = 0,114
early endosome membrane	0,72% p = 0,354	0,80% p = 0,352	0,61% p = 1	0,79% p = 0,121
integral component of nuclear inner membrane	0,24% p = 0,243	0,43% p < 0.001	0,39% p < 0.001	0,26% p = 0,152
Cajal body	0,48% p = 0,006	0,43% p = 0,447	0,45% p = 0,113	0,42% p = 0,17
euchromatin	0,24% p = 1	0,24% p = 1	0,28% p = 1	0,32% p = 0,189
lipid droplet	0,43% p = 1	0,67% p = 0,076	0,73% p = 0,006	0,58% p = 0,287
proteasome regulatory particle	0,29% p = 0,029	0,37% p = 0,007	0,28% p = 0,219	0,26% p = 0,288
dendritic spine	0,38% p = 0,602	0,37% p = 1	0,34% p = 1	0,42% p = 0,309
postsynaptic density	0,48% p = 0,695	0,61% p = 0,093	0,56% p = 0,198	0,53% p = 0,318
protein-containing complex	1,19% p = 0,022	1,22% p = 0,12	1,28% p = 0,016	1,11% p = 0,32
proteasome core complex	0,33% p = 0,612	0,37% p = 1	0,39% p = 0,234	0,37% p = 0,336
paraspeckles	0,14% p = 0,466	0,18% p = 0,221	0,17% p = 0,292	0,16% p = 0,347
Golgi apparatus	2,20% p = 1	2,33% p = 1	2,40% p = 1	2,69% p = 0,36
vesicle	0,33% p = 0,083	0,31% p = 1	0,39% p = 0,03	0,32% p = 0,449
eukaryotic translation elongation factor 1 complex	0,24% p = 0,787	0,31% p = 0,247	0,28% p = 0,381	0,26% p = 0,499
elongator holoenzyme complex	0,33% p = 0,003	0,18% p = 1	0,28% p = 0,381	0,26% p = 0,499
cortical actin cytoskeleton	0,29% p = 0,06	0,24% p = 1	0,22% p = 1	0,26% p = 0,499
retromer complex	0,29% p = 0,06	0,24% p = 1	0,22% p = 1	0,26% p = 0,499
nuclear pore outer ring	0,29% p = 0,06	0,06% p = 1	0,22% p = 1	0,26% p = 0,499
cytoplasmic ribonucleoprotein granule	0,43% p = 0,022	0,37% p = 1	0,50% p = 0,006	0,37% p = 0,629
cell cortex	0,57% p = 0,009	0,55% p = 0,216	0,67% p = 0,002	0,47% p = 0,655
nuclear exosome (RNase complex)	0,24% p = 0,046	0,24% p = 0,383	0,22% p = 0,546	0,21% p = 0,682
cAMP-dependent protein kinase complex	0,14% p = 1	0,12% p = 1	0,11% p = 1	0,21% p = 0,682
condensin complex	0,24% p = 1	0,06% p = 1	0,06% p = 1	0,26% p = 0,809
immunological synapse	0,33% p = 1	0,49% p = 0,042	0,45% p = 0,081	0,37% p = 0,838
T cell receptor complex	0,10% p = 1	0,12% p = 1	0,11% p = 1	0,11% p = 1
nuclear inclusion body	0,05% p = 1	0,12% p = 1	0,11% p = 1	0,11% p = 1
GABA-ergic synapse	0,05% p = 1	0,06% p = 1	0,06% p = 1	0,11% p = 1
spindle midzone	0,10% p = 1	0,06% p = 1	0,06% p = 1	0,11% p = 1
storage vacuole	0,10% p = 1	0,06% p = 1	0,06% p = 1	0,11% p = 1
DBIRD complex	0,05% p = 1	0,12% p = 1	0,11% p = 1	0,11% p = 1
GPI-anchor transamidase complex	0,10% p = 1	0,12% p = 1	0,11% p = 1	0,11% p = 1
extrinsic component of endoplasmic reticulum membrane	0,10% p = 1	0,06% p = 1	0,06% p = 1	0,11% p = 1
GAIT complex	0,05% p = 1	0,12% p = 1	0,11% p = 1	0,11% p = 1
neurofibrillary tangle	0,10% p = 1	0,12% p = 1	0,06% p = 1	0,11% p = 1
retromer, cargo-selective complex	0,00% p = 1	0,00% p = 1	0,00% p = 1	0,11% p = 1
intrinsic component of plasma membrane	0,05% p = 1	0,12% p = 1	0,06% p = 1	0,11% p = 1
recycling endosome membrane	0,19% p = 1	0,18% p = 1	0,22% p = 1	0,11% p = 1
Cul3-RING ubiquitin ligase complex	0,24% p = 1	0,06% p = 1	0,06% p = 1	0,11% p = 1
septin complex	0,10% p = 1	0,06% p = 1	0,06% p = 1	0,11% p = 1
synaptonemal complex	0,05% p = 1	0,06% p = 1	0,06% p = 1	0,11% p = 1
Swi5-Sfr1 complex	0,10% p = 1	0,00% p = 1	0,00% p = 1	0,11% p = 1
polysomal ribosome	0,29% p = 0,004	0,31% p = 0,035	0,34% p = 0,002	0,11% p = 1
serine C-palmitoyltransferase complex	0,10% p = 1	0,06% p = 1	0,06% p = 1	0,11% p = 1
mitochondrial fatty acid beta-oxidation multienzyme complex	0,10% p = 1	0,12% p = 1	0,11% p = 1	0,11% p = 1
signal recognition particle receptor complex	0,10% p = 1	0,00% p = 1	0,11% p = 1	0,00% p = 1
TIM23 mitochondrial import inner membrane translocase complex	0,10% p = 1	0,06% p = 1	0,06% p = 1	0,11% p = 1
nuclear lamina	0,10% p = 1	0,12% p = 1	0,11% p = 1	0,11% p = 1
Mpp10 complex	0,19% p = 0,16	0,00% p = 1	0,06% p = 1	0,00% p = 1
signal peptidase complex	0,19% p = 1	0,12% p = 1	0,11% p = 1	0,00% p = 1
endoplasmic reticulum tubular network membrane	0,00% p = 1	0,00% p = 1	0,11% p = 1	0,11% p = 1
SCAR complex	0,10% p = 1	0,12% p = 1	0,11% p = 1	0,11% p = 1
multivesicular body	0,05% p = 1	0,12% p = 1	0,06% p = 1	0,11% p = 1
sperm flagellum	0,10% p = 1	0,06% p = 1	0,06% p = 1	0,11% p = 1
microtubule associated complex	0,10% p = 1	0,12% p = 1	0,11% p = 1	0,11% p = 1
axoneme	0,19% p = 1	0,18% p = 1	0,17% p = 1	0,11% p = 1
myelin sheath	0,10% p = 1	0,06% p = 1	0,11% p = 1	0,00% p = 1
specific granule	0,14% p = 1	0,06% p = 1	0,06% p = 1	0,11% p = 1
beta-catenin destruction complex	0,10% p = 1	0,06% p = 1	0,06% p = 1	0,11% p = 1
RNA polymerase I complex	0,10% p = 1	0,06% p = 1	0,06% p = 1	0,11% p = 1
trans-Golgi network membrane	0,05% p = 1	0,06% p = 1	0,06% p = 1	0,11% p = 1
nuclear replication fork	0,10% p = 1	0,12% p = 1	0,11% p = 1	0,11% p = 1
phagophore assembly site membrane	0,10% p = 1	0,12% p = 1	0,11% p = 1	0,11% p = 1
presynaptic active zone cytoplasmic component	0,10% p = 1	0,12% p = 1	0,11% p = 1	0,11% p = 1
filopodium membrane	0,14% p = 1	0,18% p = 1	0,11% p = 1	0,11% p = 1
ciliary membrane	0,05% p = 1	0,12% p = 1	0,11% p = 1	0,11% p = 1
F-actin capping protein complex	0,10% p = 1	0,12% p = 1	0,11% p = 1	0,11% p = 1
perinucleolar compartment	0,10% p = 1	0,12% p = 1	0,11% p = 1	0,11% p = 1
integral component of Golgi membrane	0,05% p = 1	0,00% p = 1	0,00% p = 1	0,11% p = 1
dendritic spine membrane	0,00% p = 1	0,12% p = 1	0,11% p = 1	0,11% p = 1
intercellular bridge	0,24% p = 1	0,12% p = 1	0,17% p = 1	0,16% p = 1
U2-type catalytic step 2 spliceosome	0,29% p = 0,198	0,24% p = 1	0,28% p = 0,954	0,16% p = 1
spindle pole	0,14% p = 1	0,06% p = 1	0,17% p = 1	0,16% p = 1
Schaffer collateral - CA1 synapse	0,14% p = 1	0,18% p = 1	0,17% p = 1	0,16% p = 1
mitochondrial large ribosomal subunit	0,10% p = 1	0,00% p = 1	0,11% p = 1	0,00% p = 1
MLL1 complex	0,19% p = 1	0,18% p = 1	0,17% p = 1	0,16% p = 1
PCNA complex	0,10% p = 1	0,12% p = 1	0,11% p = 1	0,11% p = 1
transcriptionally active chromatin	0,14% p = 1	0,18% p = 1	0,17% p = 1	0,16% p = 1
anaphase-promoting complex	0,14% p = 1	0,18% p = 1	0,17% p = 1	0,16% p = 1
dendrite cytoplasm	0,10% p = 1	0,12% p = 1	0,11% p = 1	0,11% p = 1
ESCRT-0 complex	0,10% p = 1	0,12% p = 1	0,11% p = 1	0,11% p = 1
tRNA-splicing ligase complex	0,10% p = 1	0,12% p = 1	0,11% p = 1	0,11% p = 1
acrosomal membrane	0,14% p = 1	0,06% p = 1	0,17% p = 1	0,11% p = 1
transcription repressor complex	0,10% p = 1	0,12% p = 1	0,11% p = 1	0,11% p = 1
microvillus membrane	0,10% p = 1	0,06% p = 1	0,06% p = 1	0,11% p = 1
SNARE complex	0,10% p = 1	0,06% p = 1	0,06% p = 1	0,11% p = 1
npBAF complex	0,10% p = 1	0,12% p = 1	0,06% p = 1	0,11% p = 1
PTW/PP1 phosphatase complex	0,10% p = 1	0,12% p = 1	0,06% p = 1	0,11% p = 1
granular component	0,05% p = 1	0,06% p = 1	0,06% p = 1	0,11% p = 1
intercalated disc	0,10% p = 1	0,12% p = 1	0,11% p = 1	0,11% p = 1
catenin complex	0,10% p = 1	0,12% p = 1	0,11% p = 1	0,11% p = 1
proteasome core complex, beta-subunit complex	0,10% p = 1	0,12% p = 1	0,11% p = 1	0,11% p = 1
apical pole of neuron	0,10% p = 1	0,12% p = 1	0,11% p = 1	0,11% p = 1
phenylalanine-tRNA ligase complex	0,10% p = 1	0,12% p = 1	0,11% p = 1	0,11% p = 1
SPOTS complex	0,10% p = 1	0,12% p = 1	0,11% p = 1	0,11% p = 1
DNA topoisomerase type II (double strand cut, ATP-hydrolyzing) complex	0,10% p = 1	0,12% p = 1	0,11% p = 1	0,11% p = 1
pyruvate dehydrogenase complex	0,10% p = 1	0,12% p = 1	0,11% p = 1	0,11% p = 1
ribonucleoside-diphosphate reductase complex	0,10% p = 1	0,12% p = 1	0,11% p = 1	0,11% p = 1
host cell	0,10% p = 1	0,12% p = 1	0,11% p = 1	0,11% p = 1
sno(s)RNA-containing ribonucleoprotein complex	0,14% p = 1	0,06% p = 1	0,06% p = 1	0,05% p = 1
exosome (RNase complex)	0,24% p = 1	0,12% p = 1	0,11% p = 1	0,11% p = 1
annulate lamellae	0,05% p = 1	0,06% p = 1	0,11% p = 1	0,11% p = 1
Prp19 complex	0,14% p = 1	0,12% p = 1	0,11% p = 1	0,11% p = 1
cyclin-dependent protein kinase holoenzyme complex	0,10% p = 1	0,12% p = 1	0,11% p = 1	0,11% p = 1
phosphopyruvate hydratase complex	0,14% p = 1	0,12% p = 1	0,22% p = 1	0,05% p = 1
Cdc73/Paf1 complex	0,10% p = 1	0,06% p = 1	0,11% p = 1	0,05% p = 1
stereocilium	0,10% p = 1	0,12% p = 1	0,11% p = 1	0,11% p = 1
NuRD complex	0,10% p = 1	0,12% p = 1	0,11% p = 1	0,11% p = 1
cilium	0,10% p = 1	0,06% p = 1	0,11% p = 1	0,05% p = 1
stereocilium tip	0,10% p = 1	0,12% p = 1	0,11% p = 1	0,11% p = 1
lamellipodium membrane	0,10% p = 1	0,12% p = 1	0,11% p = 1	0,11% p = 1
catalytic complex	0,10% p = 1	0,00% p = 1	0,11% p = 1	0,05% p = 1
cytoplasmic dynein complex	0,14% p = 1	0,12% p = 1	0,11% p = 1	0,11% p = 1
voltage-gated potassium channel complex	0,10% p = 1	0,00% p = 1	0,11% p = 1	0,05% p = 1
proton-transporting V-type ATPase, V0 domain	0,05% p = 1	0,12% p = 1	0,11% p = 1	0,11% p = 1
endocytic vesicle	0,14% p = 1	0,18% p = 1	0,17% p = 1	0,11% p = 1
axonal growth cone	0,05% p = 1	0,12% p = 1	0,06% p = 1	0,05% p = 1
cell periphery	0,10% p = 1	0,12% p = 1	0,06% p = 1	0,05% p = 1
mitochondrial respiratory chain complex IV	0,19% p = 1	0,18% p = 1	0,22% p = 1	0,05% p = 1
U5 snRNP	0,10% p = 1	0,12% p = 1	0,11% p = 1	0,05% p = 1
brush border membrane	0,05% p = 1	0,06% p = 1	0,11% p = 1	0,05% p = 1
cohesin complex	0,10% p = 1	0,18% p = 1	0,11% p = 1	0,05% p = 1
chromaffin granule	0,10% p = 1	0,12% p = 1	0,00% p = 1	0,05% p = 1
male germ cell nucleus	0,05% p = 1	0,12% p = 1	0,11% p = 1	0,05% p = 1
clathrin coat of trans-Golgi network vesicle	0,10% p = 1	0,12% p = 1	0,11% p = 1	0,05% p = 1
mitochondrial small ribosomal subunit	0,14% p = 1	0,00% p = 1	0,17% p = 1	0,05% p = 1
HOPS complex	0,14% p = 1	0,00% p = 1	0,11% p = 1	0,11% p = 1
MICOS complex	0,14% p = 1	0,06% p = 1	0,06% p = 1	0,05% p = 1
mitochondria-associated endoplasmic reticulum membrane	0,10% p = 1	0,12% p = 1	0,11% p = 1	0,11% p = 1
mRNA cap binding complex	0,10% p = 1	0,12% p = 1	0,11% p = 1	0,11% p = 1
preribosome, small subunit precursor	0,14% p = 1	0,06% p = 1	0,06% p = 1	0,05% p = 1
synaptic membrane	0,05% p = 1	0,06% p = 1	0,11% p = 1	0,05% p = 1
cytoplasmic microtubule	0,19% p = 1	0,12% p = 1	0,11% p = 1	0,05% p = 1
delta DNA polymerase complex	0,19% p = 0,034	0,12% p = 1	0,17% p = 1	0,05% p = 1
pronucleus	0,05% p = 1	0,12% p = 1	0,11% p = 1	0,11% p = 1
CORVET complex	0,14% p = 1	0,00% p = 1	0,11% p = 1	0,11% p = 1
FACT complex	0,14% p = 1	0,12% p = 1	0,11% p = 1	0,11% p = 1
Z disc	0,19% p = 1	0,18% p = 1	0,17% p = 1	0,11% p = 1
myosin II complex	0,05% p = 1	0,12% p = 1	0,11% p = 1	0,00% p = 1
proton-transporting ATP synthase complex, coupling factor F(o)	0,10% p = 1	0,12% p = 1	0,11% p = 1	0,00% p = 1
pericentriolar material	0,14% p = 1	0,12% p = 1	0,11% p = 1	0,11% p = 1
spindle microtubule	0,14% p = 1	0,12% p = 1	0,17% p = 1	0,11% p = 1
R2TP complex	0,14% p = 1	0,12% p = 1	0,11% p = 1	0,11% p = 1
uropod	0,05% p = 1	0,12% p = 1	0,17% p = 1	0,11% p = 1
peroxisomal membrane	0,10% p = 1	0,12% p = 1	0,11% p = 1	0,11% p = 1
clathrin coat of coated pit	0,14% p = 1	0,18% p = 1	0,17% p = 1	0,11% p = 1
endoplasmic reticulum exit site	0,10% p = 1	0,00% p = 1	0,11% p = 1	0,11% p = 1
lamin filament	0,10% p = 1	0,12% p = 1	0,11% p = 1	0,11% p = 1
prefoldin complex	0,14% p = 1	0,06% p = 1	0,06% p = 1	0,00% p = 1
methylosome	0,19% p = 0,034	0,12% p = 1	0,11% p = 1	0,00% p = 1
tricarboxylic acid cycle enzyme complex	0,10% p = 1	0,12% p = 1	0,11% p = 1	0,11% p = 1
pICln-Sm protein complex	0,19% p = 0,034	0,12% p = 1	0,11% p = 1	0,00% p = 1
integrin alpha5-beta1 complex	0,10% p = 1	0,12% p = 1	0,11% p = 1	0,11% p = 1
sarcoplasmic reticulum lumen	0,19% p = 1	0,00% p = 1	0,00% p = 1	0,00% p = 1
Golgi stack	0,10% p = 1	0,12% p = 1	0,11% p = 1	0,11% p = 1
U4 snRNP	0,10% p = 1	0,12% p = 1	0,11% p = 1	0,00% p = 1
exon-exon junction complex	0,19% p = 1	0,00% p = 1	0,00% p = 1	0,00% p = 1
keratin filament	0,00% p = 1	0,12% p = 1	0,00% p = 1	0,00% p = 1
zonula adherens	0,10% p = 1	0,12% p = 1	0,11% p = 1	0,11% p = 1
oxoglutarate dehydrogenase complex	0,10% p = 1	0,18% p = 0,221	0,11% p = 1	0,11% p = 1
PCNA-p21 complex	0,10% p = 1	0,12% p = 1	0,11% p = 1	0,11% p = 1
integrin alpha3-beta1 complex	0,10% p = 1	0,12% p = 1	0,11% p = 1	0,11% p = 1
SMN-Sm protein complex	0,10% p = 1	0,12% p = 1	0,11% p = 1	0,00% p = 1
rough endoplasmic reticulum membrane	0,10% p = 1	0,06% p = 1	0,11% p = 1	0,11% p = 1
site of double-strand break	0,00% p = 1	0,06% p = 1	0,11% p = 1	0,00% p = 1
ESCRT II complex	0,10% p = 1	0,00% p = 1	0,11% p = 1	0,00% p = 1
sarcomere	0,19% p = 1	0,12% p = 1	0,17% p = 1	0,11% p = 1
ubiquitin ligase complex	0,10% p = 1	0,06% p = 1	0,11% p = 1	0,11% p = 1
nuclear envelope lumen	0,10% p = 1	0,12% p = 1	0,11% p = 1	0,11% p = 1
endoplasmic reticulum quality control compartment	0,10% p = 1	0,06% p = 1	0,17% p = 1	0,11% p = 1
PML body	0,10% p = 1	0,12% p = 1	0,17% p = 1	0,11% p = 1
nuclear matrix	0,33% p = 1	0,37% p = 1	0,34% p = 1	0,32% p = 1
cell junction	0,19% p = 1	0,37% p = 1	0,17% p = 1	0,32% p = 1
presynapse	0,29% p = 1	0,37% p = 1	0,22% p = 1	0,37% p = 1
postsynaptic membrane	0,19% p = 1	0,06% p = 1	0,22% p = 1	0,37% p = 1
acrosomal vesicle	0,29% p = 1	0,37% p = 1	0,28% p = 1	0,32% p = 1
fibrillar center	0,43% p = 1	0,31% p = 1	0,28% p = 1	0,32% p = 1
motile cilium	0,29% p = 1	0,49% p = 1	0,39% p = 1	0,32% p = 1
endoplasmic reticulum-Golgi intermediate compartment membrane	0,29% p = 1	0,18% p = 1	0,17% p = 1	0,32% p = 1
P-body	0,19% p = 1	0,43% p = 1	0,28% p = 1	0,32% p = 1
recycling endosome	0,33% p = 1	0,31% p = 1	0,28% p = 1	0,37% p = 1
chromosome, telomeric region	0,29% p = 1	0,37% p = 1	0,28% p = 1	0,37% p = 1
late endosome membrane	0,29% p = 1	0,18% p = 1	0,28% p = 1	0,37% p = 1
adherens junction	0,33% p = 1	0,31% p = 1	0,34% p = 1	0,37% p = 1
lateral plasma membrane	0,33% p = 1	0,31% p = 1	0,39% p = 1	0,37% p = 1
chromosome, centromeric region	0,33% p = 1	0,43% p = 1	0,39% p = 1	0,37% p = 1
clathrin-coated pit	0,24% p = 1	0,12% p = 1	0,22% p = 1	0,37% p = 1
late endosome	0,24% p = 1	0,12% p = 1	0,06% p = 1	0,37% p = 1
cytosolic large ribosomal subunit	0,33% p = 1	0,37% p = 1	0,45% p = 1	0,37% p = 1
microtubule organizing center	0,29% p = 1	0,18% p = 1	0,11% p = 1	0,26% p = 1
centriolar satellite	0,24% p = 1	0,24% p = 1	0,22% p = 1	0,26% p = 1
cytoplasmic vesicle	0,14% p = 1	0,18% p = 1	0,22% p = 1	0,26% p = 1
sarcolemma	0,29% p = 1	0,18% p = 1	0,22% p = 1	0,26% p = 1
Set1C/COMPASS complex	0,24% p = 1	0,31% p = 1	0,11% p = 1	0,26% p = 1
intracellular membrane-bounded organelle	0,29% p = 1	0,24% p = 1	0,22% p = 1	0,26% p = 1
neuromuscular junction	0,19% p = 1	0,24% p = 1	0,22% p = 1	0,26% p = 1
stress fiber	0,29% p = 1	0,43% p = 0,063	0,39% p = 0,113	0,26% p = 1
proton-transporting V-type ATPase, V1 domain	0,10% p = 1	0,18% p = 1	0,17% p = 1	0,26% p = 1
respirasome	0,43% p = 1	0,37% p = 1	0,50% p = 1	0,32% p = 1
large ribosomal subunit	0,38% p = 1	0,43% p = 1	0,39% p = 1	0,32% p = 1
perikaryon	0,33% p = 1	0,43% p = 1	0,39% p = 1	0,32% p = 1
Arp2/3 protein complex	0,38% p = 1	0,37% p = 1	0,39% p = 1	0,32% p = 1
bicellular tight junction	0,19% p = 1	0,37% p = 1	0,34% p = 1	0,32% p = 1
microvillus	0,29% p = 1	0,37% p = 1	0,34% p = 1	0,32% p = 1
ruffle membrane	0,33% p = 1	0,37% p = 1	0,39% p = 1	0,26% p = 1
mitochondrial respiratory chain complex I	0,53% p = 0,091	0,43% p = 1	0,50% p = 0,651	0,32% p = 1
COPI vesicle coat	0,43% p = 0,014	0,55% p = 0,002	0,45% p = 0,04	0,32% p = 1
nucleosome	0,48% p = 1	0,61% p = 1	0,67% p = 1	0,37% p = 1
chromatin	0,67% p = 1	0,61% p = 1	0,73% p = 1	0,84% p = 1
kinetochore	0,81% p = 1	0,49% p = 1	0,67% p = 1	0,79% p = 1
cell surface	0,86% p = 1	0,98% p = 1	0,61% p = 1	0,95% p = 1
early endosome	0,86% p = 0,476	0,67% p = 1	0,78% p = 1	0,84% p = 1
lysosomal membrane	0,48% p = 1	0,37% p = 1	0,39% p = 1	0,74% p = 1
axon	0,33% p = 1	0,55% p = 1	0,39% p = 1	0,63% p = 1
integral component of plasma membrane	0,53% p = 1	0,55% p = 1	0,67% p = 1	0,63% p = 1
external side of plasma membrane	0,53% p = 1	0,49% p = 1	0,67% p = 1	0,74% p = 1
apical plasma membrane	0,81% p = 1	0,86% p = 1	0,78% p = 1	0,74% p = 1
ribosome	4,11% p = 1	4,28% p = 1	4,75% p = 0,579	3,58% p = 1
endoplasmic reticulum membrane	3,34% p = 0,149	3,18% p = 1	3,18% p = 1	3,16% p = 1
integral component of membrane	13,80% p = 1	15,48% p = 1	14,41% p = 1	15,23% p = 1
plasma membrane	6,83% p = 1	6,79% p = 1	6,48% p = 1	7,43% p = 1
membrane	2,48% p = 1	2,45% p = 1	2,85% p = 1	2,90% p = 1
extracellular region	1,38% p = 1	1,47% p = 1	1,34% p = 1	1,37% p = 1
Golgi membrane	1,29% p = 1	1,53% p = 1	1,40% p = 1	1,26% p = 1
cytoskeleton	2,10% p = 1	2,20% p = 1	2,35% p = 1	2,63% p = 1
extracellular space	1,62% p = 1	2,14% p = 1	2,18% p = 1	2,11% p = 1
nuclear body	0,33% p = 1	0,43% p = 1	0,39% p = 1	0,42% p = 1
cell-cell junction	0,33% p = 1	0,31% p = 1	0,34% p = 1	0,42% p = 1
synaptic vesicle	0,48% p = 1	0,37% p = 1	0,61% p = 1	0,47% p = 1
cell projection	0,33% p = 1	0,55% p = 1	0,39% p = 1	0,42% p = 1
neuronal cell body	0,33% p = 1	0,43% p = 1	0,45% p = 1	0,42% p = 1
growth cone	0,38% p = 1	0,43% p = 1	0,39% p = 1	0,37% p = 1
mitochondrial membrane	0,48% p = 1	0,49% p = 1	0,34% p = 1	0,37% p = 1
trans-Golgi network	0,38% p = 1	0,43% p = 1	0,11% p = 1	0,42% p = 1
small ribosomal subunit	0,33% p = 1	0,43% p = 1	0,45% p = 1	0,42% p = 1
basolateral plasma membrane	0,53% p = 1	0,43% p = 1	0,56% p = 1	0,58% p = 1
peroxisome	0,57% p = 1	0,55% p = 1	0,61% p = 1	0,53% p = 1
dendrite	0,48% p = 1	0,67% p = 1	0,78% p = 1	0,63% p = 1
endosome membrane	0,53% p = 1	0,61% p = 1	0,56% p = 1	0,58% p = 1
mitochondrial outer membrane	0,67% p = 1	0,67% p = 1	0,56% p = 1	0,53% p = 1
mitochondrial intermembrane space	0,62% p = 1	0,67% p = 1	0,67% p = 1	0,47% p = 1
transcription regulator complex	0,19% p = 1	0,55% p = 1	0,50% p = 1	0,47% p = 1
integral component of endoplasmic reticulum membrane	0,33% p = 1	0,37% p = 1	0,45% p = 1	0,47% p = 1
intermediate filament	0,43% p = 1	0,55% p = 1	0,50% p = 1	0,47% p = 1
CCR4-NOT core complex	0,00% p = 1	0,31% p = 0,928	0,34% p = 0,137	0,26% p = 1
multivesicular body membrane	0,14% p = 1	0,18% p = 1	0,11% p = 1	0,16% p = 1
vacuolar proton-transporting V-type ATPase, V1 domain	0,10% p = 1	0,18% p = 0,848	0,11% p = 1	0,16% p = 1
chylomicron	0,00% p = 1	0,00% p = 1	0,00% p = 1	0,16% p = 1
cell cortex region	0,10% p = 1	0,24% p = 0,172	0,11% p = 1	0,16% p = 1
apical part of cell	0,19% p = 1	0,18% p = 1	0,11% p = 1	0,16% p = 1
mitotic spindle pole	0,14% p = 1	0,12% p = 1	0,11% p = 1	0,16% p = 1
plasma membrane raft	0,14% p = 1	0,12% p = 1	0,11% p = 1	0,16% p = 1
THO complex	0,14% p = 1	0,00% p = 1	0,00% p = 1	0,16% p = 1
extrinsic component of membrane	0,14% p = 1	0,12% p = 1	0,11% p = 1	0,16% p = 1
dynactin complex	0,14% p = 1	0,18% p = 1	0,17% p = 1	0,16% p = 1
NuA4 histone acetyltransferase complex	0,14% p = 1	0,18% p = 1	0,17% p = 1	0,16% p = 1
rough endoplasmic reticulum	0,14% p = 1	0,18% p = 1	0,17% p = 1	0,16% p = 1
autophagosome membrane	0,05% p = 1	0,24% p = 1	0,17% p = 1	0,16% p = 1
synaptic vesicle membrane	0,14% p = 1	0,18% p = 1	0,11% p = 1	0,16% p = 1
secretory granule	0,14% p = 1	0,18% p = 1	0,11% p = 1	0,16% p = 1
RNA polymerase II, core complex	0,10% p = 1	0,12% p = 1	0,11% p = 1	0,16% p = 1
U1 snRNP	0,43% p < 0.001	0,24% p = 1	0,17% p = 1	0,16% p = 1
SWI/SNF complex	0,10% p = 1	0,31% p = 1	0,06% p = 1	0,16% p = 1
U2 snRNP	0,19% p = 0,994	0,24% p = 0,383	0,22% p = 0,546	0,16% p = 1
telomerase holoenzyme complex	0,19% p = 0,994	0,18% p = 1	0,17% p = 1	0,16% p = 1
polysome	0,14% p = 1	0,12% p = 1	0,17% p = 1	0,16% p = 1
mitochondrial proton-transporting ATP synthase complex, coupling factor F(o)	0,29% p = 1	0,24% p = 1	0,22% p = 1	0,16% p = 1
condensed nuclear chromosome	0,19% p = 1	0,24% p = 1	0,22% p = 1	0,16% p = 1
mitotic spindle midzone	0,14% p = 1	0,12% p = 1	0,17% p = 1	0,16% p = 1
clathrin-coated vesicle membrane	0,14% p = 1	0,24% p = 1	0,22% p = 1	0,16% p = 1
nuclear cap binding complex	0,14% p = 1	0,31% p = 0,014	0,17% p = 1	0,16% p = 1
proteasome regulatory particle, base subcomplex	0,19% p = 0,034	0,24% p = 0,013	0,22% p = 0,018	0,16% p = 1
membrane coat	0,14% p = 1	0,06% p = 1	0,11% p = 1	0,16% p = 1
COPI-coated vesicle membrane	0,14% p = 1	0,12% p = 1	0,11% p = 1	0,16% p = 1
preribosome, large subunit precursor	0,14% p = 1	0,12% p = 1	0,11% p = 1	0,16% p = 1
small-subunit processome	0,19% p = 1	0,00% p = 1	0,06% p = 1	0,16% p = 1
mitochondrial proton-transporting ATP synthase complex	0,24% p = 0,115	0,18% p = 1	0,17% p = 1	0,16% p = 1
microtubule cytoskeleton	0,10% p = 1	0,18% p = 1	0,17% p = 1	0,16% p = 1
cleavage furrow	0,14% p = 1	0,24% p = 1	0,28% p = 1	0,16% p = 1
microtubule plus-end	0,14% p = 1	0,06% p = 1	0,17% p = 1	0,16% p = 1
Ski complex	0,14% p = 1	0,12% p = 1	0,17% p = 1	0,16% p = 1
AP-2 adaptor complex	0,14% p = 1	0,18% p = 1	0,17% p = 1	0,16% p = 1
filopodium tip	0,19% p = 1	0,24% p = 1	0,22% p = 1	0,21% p = 1
brush border	0,19% p = 1	0,31% p = 1	0,28% p = 1	0,21% p = 1
podosome	0,19% p = 1	0,24% p = 1	0,28% p = 1	0,21% p = 1
chloride channel complex	0,14% p = 1	0,18% p = 1	0,17% p = 1	0,21% p = 1
meiotic nuclear membrane microtubule tethering complex	0,19% p = 1	0,37% p = 0,198	0,34% p = 0,327	0,21% p = 1
AP-1 adaptor complex	0,10% p = 1	0,12% p = 1	0,11% p = 1	0,21% p = 1
centriole	0,19% p = 1	0,18% p = 1	0,17% p = 1	0,21% p = 1
photoreceptor outer segment	0,10% p = 1	0,12% p = 1	0,17% p = 1	0,21% p = 1
cullin-RING ubiquitin ligase complex	0,19% p = 1	0,24% p = 1	0,17% p = 1	0,21% p = 1
Ino80 complex	0,24% p = 1	0,18% p = 1	0,28% p = 1	0,26% p = 1
cytoplasmic vesicle membrane	0,38% p = 1	0,37% p = 1	0,28% p = 1	0,26% p = 1
dynein complex	0,24% p = 1	0,31% p = 1	0,34% p = 1	0,26% p = 1
oligosaccharyltransferase complex	0,24% p = 1	0,24% p = 1	0,28% p = 1	0,26% p = 1
nuclear chromosome	0,24% p = 1	0,31% p = 0,626	0,28% p = 0,954	0,26% p = 1
postsynapse	0,29% p = 1	0,24% p = 1	0,28% p = 1	0,21% p = 1
condensed chromosome	0,19% p = 1	0,24% p = 1	0,22% p = 1	0,21% p = 1
proteasome activator complex	0,19% p = 1	0,24% p = 1	0,22% p = 1	0,21% p = 1
actin filament	0,33% p = 0,302	0,18% p = 1	0,17% p = 1	0,21% p = 1
integrin complex	0,19% p = 1	0,31% p = 1	0,22% p = 1	0,21% p = 1
cytoplasmic side of plasma membrane	0,19% p = 1	0,31% p = 1	0,28% p = 1	0,21% p = 1
nucleus	17,77% p = 1	16,22% p = 1	16,64% p = 1	18,12% p = 1
proton-transporting ATP synthase complex, catalytic core F(1)	0,19% p = 1	0,24% p = 1	0,22% p = 1	0,21% p = 1
nuclear inner membrane	0,14% p = 1	0,24% p = 1	0,22% p = 1	0,21% p = 1
RISC complex	0,14% p = 1	0,18% p = 1	0,17% p = 1	0,16% p = 1
chaperone complex	0,14% p = 1	0,18% p = 0,848	0,17% p = 1	0,16% p = 1
axon cytoplasm	0,24% p = 1	0,24% p = 1	0,22% p = 1	0,21% p = 1
presynaptic membrane	0,19% p = 1	0,24% p = 0,732	0,22% p = 1	0,21% p = 1
caveola	0,24% p = 1	0,06% p = 1	0,28% p = 1	0,21% p = 1
ciliary basal body	0,24% p = 1	0,24% p = 1	0,22% p = 1	0,21% p = 1
pore complex	0,19% p = 1	0,18% p = 1	0,17% p = 1	0,21% p = 1
mitotic spindle	0,43% p = 1	0,24% p = 1	0,28% p = 1	0,21% p = 1
very-low-density lipoprotein particle	0,05% p = 1	0,06% p = 1	0,06% p = 1	0,21% p = 1
photoreceptor inner segment	0,19% p = 1	0,18% p = 1	0,22% p = 1	0,21% p = 1
protein phosphatase type 2A complex	0,24% p = 1	0,24% p = 1	0,22% p = 1	0,21% p = 1
myosin complex	0,19% p = 1	0,37% p = 1	0,34% p = 1	0,21% p = 1
U12-type spliceosomal complex	0,24% p = 1	0,31% p = 1	0,34% p = 0,479	0,21% p = 1
